# Supplementary material for: The Effects of Earphone Use and Environmental Lead Exposure on Hearing Loss in the Korean Population: Data Analysis of the Korea National Health and Nutrition Examination Survey (KNHANES), 2010–2013
Source: PLoS One. 2016 Dec 28;11(12):e0168718. doi: 10.1371/journal.pone.0168718 (PMC5193416; doi:10.1371/journal.pone.0168718)
Supplement: S7 File — (XLSX) [file pone.0168718.s008.xlsx]

## Sheet: HN13_ALL
ID	ID_fam	year	region	town_t	apt_t	psu	sex	age	age_month	incm	ho_incm	edu	occp	wt_hs	wt_itvex	wt_pft	wt_hm	wt_ntr	wt_tot	wt_pfhm	wt_pfnt	wt_hmnt	wt_pfhmnt	kstrata	cfam	genertn	allownc	house	live_t	live_t2	ainc_unit1	ainc_1	ainc	marri_1	marri_2	fam_rela	tins	npins	n_born	n_born_1	n_live	n_live_1	LQ6_1	LQ6_11	LQ6_12	LQ6_12_1	D_1_1	D_2_1	D_2_wk
A801179601	A8011796	2013	1	1	2	A801	1	47	#NULL!	3	4	4	2	5137.72	9406.33	9838.13	#NULL!	11578.6	10117.9	#NULL!	12128.9	#NULL!	#NULL!	601	4	21	3	3	2		1	6500	541.667	1	1	1	2	1	1		1		2	88	8		3	2	88
A801179602	A8011796	2013	1	1	2	A801	2	42	#NULL!	3	4	4	6	5137.72	5438.6	6714.08	#NULL!	5423.24	5173.51	#NULL!	6417.79	#NULL!	#NULL!	601	4	21	3	3	2		1	6500	541.667	1	1	2	2	1	1		1		2	88	8		1	1	14
A801179603	A8011796	2013	1	1	2	A801	2	16	#NULL!	3	4	2	7	5137.72	5680.76	#NULL!	18400.8	5397.8	6820.58	#NULL!	#NULL!	28456.2	#NULL!	601	4	21	3	3	2		1	6500	541.667	2	88	3	2	1	1		1		2	88	8		2	1	14
A801179604	A8011796	2013	1	1	2	A801	2	13	#NULL!	3	4	1	#NULL!	5137.72	4949.07	#NULL!	#NULL!	4285.13	4913.44	#NULL!	#NULL!	#NULL!	#NULL!	601	4	21	3	3	2		1	6500	541.667	2	88	3	2	1	1		1		2	88	8		2	1	14
A801186404	A8011864	2013	1	1	2	A801	2	23	#NULL!	4	4	4	7	5137.72	12545.1	#NULL!	#NULL!	#NULL!	#NULL!	#NULL!	#NULL!	#NULL!	#NULL!	601	2	22	3	2	2		1	6520	543.333	2	88	3	2	2	1		1		2	88	8		2	2	88
A801193201	A8011932	2013	1	1	2	A801	1	67	#NULL!	4	4	3	1	5137.72	3164.19	5533.44	#NULL!	3294.49	4207.12	#NULL!	5861.41	#NULL!	#NULL!	601	3	21	3	3	2		1	10000	833.333	1	1	1	2	1	1		1		2	88	8		2	1	5
A801193202	A8011932	2013	1	1	2	A801	2	65	#NULL!	4	4	4	7	5137.72	2960.6	6031.4	#NULL!	3270.04	3858.88	#NULL!	6182.49	#NULL!	#NULL!	601	3	21	3	3	2		1	10000	833.333	1	1	2	2	1	1		1		1	1	1	4	5	1	14
A801193203	A8011932	2013	1	1	2	A801	1	34	#NULL!	4	4	#NULL!	#NULL!	5137.72	8133.65	#NULL!	35694.9	10231.5	11758.2	#NULL!	#NULL!	47670.9	#NULL!	601	3	21	3	3	2		1	10000	833.333	2	88	3	2	1	1		1		2	88	8		#NULL!	#NULL!	#NULL!
A801198301	A8011983	2013	1	1	2	A801	2	41	#NULL!	1	2	4	7	5137.72	5438.6	6714.08	11378.8	5423.24	5173.51	14298.1	6417.79	10183	14919.4	601	4	23	3	1	2		1	3000	250	1	1	1	1	2	1		1		2	88	8		4	2	88
A801198304	A8011983	2013	1	1	2	A801	2	11	#NULL!	2	2	1	#NULL!	5137.72	4949.07	#NULL!	9290.45	4285.13	4913.44	#NULL!	#NULL!	6044	#NULL!	601	4	23	3	1	2		1	3000	250	2	88	3	1	2	1		1		2	88	8		2	2	88
A801198305	A8011983	2013	1	1	2	A801	2	3	46	1	2	1	#NULL!	5137.72	5178.02	#NULL!	#NULL!	4961.22	4171.7	#NULL!	#NULL!	#NULL!	#NULL!	601	4	23	3	1	2		1	3000	250	2	88	3	1	2	1		1		2	88	8		2	2	88
A801206801	A8012068	2013	1	1	2	A801	1	37	#NULL!	3	3	3	3	5137.72	6386.75	#NULL!	#NULL!	7623.13	9094.32	#NULL!	#NULL!	#NULL!	#NULL!	601	3	21	3	1	2		1	5000	416.667	1	1	2	2	1	1		1		2	88	8		3	2	88
A801206802	A8012068	2013	1	1	2	A801	2	38	#NULL!	3	3	3	2	5137.72	5189.76	#NULL!	16198.8	4705.65	5080.54	#NULL!	#NULL!	14710.7	#NULL!	601	3	21	3	1	2		1	5000	416.667	1	1	1	2	1	1		1		2	88	8		4	1	1
A801206803	A8012068	2013	1	1	2	A801	2	1	17	3	3	1	#NULL!	5137.72	5178.02	#NULL!	#NULL!	4961.22	4171.7	#NULL!	#NULL!	#NULL!	#NULL!	601	3	21	3	1	2		1	5000	416.667	2	88	3	2	1	1		1		2	88	8		1	1	14
A801217001	A8012170	2013	1	1	2	A801	1	67	#NULL!	4	4	4	7	5137.72	6328.38	#NULL!	#NULL!	6588.99	8414.24	#NULL!	#NULL!	#NULL!	#NULL!	601	4	21	3	1	2		1	13138	1094.83	1	1	1	2	1	1		1		2	88	8		2	2	88
A801217002	A8012170	2013	1	1	2	A801	2	65	#NULL!	4	4	3	6	5137.72	5921.2	18094.2	#NULL!	6540.08	7717.77	#NULL!	18547.5	#NULL!	#NULL!	601	4	21	3	1	2		1	13138	1094.83	1	1	2	2	1	1		1		2	88	8		3	2	88
A801222101	A8012221	2013	1	1	2	A801	1	71	#NULL!	3	2	3	7	5137.72	5154.1	5533.44	#NULL!	5346.83	6310.68	#NULL!	5861.41	#NULL!	#NULL!	601	3	21	3	1	2		2	151	151	1	1	1	2	1	1		1		2	88	8		3	2	88
A801222102	A8012221	2013	1	1	2	A801	2	64	#NULL!	2	2	2	7	5137.72	4401.08	6031.4	#NULL!	4660.49	5788.33	#NULL!	6182.49	#NULL!	#NULL!	601	3	21	3	1	2		2	151	151	1	1	2	2	1	1		1		2	88	8		3	2	88
A801228901	A8012289	2013	1	1	2	A801	1	72	#NULL!	3	2	2	7	5137.72	6872.13	8300.16	#NULL!	5940.92	10517.8	#NULL!	8792.12	#NULL!	#NULL!	601	5	39	3	3	2		2	200	200	1	1	1	2	2	1		1		2	88	8		3	2	88
A801228902	A8012289	2013	1	1	2	A801	2	69	#NULL!	3	2	2	7	5137.72	5921.2	9047.1	#NULL!	5450.07	9647.21	#NULL!	9273.73	#NULL!	#NULL!	601	5	39	3	3	2		2	200	200	1	1	2	2	1	1		1		2	88	8		3	1	7
A801228903	A8012289	2013	1	1	2	A801	2	47	#NULL!	1	2	#NULL!	#NULL!	5137.72	#NULL!	#NULL!	#NULL!	9598.61	#NULL!	#NULL!	#NULL!	#NULL!	#NULL!	601	5	39	3	3	2		2	200	200	1	1	3	2	1	1		1		2	88	8		#NULL!	#NULL!	#NULL!
A801234001	A8012340	2013	1	1	2	A801	2	47	#NULL!	4	4	3	6	5137.72	5960.65	6881.7	#NULL!	5759.17	5552.7	#NULL!	6829.64	#NULL!	#NULL!	601	2	11	3	2	2		2	500	500	1	1	2	2	1	1		1		2	88	8		1	2	88
A801234002	A8012340	2013	1	1	2	A801	1	49	#NULL!	4	4	3	2	5137.72	9406.33	9838.13	25787.2	11578.6	10117.9	32421.5	12128.9	25909.1	38292	601	2	11	3	2	2		2	500	500	1	1	1	2	1	1		1		2	88	8		1	2	88
A801239101	A8012391	2013	1	1	2	A801	1	52	#NULL!	3	4	4	2	5137.72	7776.65	8434.4	20698.6	8885.38	8905.96	25097.5	10538.1	23107.2	29831.6	601	4	21	3	3	2		1	6500	541.667	1	1	1	2	1	1		1		2	88	8		3	2	88
A801239102	A8012391	2013	1	1	2	A801	2	49	#NULL!	3	4	3	7	5137.72	5960.65	6881.7	#NULL!	5759.17	5552.7	#NULL!	6829.64	#NULL!	#NULL!	601	4	21	3	3	2		1	6500	541.667	1	1	2	2	1	1		1		2	88	8		3	2	88
A801239103	A8012391	2013	1	1	2	A801	2	23	#NULL!	3	4	3	7	5137.72	6272.54	#NULL!	#NULL!	6849.48	8391.15	#NULL!	#NULL!	#NULL!	#NULL!	601	4	21	3	3	2		1	6500	541.667	2	88	3	2	1	1		1		2	88	8		4	1	14
A801239104	A8012391	2013	1	1	2	A801	1	20	#NULL!	3	4	3	1	5137.72	10705.4	#NULL!	17307.6	11827.3	14045.6	#NULL!	#NULL!	21812.1	#NULL!	601	4	21	3	3	2		1	6500	541.667	2	88	3	2	1	1		1		2	88	8		2	2	88
A801245901	A8012459	2013	1	1	2	A801	1	48	#NULL!	2	2	#NULL!	#NULL!	5137.72	#NULL!	#NULL!	#NULL!	11578.6	#NULL!	#NULL!	#NULL!	#NULL!	#NULL!	601	6	32	3	2	2		2	350	350	1	1	1	1	1	1		1		2	88	8		#NULL!	#NULL!	#NULL!
A801245902	A8012459	2013	1	1	2	A801	2	42	#NULL!	2	2	3	7	5137.72	8157.9	19591.7	#NULL!	5423.24	10347	#NULL!	19253.4	#NULL!	#NULL!	601	6	32	3	2	2		2	350	350	1	1	2	1	1	1		1		2	88	8		3	2	88
A801245903	A8012459	2013	1	1	2	A801	1	17	#NULL!	2	2	#NULL!	#NULL!	5137.72	#NULL!	#NULL!	#NULL!	5879.83	#NULL!	#NULL!	#NULL!	#NULL!	#NULL!	601	6	32	3	2	2		2	350	350	2	88	3	1	2	1		1		2	88	8		#NULL!	#NULL!	#NULL!
A801245904	A8012459	2013	1	1	2	A801	2	15	#NULL!	2	2	1	7	5137.72	16162.7	#NULL!	#NULL!	5397.8	13641.2	#NULL!	#NULL!	#NULL!	#NULL!	601	6	32	3	2	2		2	350	350	2	88	3	1	2	1		1		2	88	8		3	2	88
A801245905	A8012459	2013	1	1	2	A801	1	14	#NULL!	2	2	#NULL!	#NULL!	5137.72	#NULL!	#NULL!	#NULL!	5774.54	#NULL!	#NULL!	#NULL!	#NULL!	#NULL!	601	6	32	3	2	2		2	350	350	2	88	3	1	2	1		1		2	88	8		#NULL!	#NULL!	#NULL!
A801245906	A8012459	2013	1	1	2	A801	1	85	#NULL!	4	2	#NULL!	#NULL!	5137.72	4779.92	#NULL!	#NULL!	3346.59	8414.24	#NULL!	#NULL!	#NULL!	#NULL!	601	6	32	3	2	2		2	350	350	1	3	6	1	2	1		1		2	88	8		#NULL!	#NULL!	#NULL!
A801251001	A8012510	2013	1	1	2	A801	1	36	#NULL!	1	2	#NULL!	#NULL!	5137.72	6386.75	#NULL!	19853.1	7623.13	9094.32	#NULL!	#NULL!	21700.4	#NULL!	601	4	21	3	1	2		1	2500	208.333	1	1	1	1	1	1		1		2	88	8		9	9	99
A801251002	A8012510	2013	1	1	2	A801	2	37	#NULL!	1	2	4	7	5137.72	5189.76	#NULL!	#NULL!	4705.65	5080.54	#NULL!	#NULL!	#NULL!	#NULL!	601	4	21	3	1	2		1	2500	208.333	1	1	2	1	1	1		1		2	88	8		3	2	88
A801251003	A8012510	2013	1	1	2	A801	1	9	#NULL!	1	2	1	#NULL!	5137.72	5208.88	#NULL!	#NULL!	4859.23	3729.01	#NULL!	#NULL!	#NULL!	#NULL!	601	4	21	3	1	2		1	2500	208.333	2	88	3	1	1	1		1		2	88	8		3	2	88
A801251004	A8012510	2013	1	1	2	A801	2	1	21	1	2	1	#NULL!	5137.72	5178.02	#NULL!	#NULL!	4961.22	4171.7	#NULL!	#NULL!	#NULL!	#NULL!	601	4	21	3	1	2		1	2500	208.333	2	88	3	1	1	1		1		2	88	8		2	2	88
A801262901	A8012629	2013	1	1	2	A801	1	55	#NULL!	#NULL!	#NULL!	#NULL!	#NULL!	5137.72	6648.44	8889.39	#NULL!	7551.9	8199.49	#NULL!	11037.9	#NULL!	#NULL!	601	3	22	3	2	2		9	999999	#NULL!	1	3	1	1	1	1		1		2	88	8		#NULL!	#NULL!	#NULL!
A801262902	A8012629	2013	1	1	2	A801	1	25	#NULL!	#NULL!	#NULL!	3	7	5137.72	10346.2	#NULL!	#NULL!	10614.1	14185.9	#NULL!	#NULL!	#NULL!	#NULL!	601	3	22	3	2	2		9	999999	#NULL!	2	88	3	1	2	1		1		2	88	8		4	1	2
A801262903	A8012629	2013	1	1	2	A801	2	22	#NULL!	#NULL!	#NULL!	3	7	5137.72	6272.54	#NULL!	20950	6849.48	8391.15	#NULL!	#NULL!	21716.5	#NULL!	601	3	22	3	2	2		9	999999	#NULL!	2	88	3	1	1	1		1		2	88	8		4	2	88
A801268001	A8012680	2013	1	1	2	A801	1	63	#NULL!	4	4	2	5	5137.72	5462.96	5533.44	17997	6938.85	5609.49	12697.9	5861.41	18458.5	13306.5	601	4	21	3	3	2		2	680	680	1	1	2	1	2	1		1		2	88	8		1	1	2
A801268002	A8012680	2013	1	1	2	A801	2	58	#NULL!	4	4	1	3	5137.72	4541.24	5816.45	17819.3	6626.58	6166.57	12937.1	6344.8	18055.6	13874.1	601	4	21	3	3	2		2	680	680	1	1	1	1	2	1		1		2	88	8		3	2	88
A801268003	A8012680	2013	1	1	2	A801	1	31	#NULL!	4	4	3	2	5137.72	8133.65	#NULL!	#NULL!	13642	15677.6	#NULL!	#NULL!	#NULL!	#NULL!	601	4	21	3	3	2		2	680	680	2	88	3	2	2	1		1		2	88	8		3	1	1
A801268004	A8012680	2013	1	1	2	A801	2	27	#NULL!	4	4	4	1	5137.72	7857.37	#NULL!	#NULL!	#NULL!	#NULL!	#NULL!	#NULL!	#NULL!	#NULL!	601	4	21	3	3	2		2	680	680	2	88	3	1	2	1		1		2	88	8		3	2	88
A801274801	A8012748	2013	1	1	2	A801	1	51	#NULL!	2	3	4	3	5137.72	7776.65	8434.4	20698.6	8885.38	8905.96	25097.5	10538.1	23107.2	29831.6	601	4	21	3	3	2		1	4000	333.333	1	1	1	1	1	1		1		2	88	8		2	2	88
A801274802	A8012748	2013	1	1	2	A801	2	52	#NULL!	2	3	3	3	5137.72	3384.65	5916.97	#NULL!	3772.85	4614.69	#NULL!	5938.16	#NULL!	#NULL!	601	4	21	3	3	2		1	4000	333.333	1	1	2	1	1	1		1		2	88	8		2	2	88
A801274803	A8012748	2013	1	1	2	A801	1	22	#NULL!	2	3	3	3	5137.72	10705.4	#NULL!	17307.6	11827.3	14045.6	#NULL!	#NULL!	21812.1	#NULL!	601	4	21	3	3	2		1	4000	333.333	2	88	3	1	2	1		1		2	88	8		1	2	88
A801274804	A8012748	2013	1	1	2	A801	2	19	#NULL!	2	3	3	1	5137.72	5680.76	#NULL!	#NULL!	5397.8	6820.58	#NULL!	#NULL!	#NULL!	#NULL!	601	4	21	3	3	2		1	4000	333.333	2	88	3	1	2	1		1		2	88	8		3	2	88
A801279901	A8012799	2013	1	1	2	A801	1	61	#NULL!	2	3	4	7	5137.72	5462.96	8300.16	26995.5	5204.14	4207.12	38093.6	8792.12	27687.8	39919.6	601	3	25	3	3	2		2	300	300	1	1	1	2	1	1		1		2	88	8		2	2	88
A801279902	A8012799	2013	1	1	2	A801	2	60	#NULL!	3	3	4	7	5137.72	2934.05	9047.1	#NULL!	3106.99	3858.88	#NULL!	9273.73	#NULL!	#NULL!	601	3	25	3	3	2		2	300	300	1	1	2	2	1	1		1		2	88	8		2	2	88
A801279903	A8012799	2013	1	1	2	A801	2	86	#NULL!	4	3	#NULL!	#NULL!	5137.72	3224.95	#NULL!	#NULL!	3374.17	3858.88	#NULL!	#NULL!	#NULL!	#NULL!	601	3	25	3	3	2		2	300	300	1	3	6	2	2	1		1		2	88	8		#NULL!	#NULL!	#NULL!
A801286701	A8012867	2013	1	1	2	A801	1	74	#NULL!	2	1	1	7	5137.72	3436.07	#NULL!	#NULL!	3564.55	4207.12	#NULL!	#NULL!	#NULL!	#NULL!	601	2	11	2	1	2		2	100	100	1	1	1	2	2	1		1		2	88	8		5	2	88
A801286702	A8012867	2013	1	1	2	A801	2	64	#NULL!	2	1	1	6	5137.72	2934.05	12062.8	25914.6	3106.99	3858.88	37581.8	12365	25346.5	38729.6	601	2	11	2	1	2		2	100	100	1	1	2	2	1	1		1		2	88	8		4	1	14
A801288401	A8012884	2013	1	1	2	A801	1	37	#NULL!	2	2	4	7	5137.72	6386.75	#NULL!	#NULL!	7623.13	9094.32	#NULL!	#NULL!	#NULL!	#NULL!	601	3	21	3	1	2		1	3060	255	1	1	1	2	1	1		1		2	88	8		2	2	88
A801288402	A8012884	2013	1	1	2	A801	2	35	#NULL!	2	2	4	1	5137.72	5189.76	#NULL!	#NULL!	4705.65	5080.54	#NULL!	#NULL!	#NULL!	#NULL!	601	3	21	3	1	2		1	3060	255	1	1	2	2	1	1		1		2	88	8		3	1	2
A801288403	A8012884	2013	1	1	2	A801	1	1	12	2	2	1	#NULL!	5137.72	3325.52	#NULL!	#NULL!	3514.22	4364.64	#NULL!	#NULL!	#NULL!	#NULL!	601	3	21	3	1	2		1	3060	255	2	88	3	2	1	1		1		2	88	8		3	2	88
A801295201	A8012952	2013	1	1	2	A801	1	66	#NULL!	4	3	#NULL!	#NULL!	5137.72	#NULL!	#NULL!	#NULL!	4118.12	#NULL!	#NULL!	#NULL!	#NULL!	#NULL!	601	5	21	3	2	2		1	4900	408.333	1	1	1	2	1	1		1		2	88	8		#NULL!	#NULL!	#NULL!
A801295202	A8012952	2013	1	1	2	A801	2	64	#NULL!	3	3	1	5	5137.72	3667.56	9047.1	#NULL!	3883.74	6431.47	#NULL!	9273.73	#NULL!	#NULL!	601	5	21	3	2	2		1	4900	408.333	1	1	2	2	2	1		1		2	88	8		3	2	88
A801295203	A8012952	2013	1	1	2	A801	2	41	#NULL!	2	3	4	1	5137.72	6798.25	10071.1	#NULL!	6779.05	8622.52	#NULL!	9626.68	#NULL!	#NULL!	601	5	21	3	2	2		1	4900	408.333	2	88	3	2	1	1		1		2	88	8		3	2	88
A801295204	A8012952	2013	1	1	2	A801	2	34	#NULL!	2	3	4	3	5137.72	8014.89	#NULL!	#NULL!	7157.96	10810.3	#NULL!	#NULL!	#NULL!	#NULL!	601	5	21	3	2	2		1	4900	408.333	2	88	3	2	1	1		1		2	88	8		3	2	88
A801295205	A8012952	2013	1	1	2	A801	1	30	#NULL!	2	3	#NULL!	#NULL!	5137.72	10167.1	#NULL!	#NULL!	#NULL!	#NULL!	#NULL!	#NULL!	#NULL!	#NULL!	601	5	21	3	2	2		1	4900	408.333	2	88	3	2	2	1		1		2	88	8		#NULL!	#NULL!	#NULL!
A801303701	A8013037	2013	1	1	2	A801	1	62	#NULL!	2	2	1	6	5137.72	5462.96	5533.44	#NULL!	5204.14	4207.12	#NULL!	5861.41	#NULL!	#NULL!	601	3	21	3	2	2		1	2840	236.667	1	1	2	2	1	1		1		2	88	8		3	2	88
A801303702	A8013037	2013	1	1	2	A801	2	61	#NULL!	3	2	1	6	5137.72	2934.05	6031.4	#NULL!	3106.99	3858.88	#NULL!	6182.49	#NULL!	#NULL!	601	3	21	3	2	2		1	2840	236.667	1	1	1	2	1	1		1		2	88	8		3	2	88
A801303704	A8013037	2013	1	1	2	A801	2	27	#NULL!	2	2	4	7	5137.72	7857.37	#NULL!	26916.8	7191.62	8278.9	#NULL!	#NULL!	32598.3	#NULL!	601	3	21	3	2	2		1	2840	236.667	2	88	3	1	1	1		1		2	88	8		3	2	88
A802177901	A8021779	2013	1	1	2	A802	2	62	#NULL!	1	1	2	7	5268.06	3008.49	#NULL!	13286	3185.82	3956.78	#NULL!	#NULL!	12994.7	#NULL!	601	1	10	3	1	2		2	50	50	1	3	1	2	1	1		1		2	88	8		3	1	2
A802179601	A8021796	2013	1	1	2	A802	1	78	#NULL!	1	1	1	7	5268.06	3267.46	#NULL!	#NULL!	3431.49	4313.85	#NULL!	#NULL!	#NULL!	#NULL!	601	2	11	1	1	2		2	40	40	1	1	1	2	2	1		1		2	88	8		3	2	88
A802179602	A8021796	2013	1	1	2	A802	2	73	#NULL!	1	1	1	7	5268.06	2734.09	#NULL!	#NULL!	2917.35	3956.78	#NULL!	#NULL!	#NULL!	#NULL!	601	2	11	1	1	2		2	40	40	1	1	2	2	2	1		1		2	88	8		2	2	88
A802194901	A8021949	2013	1	1	2	A802	1	59	#NULL!	1	2	4	6	5268.06	6817.11	#NULL!	#NULL!	7743.49	8407.51	#NULL!	#NULL!	#NULL!	#NULL!	601	1	10	2	1	2		2	100	100	1	4	1	1	1	1		1		2	88	8		2	2	88
A802205101	A8022051	2013	1	1	2	A802	1	57	#NULL!	2	2	3	6	5268.06	13634.2	#NULL!	17349.6	7743.49	16815	#NULL!	#NULL!	20070.4	#NULL!	601	2	22	2	1	2		2	190	190	1	1	1	1	1	1		1		2	88	8		3	2	88
A802205103	A8022051	2013	1	1	2	A802	2	24	#NULL!	2	2	#NULL!	#NULL!	5268.06	#NULL!	#NULL!	#NULL!	7023.25	#NULL!	#NULL!	#NULL!	#NULL!	#NULL!	601	2	22	2	1	2		2	190	190	2	88	3	2	1	1		1		2	88	8		#NULL!	#NULL!	#NULL!
A802206801	A8022068	2013	1	1	2	A802	1	59	#NULL!	2	3	2	5	5268.06	6817.11	#NULL!	#NULL!	7743.49	8407.51	#NULL!	#NULL!	#NULL!	#NULL!	601	4	21	3	1	2		1	3620	301.667	1	1	1	2	1	1		1		2	88	8		3	2	88
A802206802	A8022068	2013	1	1	2	A802	2	52	#NULL!	2	3	1	6	5268.06	3470.52	#NULL!	#NULL!	3868.56	4731.77	#NULL!	#NULL!	#NULL!	#NULL!	601	4	21	3	1	2		1	3620	301.667	1	1	2	2	1	1		1		2	88	8		3	2	88
A802206803	A8022068	2013	1	1	2	A802	1	26	#NULL!	2	3	3	3	5268.06	10608.6	#NULL!	16044.5	10883.4	14545.8	#NULL!	#NULL!	19569.6	#NULL!	601	4	21	3	1	2		1	3620	301.667	2	88	3	2	2	1		1		2	88	8		2	2	88
A802206804	A8022068	2013	1	1	2	A802	1	21	#NULL!	2	3	3	7	5268.06	10977	#NULL!	17746.7	12127.4	14401.9	#NULL!	#NULL!	22365.4	#NULL!	601	4	21	3	1	2		1	3620	301.667	2	88	3	2	2	1		1		2	88	8		3	2	88
A802213601	A8022136	2013	1	1	2	A802	1	68	#NULL!	1	1	1	7	5268.06	3244.46	#NULL!	9226.79	3378.07	4313.85	#NULL!	#NULL!	9463.42	#NULL!	601	1	10	1	1	2		2	53	53	1	4	1	3	2	1		1		2	88	8		4	1	4
A802215301	A8022153	2013	1	1	2	A802	1	57	#NULL!	2	2	3	6	5268.06	6817.11	#NULL!	#NULL!	7743.49	8407.51	#NULL!	#NULL!	#NULL!	#NULL!	601	2	11	3	1	2		2	210	210	1	1	2	2	1	1		1		1	1	1	5	4	2	88
A802215302	A8022153	2013	1	1	2	A802	2	61	#NULL!	3	2	3	7	5268.06	3008.49	#NULL!	#NULL!	3185.82	3956.78	#NULL!	#NULL!	#NULL!	#NULL!	601	2	11	3	1	2		2	210	210	1	1	1	2	1	1		1		2	88	8		3	2	88
A802223801	A8022238	2013	1	1	2	A802	1	37	#NULL!	2	3	4	1	5268.06	6548.78	#NULL!	20356.8	7816.53	9325.04	#NULL!	#NULL!	22251	#NULL!	601	3	21	3	2	2		1	3800	316.667	1	1	1	2	1	1		1		2	88	8		2	2	88
A802223802	A8022238	2013	1	1	2	A802	2	33	#NULL!	2	3	4	7	5268.06	6574.58	#NULL!	#NULL!	5871.64	6650.74	#NULL!	#NULL!	#NULL!	#NULL!	601	3	21	3	2	2		1	3800	316.667	1	1	2	2	1	1		1		2	88	8		2	2	88
A802223803	A8022238	2013	1	1	2	A802	2	1	16	3	3	1	#NULL!	5268.06	5309.39	#NULL!	#NULL!	5087.08	4277.53	#NULL!	#NULL!	#NULL!	#NULL!	601	3	21	3	2	2		1	3800	316.667	2	88	3	2	1	1		1		2	88	8		2	2	88
A802230601	A8022306	2013	1	1	2	A802	2	64	#NULL!	3	2	1	6	5268.06	12033.9	#NULL!	#NULL!	12743.3	15827.1	#NULL!	#NULL!	#NULL!	#NULL!	601	4	23	3	1	2		1	3108	259	1	4	1	2	1	1		1		2	88	8		3	2	88
A802234001	A8022340	2013	1	1	2	A802	2	39	#NULL!	1	1	3	7	5268.06	5321.43	#NULL!	8304.9	7237.55	7814.14	#NULL!	#NULL!	22625.8	#NULL!	601	3	23	3	1	2		1	400	33.3333	1	4	1	4	1	1		1		2	88	8		4	1	14
A802234002	A8022340	2013	1	1	2	A802	2	15	#NULL!	1	1	1	7	5268.06	5824.88	#NULL!	18867.6	#NULL!	#NULL!	#NULL!	#NULL!	#NULL!	#NULL!	601	3	23	3	1	2		1	400	33.3333	2	88	3	1	1	1		1		2	88	8		3	2	88
A802234003	A8022340	2013	1	1	2	A802	1	13	#NULL!	1	1	1	#NULL!	5268.06	6580.38	#NULL!	#NULL!	8881.56	6671.83	#NULL!	#NULL!	#NULL!	#NULL!	601	3	23	3	1	2		1	400	33.3333	2	88	3	1	1	1		1		2	88	8		3	2	88
A802239101	A8022391	2013	1	1	2	A802	2	86	#NULL!	1	1	1	7	5268.06	3306.77	#NULL!	#NULL!	3459.77	3956.78	#NULL!	#NULL!	#NULL!	#NULL!	601	1	10	3	1	2		1	154	12.8333	1	3	1	9	2	1		1		2	88	8		4	1	14
A802240801	A8022408	2013	1	1	2	A802	1	56	#NULL!	1	2	2	7	5268.06	6817.11	#NULL!	17349.6	7743.49	8407.51	#NULL!	#NULL!	20070.4	#NULL!	601	2	11	3	1	2		2	120	120	1	1	2	2	1	1		1		2	88	8		2	2	88
A802240802	A8022408	2013	1	1	2	A802	2	50	#NULL!	1	2	4	2	5268.06	3470.52	#NULL!	#NULL!	3868.56	4731.77	#NULL!	#NULL!	#NULL!	#NULL!	601	2	11	3	1	2		2	120	120	1	1	1	2	1	1		1		2	88	8		3	2	88
A802254403	A8022544	2013	1	1	2	A802	1	25	#NULL!	2	2	3	7	5268.06	17991.5	#NULL!	16044.5	17718.3	21119.9	#NULL!	#NULL!	19569.6	#NULL!	601	2	22	3	1	2		2	200	200	2	88	3	2	9	1		1		2	88	8		2	2	88
A802259501	A8022595	2013	1	1	2	A802	1	67	#NULL!	2	2	2	7	5268.06	3244.46	#NULL!	#NULL!	3378.07	4313.85	#NULL!	#NULL!	#NULL!	#NULL!	601	2	11	3	1	2		2	120	120	1	1	1	2	1	1		1		1	1	1	5	3	2	88
A802259502	A8022595	2013	1	1	2	A802	2	67	#NULL!	3	2	1	6	5268.06	3035.71	#NULL!	#NULL!	3353	3956.78	#NULL!	#NULL!	#NULL!	#NULL!	601	2	11	3	1	2		2	120	120	1	1	2	2	1	1		1		2	88	8		3	2	88
A802266301	A8022663	2013	1	1	2	A802	2	54	#NULL!	4	4	2	6	5268.06	3470.52	#NULL!	14912.4	3868.56	4731.77	#NULL!	#NULL!	14552.4	#NULL!	601	3	23	3	1	2		1	6600	550	1	1	1	2	1	1		1		2	88	8		3	2	88
A802266302	A8022663	2013	1	1	2	A802	2	30	#NULL!	4	4	4	2	5268.06	6574.58	#NULL!	18282	5871.64	6650.74	#NULL!	#NULL!	19663.6	#NULL!	601	3	23	3	1	2		1	6600	550	2	88	3	2	1	1		1		2	88	8		2	2	88
A802266303	A8022663	2013	1	1	2	A802	2	21	#NULL!	4	4	4	2	5268.06	6431.68	#NULL!	#NULL!	7023.25	8604.03	#NULL!	#NULL!	#NULL!	#NULL!	601	3	23	3	1	2		1	6600	550	2	88	3	2	1	1		1		2	88	8		3	2	88
A802269701	A8022697	2013	1	1	2	A802	2	56	#NULL!	2	2	3	3	5268.06	9312.91	#NULL!	18271.3	5096.02	9484.53	#NULL!	#NULL!	18513.6	#NULL!	601	2	23	3	1	2		2	150	150	1	4	1	1	1	1		1		2	88	8		3	2	88
A802269702	A8022697	2013	1	1	2	A802	1	31	#NULL!	1	2	#NULL!	#NULL!	5268.06	#NULL!	#NULL!	#NULL!	10491.1	#NULL!	#NULL!	#NULL!	#NULL!	#NULL!	601	2	23	3	1	2		2	150	150	2	88	3	1	1	1		1		2	88	8		#NULL!	#NULL!	#NULL!
A803172801	A8031728	2013	1	1	1	A803	1	58	#NULL!	1	1	1	7	5524.08	7148.41	#NULL!	18192.7	8119.81	8816.1	#NULL!	#NULL!	21045.8	#NULL!	612	2	11	3	2	4		2	100	100	1	1	2	2	2	1		1		1	2	1	1	3	1	14
A803172802	A8031728	2013	1	1	1	A803	2	54	#NULL!	1	1	2	5	5524.08	3639.18	#NULL!	#NULL!	4056.57	4961.73	#NULL!	#NULL!	#NULL!	#NULL!	612	2	11	3	2	4		2	100	100	1	1	1	2	1	1		1		2	88	8		1	2	88
A803181301	A8031813	2013	1	1	1	A803	1	36	#NULL!	4	4	4	2	5524.08	6867.04	#NULL!	10673.1	8196.4	13037.6	#NULL!	#NULL!	11666.2	#NULL!	612	4	21	3	1	4		1	7500	625	1	1	1	2	1	1		1		2	88	8		2	2	88
A803181302	A8031813	2013	1	1	1	A803	2	32	#NULL!	4	4	4	7	5524.08	6894.09	#NULL!	12780.3	6157	9298.6	#NULL!	#NULL!	13746.2	#NULL!	612	4	21	3	1	4		1	7500	625	1	1	2	2	1	1		1		2	88	8		3	2	88
A803181303	A8031813	2013	1	1	1	A803	2	5	67	4	4	#NULL!	#NULL!	5524.08	#NULL!	#NULL!	#NULL!	3661.78	#NULL!	#NULL!	#NULL!	#NULL!	#NULL!	612	4	21	3	1	4		1	7500	625	2	88	3	2	1	1		1		2	88	8		#NULL!	#NULL!	#NULL!
A803181304	A8031813	2013	1	1	1	A803	1	3	46	4	4	1	#NULL!	5524.08	7151.2	#NULL!	#NULL!	3778.49	6257.16	#NULL!	#NULL!	#NULL!	#NULL!	612	4	21	3	1	4		1	7500	625	2	88	3	2	1	1		1		2	88	8		3	2	88
A803191501	A8031915	2013	1	1	1	A803	1	64	#NULL!	1	2	1	7	5524.08	11747.6	#NULL!	19350.4	16786.5	13570.5	#NULL!	#NULL!	29770	#NULL!	612	3	39	3	1	4		2	150	150	1	1	6	1	2	1		1		2	88	8		4	2	88
A803193201	A8031932	2013	1	1	1	A803	2	54	#NULL!	2	3	1	3	5524.08	5458.78	#NULL!	15637.1	6084.86	7442.59	#NULL!	#NULL!	15259.6	#NULL!	612	3	23	3	2	4		2	280	280	1	3	1	2	1	1		1		2	88	8		4	2	88
A803193203	A8031932	2013	1	1	1	A803	2	26	#NULL!	2	3	4	3	5524.08	12672.4	#NULL!	14470.5	11598.7	13352.2	#NULL!	#NULL!	17524.9	#NULL!	612	3	23	3	2	4		2	280	280	2	88	3	2	1	1		1		2	88	8		3	2	88
A803201701	A8032017	2013	1	1	1	A803	1	46	#NULL!	1	1	3	7	5524.08	10113.7	#NULL!	13863.2	#NULL!	#NULL!	#NULL!	#NULL!	#NULL!	#NULL!	612	1	10	3	1	4		1	500	41.6667	1	4	1	2	2	1		1		2	88	8		5	1	14
A803213601	A8032136	2013	1	1	1	A803	2	53	#NULL!	2	3	2	7	5524.08	3639.18	#NULL!	#NULL!	4056.57	4961.73	#NULL!	#NULL!	#NULL!	#NULL!	612	4	32	3	2	4		1	4000	333.333	1	3	6	2	1	1		1		2	88	8		3	1	14
A803213602	A8032136	2013	1	1	1	A803	2	31	#NULL!	2	3	3	2	5524.08	6894.09	#NULL!	#NULL!	6157	6973.95	#NULL!	#NULL!	#NULL!	#NULL!	612	4	32	3	2	4		1	4000	333.333	1	1	2	2	1	1		1		2	88	8		2	2	88
A803213603	A8032136	2013	1	1	1	A803	1	31	#NULL!	2	3	3	6	5524.08	8745.31	#NULL!	38379.2	11000.9	12642.4	#NULL!	#NULL!	51255.8	#NULL!	612	4	32	3	2	4		1	4000	333.333	1	1	1	2	1	1		1		2	88	8		2	2	88
A803213604	A8032136	2013	1	1	1	A803	2	3	45	2	3	1	#NULL!	5524.08	5567.42	#NULL!	#NULL!	5334.31	4485.42	#NULL!	#NULL!	#NULL!	#NULL!	612	4	32	3	2	4		1	4000	333.333	2	88	3	2	1	1		1		2	88	8		1	2	88
A803222101	A8032221	2013	1	1	1	A803	1	67	#NULL!	4	3	#NULL!	#NULL!	5524.08	3402.14	#NULL!	9675.2	3542.24	4523.5	#NULL!	#NULL!	9923.33	#NULL!	612	1	10	3	1	4		2	180	180	1	1	1	2	1	1		1		2	88	8		9	9	99
A803227201	A8032272	2013	1	1	1	A803	2	52	#NULL!	1	1	1	3	5524.08	3639.18	#NULL!	#NULL!	4056.57	4961.73	#NULL!	#NULL!	#NULL!	#NULL!	612	2	23	1	1	4		1	1143	95.25	1	4	1	4	1	1		1		2	88	8		4	1	14
A803227202	A8032272	2013	1	1	1	A803	2	15	#NULL!	1	1	1	7	5524.08	6107.96	#NULL!	9892.29	5803.73	7333.5	#NULL!	#NULL!	15298.1	#NULL!	612	2	23	1	1	4		1	1143	95.25	2	88	3	4	1	1		1		2	88	8		2	2	88
A803252701	A8032527	2013	1	1	1	A803	2	63	#NULL!	3	2	1	7	5524.08	6309.39	#NULL!	#NULL!	6681.29	8298.15	#NULL!	#NULL!	#NULL!	#NULL!	612	2	23	3	2	4		2	190	190	1	3	6	2	1	1		1		2	88	8		4	2	88
A803259501	A8032595	2013	1	1	1	A803	1	51	#NULL!	2	3	#NULL!	#NULL!	5524.08	#NULL!	#NULL!	#NULL!	9553.58	#NULL!	#NULL!	#NULL!	#NULL!	#NULL!	612	4	21	3	2	4		2	400	400	1	1	1	1	1	1		1		2	88	8		#NULL!	#NULL!	#NULL!
A803259502	A8032595	2013	1	1	1	A803	2	44	#NULL!	2	3	3	3	5524.08	8771.38	#NULL!	#NULL!	5831.07	7416.75	#NULL!	#NULL!	#NULL!	#NULL!	612	4	21	3	2	4		2	400	400	1	1	2	1	1	1		1		2	88	8		3	2	88
A803259503	A8032595	2013	1	1	1	A803	1	22	#NULL!	3	3	3	7	5524.08	17265.6	#NULL!	27913.7	12716.8	20135.7	#NULL!	#NULL!	23452.4	#NULL!	612	4	21	3	2	4		2	400	400	2	88	3	1	1	1		1		2	88	8		2	2	88
A803259505	A8032595	2013	1	1	1	A803	1	15	#NULL!	3	3	1	7	5524.08	7953.19	#NULL!	11791.4	6322	12337.6	#NULL!	#NULL!	16412.3	#NULL!	612	4	21	3	2	4		2	400	400	2	88	3	1	1	1		1		2	88	8		2	2	88
A803276501	A8032765	2013	1	1	1	A803	1	49	#NULL!	1	2	3	3	5524.08	15170.5	#NULL!	41589.6	12449.3	16318.2	#NULL!	#NULL!	41786.2	#NULL!	612	3	25	3	2	1		2	200	200	1	1	3	1	1	1		1		2	88	8		5	2	88
A803276502	A8032765	2013	1	1	1	A803	2	43	#NULL!	1	2	#NULL!	#NULL!	5524.08	#NULL!	#NULL!	#NULL!	5831.07	#NULL!	#NULL!	#NULL!	#NULL!	#NULL!	612	3	25	3	2	1		2	200	200	1	1	4	1	1	1		1		2	88	8		#NULL!	#NULL!	#NULL!
A803276503	A8032765	2013	1	1	1	A803	2	70	#NULL!	3	2	1	7	5524.08	4300.44	#NULL!	#NULL!	3059.13	6223.62	#NULL!	#NULL!	#NULL!	#NULL!	612	3	25	3	2	1		2	200	200	1	3	1	1	1	1		1		2	88	8		3	1	14
A803288402	A8032884	2013	1	1	1	A803	2	64	#NULL!	4	3	2	7	5524.08	9464.09	#NULL!	41795.2	13362.6	16596.3	#NULL!	#NULL!	54505.1	#NULL!	612	4	39	3	2	1		2	464	464	1	1	1	2	1	1		1		2	88	8		3	2	88
A803290101	A8032901	2013	1	1	1	A803	1	65	#NULL!	1	1	1	7	5524.08	3402.14	#NULL!	#NULL!	3542.24	4523.5	#NULL!	#NULL!	#NULL!	#NULL!	612	2	11	3	1	1		2	45	45	1	1	1	1	1	1		1		2	88	8		4	2	88
A803290102	A8032901	2013	1	1	1	A803	2	67	#NULL!	1	1	1	7	5524.08	3183.24	#NULL!	#NULL!	3515.95	4149.08	#NULL!	#NULL!	#NULL!	#NULL!	612	2	11	3	1	1		2	45	45	1	1	2	1	1	1		1		2	88	8		2	1	3
A803291801	A8032918	2013	1	1	1	A803	2	52	#NULL!	1	1	1	7	5524.08	3639.18	#NULL!	10424.7	8113.14	9923.45	#NULL!	#NULL!	20346.2	#NULL!	612	2	23	3	1	4		1	500	41.6667	1	4	1	1	1	1		1		2	88	8		4	1	14
A803291802	A8032918	2013	1	1	1	A803	1	29	#NULL!	1	1	3	3	5524.08	11124.2	#NULL!	8412.11	#NULL!	#NULL!	#NULL!	#NULL!	#NULL!	#NULL!	612	2	23	3	1	4		1	500	41.6667	2	88	3	1	1	1		1		2	88	8		2	2	88
A803295201	A8032952	2013	1	1	1	A803	1	57	#NULL!	1	2	1	5	5524.08	7148.41	#NULL!	#NULL!	8119.81	8816.1	#NULL!	#NULL!	#NULL!	#NULL!	612	1	10	3	1	4		2	100	100	1	4	1	1	2	1		1		1	2	1	4	5	2	88
A803296901	A8032969	2013	1	1	1	A803	1	61	#NULL!	1	2	#NULL!	#NULL!	5524.08	#NULL!	#NULL!	#NULL!	5595.5	#NULL!	#NULL!	#NULL!	#NULL!	#NULL!	612	2	11	3	1	4		2	135	135	1	1	1	2	1	1		1		1	4	9		#NULL!	#NULL!	#NULL!
A803296902	A8032969	2013	1	1	1	A803	2	57	#NULL!	1	2	2	6	5524.08	9765.5	#NULL!	#NULL!	5343.68	9945.46	#NULL!	#NULL!	#NULL!	#NULL!	612	2	11	3	1	4		2	135	135	1	1	2	2	1	1		1		2	88	8		3	1	8
A804171101	A8041711	2013	1	1	1	A804	2	70	#NULL!	4	3	1	7	6598.72	5137.03	7746.53	#NULL!	5481.36	7434.34	#NULL!	7940.59	#NULL!	#NULL!	612	3	23	3	2	4		2	309	309	1	3	6	1	2	1		1		2	88	8		2	1	7
A804171102	A8041711	2013	1	1	1	A804	2	45	#NULL!	2	3	4	1	6598.72	11483.5	8838.63	41374.5	11095.3	10697.6	36989.6	8771.77	38119.6	37108.8	612	3	23	3	2	4		2	309	309	2	88	1	1	1	1		1		2	88	8		3	1	14
A804172801	A8041728	2013	1	1	1	A804	1	48	#NULL!	1	2	2	5	6598.72	16748.9	20210	33120.2	17442.3	18989.4	41641.1	24943.1	24957.6	49181.1	612	3	21	3	3	4		2	200	200	1	1	1	2	1	1		1		2	88	8		4	2	88
A804172803	A8041728	2013	1	1	1	A804	2	18	#NULL!	1	2	2	7	6598.72	7296.18	#NULL!	11816.7	10399.1	13140.2	#NULL!	#NULL!	13705.6	#NULL!	612	3	21	3	3	4		2	200	200	2	88	3	2	1	1		1		2	88	8		4	2	88
A804177901	A8041779	2013	1	1	1	A804	1	39	#NULL!	1	2	4	3	6598.72	8202.93	#NULL!	25498.7	9790.9	11680.5	#NULL!	#NULL!	41807	#NULL!	612	4	21	3	1	1		1	3000	250	1	1	1	1	1	1		1		2	88	8		3	2	88
A804177902	A8041779	2013	1	1	1	A804	2	36	#NULL!	1	2	4	1	6598.72	6665.57	#NULL!	#NULL!	6043.78	6525.28	#NULL!	#NULL!	#NULL!	#NULL!	612	4	21	3	1	1		1	3000	250	1	1	2	1	1	1		1		2	88	8		2	2	88
A804177903	A8041779	2013	1	1	1	A804	2	10	#NULL!	2	2	1	#NULL!	6598.72	6356.43	#NULL!	#NULL!	5503.68	6310.66	#NULL!	#NULL!	#NULL!	#NULL!	612	4	21	3	1	1		1	3000	250	2	88	3	1	1	1		1		2	88	8		1	2	88
A804177904	A8041779	2013	1	1	1	A804	1	6	78	2	2	1	#NULL!	6598.72	6690.12	#NULL!	#NULL!	6241.03	4789.42	#NULL!	#NULL!	#NULL!	#NULL!	612	4	21	3	1	1		1	3000	250	2	88	3	1	1	1		1		2	88	8		2	2	88
A804186401	A8041864	2013	1	1	1	A804	2	64	#NULL!	1	1	1	6	6598.72	3768.4	7746.53	16642	3990.52	4956.23	24134.4	7940.59	16277.1	24871.5	612	1	10	3	1	1		1	585	48.75	1	4	1	2	2	1		1		2	88	8		3	1	14
A804188101	A8041881	2013	1	1	1	A804	1	43	#NULL!	1	2	4	1	6598.72	9627.78	10803.9	#NULL!	12229.2	11344.4	#NULL!	12886.5	#NULL!	#NULL!	612	3	21	3	1	1		1	2000	166.667	1	1	1	1	1	1		1		2	88	8		3	1	4
A804188102	A8041881	2013	1	1	1	A804	2	41	#NULL!	1	2	4	7	6598.72	6985.16	8623.35	#NULL!	6965.43	6644.69	#NULL!	8242.8	#NULL!	#NULL!	612	3	21	3	1	1		1	2000	166.667	1	1	2	1	1	1		1		2	88	8		3	1	5
A804188103	A8041881	2013	1	1	1	A804	2	2	32	1	2	1	#NULL!	6598.72	6650.48	#NULL!	#NULL!	6372.03	5358	#NULL!	#NULL!	#NULL!	#NULL!	612	3	21	3	1	1		1	2000	166.667	2	88	3	1	1	1		1		2	88	8		1	1	14
A804189801	A8041898	2013	1	1	1	A804	2	79	#NULL!	1	1	1	7	6598.72	4142.02	7746.53	#NULL!	4333.67	4956.23	#NULL!	7940.59	#NULL!	#NULL!	612	1	10	3	2	1		2	10	10	1	1	1	2	2	1		1		2	88	8		3	2	88
A804203401	A8042034	2013	1	1	1	A804	1	60	#NULL!	4	4	4	3	6598.72	10524.7	7106.97	17336.1	10026	8105.23	16308.7	7528.21	17780.7	17090.5	612	3	21	3	2	1		1	5700	475	1	1	1	1	1	1		1		2	88	8		2	2	88
A804203402	A8042034	2013	1	1	1	A804	2	59	#NULL!	4	4	3	3	6598.72	8748.94	7470.47	17164.9	9574.83	8910.17	16616	8149.06	17392.5	17819.4	612	3	21	3	2	1		1	5700	475	1	1	2	1	1	1		1		2	88	8		4	2	88
A804211901	A8042119	2013	1	1	1	A804	1	78	#NULL!	1	1	#NULL!	#NULL!	6598.72	#NULL!	#NULL!	#NULL!	4298.25	#NULL!	#NULL!	#NULL!	#NULL!	#NULL!	612	2	11	3	1	1		2	23	23	1	1	1	1	2	1		1		2	88	8		#NULL!	#NULL!	#NULL!
A804211902	A8042119	2013	1	1	1	A804	2	75	#NULL!	1	1	3	7	6598.72	8284.04	15493.1	#NULL!	4333.67	9912.45	#NULL!	15881.2	#NULL!	#NULL!	612	2	11	3	1	1		2	23	23	1	1	2	1	2	1		1		2	88	8		3	1	3
A804222101	A8042221	2013	1	1	1	A804	1	69	#NULL!	3	3	2	7	6598.72	8127.96	7106.97	#NULL!	4231.34	10807	#NULL!	7528.21	#NULL!	#NULL!	612	2	22	2	1	4		2	225	225	1	3	1	1	2	1		1		2	88	8		3	2	88
A804222102	A8042221	2013	1	1	1	A804	1	27	#NULL!	2	3	#NULL!	#NULL!	6598.72	#NULL!	#NULL!	#NULL!	13632.5	#NULL!	#NULL!	#NULL!	#NULL!	#NULL!	612	2	22	2	1	4		2	225	225	2	88	3	1	2	1		1		2	88	8		#NULL!	#NULL!	#NULL!
A804227201	A8042272	2013	1	1	1	A804	1	63	#NULL!	1	2	3	7	6598.72	14032.9	7106.97	#NULL!	13368.1	10807	#NULL!	7528.21	#NULL!	#NULL!	612	2	22	3	1	4		2	131	131	1	4	6	1	1	1		1		2	88	8		3	2	88
A804240801	A8042408	2013	1	1	1	A804	2	33	#NULL!	2	3	4	7	6598.72	8235.25	#NULL!	#NULL!	7354.76	8330.64	#NULL!	#NULL!	#NULL!	#NULL!	612	3	21	3	2	1		2	300	300	1	1	2	2	1	1		1		2	88	8		3	2	88
A804240802	A8042408	2013	1	1	1	A804	1	36	#NULL!	2	3	4	1	6598.72	8202.93	#NULL!	#NULL!	9790.9	11680.5	#NULL!	#NULL!	#NULL!	#NULL!	612	3	21	3	2	1		2	300	300	1	1	1	2	1	1		1		2	88	8		4	2	88
A804240803	A8042408	2013	1	1	1	A804	1	1	12	3	3	1	#NULL!	6598.72	4271.19	#NULL!	#NULL!	4513.55	5605.81	#NULL!	#NULL!	#NULL!	#NULL!	612	3	21	3	2	1		2	300	300	2	88	3	2	1	1		1		2	88	8		2	2	88
A804249301	A8042493	2013	1	1	1	A804	2	74	#NULL!	1	1	#NULL!	#NULL!	6598.72	3424.69	#NULL!	#NULL!	3654.24	4956.23	#NULL!	#NULL!	#NULL!	#NULL!	612	1	10	3	2	1		2	9	9	1	3	1	2	2	1		1		1	1	1	6	9	9	99
A804261201	A8042612	2013	1	1	1	A804	1	84	#NULL!	1	1	#NULL!	#NULL!	6598.72	4092.79	#NULL!	#NULL!	4298.25	5403.49	#NULL!	#NULL!	#NULL!	#NULL!	612	1	10	3	1	1		2	28	28	1	3	1	1	2	1		1		2	88	8		9	9	99
A804271401	A8042714	2013	1	1	1	A804	2	80	#NULL!	4	3	2	7	6598.72	4142.02	#NULL!	#NULL!	8667.34	9912.45	#NULL!	#NULL!	#NULL!	#NULL!	612	4	39	3	1	1		2	340	340	1	3	6	2	2	1		1		1	2	1	1	3	2	88
A804271402	A8042714	2013	1	1	1	A804	2	58	#NULL!	3	3	2	1	6598.72	5832.63	14940.9	#NULL!	12766.4	11880.2	#NULL!	16298.1	#NULL!	#NULL!	612	4	39	3	1	1		2	340	340	1	1	1	2	1	1		1		2	88	8		3	1	4
A804271404	A8042714	2013	1	1	1	A804	1	31	#NULL!	2	3	3	2	6598.72	10446.6	#NULL!	#NULL!	#NULL!	#NULL!	#NULL!	#NULL!	#NULL!	#NULL!	612	4	39	3	1	1		2	340	340	1	2	3	2	1	1		1		2	88	8		3	2	88
A804271405	A8042714	2013	1	1	1	A804	2	29	#NULL!	2	3	2	3	6598.72	10091.8	#NULL!	46094.7	#NULL!	#NULL!	#NULL!	#NULL!	#NULL!	#NULL!	612	4	39	3	1	1		2	340	340	2	88	3	1	1	1		1		2	88	8		3	1	5
A804274801	A8042748	2013	1	1	1	A804	2	78	#NULL!	2	1	2	7	6598.72	4142.02	7746.53	#NULL!	4333.67	4956.23	#NULL!	7940.59	#NULL!	#NULL!	612	1	10	3	1	1		2	30	30	1	3	1	2	2	1		1		2	88	8		4	2	88
A804278201	A8042782	2013	1	1	1	A804	2	60	#NULL!	4	3	3	7	6598.72	11305.2	7746.53	#NULL!	3990.52	14868.7	#NULL!	7940.59	#NULL!	#NULL!	612	3	23	3	1	1		1	4500	375	1	4	6	2	1	1		1		2	88	8		2	2	88
A804278202	A8042782	2013	1	1	1	A804	2	31	#NULL!	3	3	#NULL!	#NULL!	6598.72	#NULL!	#NULL!	#NULL!	7354.76	#NULL!	#NULL!	#NULL!	#NULL!	#NULL!	612	3	23	3	1	1		1	4500	375	2	88	1	2	1	1		1		2	88	8		#NULL!	#NULL!	#NULL!
A804278203	A8042782	2013	1	1	1	A804	2	26	#NULL!	3	3	#NULL!	#NULL!	6598.72	#NULL!	#NULL!	#NULL!	9236.68	#NULL!	#NULL!	#NULL!	#NULL!	#NULL!	612	3	23	3	1	1		1	4500	375	2	88	8	1	2	1		1		2	88	8		#NULL!	#NULL!	#NULL!
A804283301	A8042833	2013	1	1	1	A804	1	67	#NULL!	4	4	4	7	6598.72	4063.98	7106.97	#NULL!	5641.79	7204.65	#NULL!	7528.21	#NULL!	#NULL!	612	5	32	3	3	1		2	600	600	1	1	1	1	1	1		1		2	88	8		3	2	88
A804283302	A8042833	2013	1	1	1	A804	2	62	#NULL!	4	4	4	1	6598.72	3768.4	7746.53	33283.9	5320.7	6608.3	48268.8	7940.59	57417	49743	612	5	32	3	3	1		2	600	600	1	1	2	2	1	1		1		2	88	8		3	2	88
A804283303	A8042833	2013	1	1	1	A804	2	35	#NULL!	4	4	4	1	6598.72	6665.57	#NULL!	#NULL!	8058.38	8700.37	#NULL!	#NULL!	#NULL!	#NULL!	612	5	32	3	3	1		2	600	600	2	88	3	2	1	1		1		2	88	8		3	2	88
A804283304	A8042833	2013	1	1	1	A804	1	31	#NULL!	3	4	4	7	6598.72	10446.6	#NULL!	30563.6	#NULL!	#NULL!	#NULL!	#NULL!	#NULL!	#NULL!	612	5	32	3	3	1		2	600	600	2	88	3	1	1	1		1		1	1	1	4	3	2	88
A805188101	A8051881	2013	1	1	1	A805	1	48	#NULL!	1	2	4	7	5287.86	9681.22	10125.6	26540.8	11916.9	10413.6	33369	12483.4	58804.2	39411.1	612	5	21	3	2	1		2	280	280	1	1	1	2	1	1		1		2	88	8		2	2	88
A805188102	A8051881	2013	1	1	1	A805	2	42	#NULL!	1	2	4	2	5287.86	5597.53	6910.29	#NULL!	5581.73	5324.7	#NULL!	6605.34	#NULL!	#NULL!	612	5	21	3	2	1		2	280	280	1	1	2	2	1	1		1		2	88	8		2	2	88
A805188103	A8051881	2013	1	1	1	A805	2	17	#NULL!	2	2	2	7	5287.86	5846.77	#NULL!	#NULL!	5555.55	7019.9	#NULL!	#NULL!	#NULL!	#NULL!	612	5	21	3	2	1		2	280	280	2	88	3	2	1	1		1		2	88	8		2	2	88
A805188104	A8051881	2013	1	1	1	A805	2	16	#NULL!	2	2	2	7	5287.86	5846.77	#NULL!	#NULL!	5555.55	7019.9	#NULL!	#NULL!	#NULL!	#NULL!	612	5	21	3	2	1		2	280	280	2	88	3	2	1	1		1		2	88	8		2	2	88
A805188105	A8051881	2013	1	1	1	A805	1	14	#NULL!	2	2	1	#NULL!	5287.86	6605.12	#NULL!	#NULL!	5943.3	4464.6	#NULL!	#NULL!	#NULL!	#NULL!	612	5	21	3	2	1		2	280	280	2	88	3	2	1	1		1		2	88	8		1	2	88
A805189801	A8051898	2013	1	1	1	A805	1	84	#NULL!	1	1	#NULL!	#NULL!	5287.86	3279.74	#NULL!	#NULL!	3444.39	4330.07	#NULL!	#NULL!	#NULL!	#NULL!	612	2	11	3	1	1		1	396	33	1	1	2	2	2	1		1		2	88	8		#NULL!	#NULL!	#NULL!
A805189802	A8051898	2013	1	1	1	A805	2	80	#NULL!	1	1	#NULL!	#NULL!	5287.86	3319.19	#NULL!	#NULL!	3472.77	3971.66	#NULL!	#NULL!	#NULL!	#NULL!	612	2	11	3	1	1		1	396	33	1	1	1	2	2	1		1		1	2	1	5	9	9	99
A805194902	A8051949	2013	1	1	1	A805	2	37	#NULL!	1	1	4	7	5287.86	10682.9	#NULL!	16672.2	9686.33	13072.5	#NULL!	#NULL!	15140.6	#NULL!	612	5	21	2	1	1		1	300	25	1	1	2	1	1	1		1		2	88	8		2	2	88
A805194903	A8051949	2013	1	1	1	A805	2	9	#NULL!	1	1	#NULL!	#NULL!	5287.86	#NULL!	#NULL!	#NULL!	3505.19	#NULL!	#NULL!	#NULL!	#NULL!	#NULL!	612	5	21	2	1	1		1	300	25	2	88	3	1	1	1		1		2	88	8		#NULL!	#NULL!	#NULL!
A805194904	A8051949	2013	1	1	1	A805	2	6	77	1	1	#NULL!	#NULL!	5287.86	#NULL!	#NULL!	#NULL!	3505.19	#NULL!	#NULL!	#NULL!	#NULL!	#NULL!	612	5	21	2	1	1		1	300	25	2	88	3	1	1	1		1		2	88	8		#NULL!	#NULL!	#NULL!
A805194905	A8051949	2013	1	1	1	A805	1	3	45	1	1	1	#NULL!	5287.86	10268.1	#NULL!	#NULL!	3616.92	11230.5	#NULL!	#NULL!	#NULL!	#NULL!	612	5	21	2	1	1		1	300	25	2	88	3	1	1	1		1		2	88	8		1	2	88
A805198301	A8051983	2013	1	1	1	A805	2	60	#NULL!	1	1	2	7	5287.86	3019.8	6207.66	#NULL!	3197.79	3971.66	#NULL!	6363.16	#NULL!	#NULL!	612	2	23	3	1	1		2	49	49	1	3	1	1	2	1		1		1	9	1	2	4	1	14
A805198302	A8051983	2013	1	1	1	A805	1	24	#NULL!	1	1	3	7	5287.86	11018.2	#NULL!	17813.4	12173	14456	#NULL!	#NULL!	22449.5	#NULL!	612	2	23	3	1	1		2	49	49	2	88	3	1	2	1		1		2	88	8		2	2	88
A805203401	A8052034	2013	1	1	1	A805	2	30	#NULL!	1	1	4	7	5287.86	6599.29	#NULL!	#NULL!	#NULL!	#NULL!	#NULL!	#NULL!	#NULL!	#NULL!	612	2	23	3	1	1		2	85	85	2	88	1	1	1	2	중국	1		2	88	8		3	2	88
A805203402	A8052034	2013	1	1	1	A805	2	58	#NULL!	1	1	3	7	5287.86	4673.96	5986.43	#NULL!	10230.3	9520.18	#NULL!	6530.22	#NULL!	#NULL!	612	2	23	3	1	1		2	85	85	1	1	6	1	1	2	중국	2	중국	2	88	8		4	2	88
A805206801	A8052068	2013	1	1	1	A805	1	43	#NULL!	1	2	3	5	5287.86	15430.4	8657.67	#NULL!	9799.87	18181.5	#NULL!	10326.6	#NULL!	#NULL!	612	2	11	3	1	1		1	2000	166.667	1	1	1	2	1	1		1		2	88	8		3	2	88
A805206802	A8052068	2013	1	1	1	A805	2	25	#NULL!	1	2	#NULL!	#NULL!	5287.86	#NULL!	#NULL!	#NULL!	7401.78	#NULL!	#NULL!	#NULL!	#NULL!	#NULL!	612	2	11	3	1	1		1	2000	166.667	1	1	2	2	1	2	베트남	2	베트남	2	88	8		#NULL!	#NULL!	#NULL!
A805210201	A8052102	2013	1	1	1	A805	2	84	#NULL!	2	1	1	7	5287.86	3319.19	#NULL!	#NULL!	3472.77	3971.66	#NULL!	#NULL!	#NULL!	#NULL!	612	1	10	1	1	1		2	36	36	1	3	1	3	2	1		1		2	88	8		4	2	88
A805211901	A8052119	2013	1	1	1	A805	1	40	#NULL!	4	4	4	3	5287.86	7715.19	8657.67	9641.41	9799.87	9090.77	13013.5	10326.6	11722.8	16242.1	612	4	21	3	2	1		1	7000	583.333	1	1	1	2	1	1		1		2	88	8		3	2	88
A805211902	A8052119	2013	1	1	1	A805	2	38	#NULL!	4	4	3	2	5287.86	5341.43	#NULL!	8336.11	4843.17	5229.01	#NULL!	#NULL!	7570.3	#NULL!	612	4	21	3	2	1		1	7000	583.333	1	1	2	2	1	1		1		2	88	8		3	2	88
A805211903	A8052119	2013	1	1	1	A805	2	6	82	4	4	1	#NULL!	5287.86	3712.5	#NULL!	#NULL!	3505.19	4025.75	#NULL!	#NULL!	#NULL!	#NULL!	612	4	21	3	2	1		1	7000	583.333	2	88	3	2	1	1		1		2	88	8		2	2	88
A805211904	A8052119	2013	1	1	1	A805	1	5	61	4	4	1	#NULL!	5287.86	5361.11	#NULL!	#NULL!	5001.23	3837.99	#NULL!	#NULL!	#NULL!	#NULL!	612	4	21	3	2	1		1	7000	583.333	2	88	3	2	1	1		1		2	88	8		3	2	88
A805213601	A8052136	2013	1	1	1	A805	1	69	#NULL!	2	2	2	7	5287.86	3256.66	5695.15	#NULL!	3390.77	4330.07	#NULL!	6032.71	#NULL!	#NULL!	612	2	11	3	2	1		2	130	130	1	1	1	2	1	1		1		2	88	8		4	1	3
A805213602	A8052136	2013	1	1	1	A805	2	61	#NULL!	2	2	1	7	5287.86	3019.8	6207.66	26672	3197.79	3971.66	38680.1	6363.16	26087.2	39861.4	612	2	11	3	2	1		2	130	130	1	1	2	2	1	1		1		2	88	8		3	1	14
A805228901	A8052289	2013	1	1	1	A805	2	70	#NULL!	4	2	3	7	5287.86	2744.36	6207.66	#NULL!	4880.53	6619.43	#NULL!	9544.75	#NULL!	#NULL!	612	5	32	3	2	1		1	4000	333.333	1	3	6	2	2	1		1		2	88	8		1	2	88
A805228902	A8052289	2013	1	1	1	A805	1	50	#NULL!	2	2	#NULL!	#NULL!	5287.86	8003.91	8680.89	#NULL!	#NULL!	#NULL!	#NULL!	#NULL!	#NULL!	#NULL!	612	5	32	3	2	1		1	4000	333.333	1	1	1	2	1	1		1		2	88	8		#NULL!	#NULL!	#NULL!
A805228903	A8052289	2013	1	1	1	A805	2	46	#NULL!	2	2	#NULL!	#NULL!	5287.86	6134.84	7082.81	33155.3	9879.12	9524.95	44462.2	10543.8	50911.7	44605.5	612	5	32	3	2	1		1	4000	333.333	1	1	2	2	1	1		1		2	88	8		#NULL!	#NULL!	#NULL!
A805228905	A8052289	2013	1	1	1	A805	1	16	#NULL!	2	2	#NULL!	#NULL!	5287.86	15226.2	#NULL!	#NULL!	10086.1	14762.6	#NULL!	#NULL!	#NULL!	#NULL!	612	5	32	3	2	1		1	4000	333.333	2	88	3	2	1	1		1		2	88	8		#NULL!	#NULL!	#NULL!
A805232301	A8052323	2013	1	1	1	A805	2	79	#NULL!	3	1	#NULL!	#NULL!	5287.86	3319.19	6207.66	#NULL!	3472.77	3971.66	#NULL!	6363.16	#NULL!	#NULL!	612	1	10	3	1	1		2	54	54	1	3	1	1	2	1		1		2	88	8		9	9	99
A805234001	A8052340	2013	1	1	1	A805	2	35	#NULL!	3	3	2	3	5287.86	5341.43	#NULL!	#NULL!	4843.17	5229.01	#NULL!	#NULL!	#NULL!	#NULL!	612	2	11	3	1	1		2	340	340	1	1	2	3	2	1		1		2	88	8		4	2	88
A805234002	A8052340	2013	1	1	1	A805	1	31	#NULL!	3	3	3	7	5287.86	8371.35	#NULL!	24492	10530.5	12101.8	#NULL!	#NULL!	32709.3	#NULL!	612	2	11	3	1	1		2	340	340	1	1	1	1	1	1		1		2	88	8		3	2	88
A805235701	A8052357	2013	1	1	1	A805	1	51	#NULL!	3	4	3	3	5287.86	8003.91	11574.5	#NULL!	9145.05	9166.23	#NULL!	14461.4	#NULL!	#NULL!	612	6	39	3	3	1		1	8240	686.667	1	1	1	2	1	1		1		2	88	8		3	2	88
A805235702	A8052357	2013	1	1	1	A805	2	51	#NULL!	3	4	1	7	5287.86	3483.57	8119.85	#NULL!	3883.11	4749.55	#NULL!	8148.93	#NULL!	#NULL!	612	6	39	3	3	1		1	8240	686.667	1	1	2	2	1	1		1		2	88	8		1	1	2
A805235703	A8052357	2013	1	1	1	A805	1	22	#NULL!	4	4	3	7	5287.86	11018.2	#NULL!	44533.5	12173	14456	#NULL!	#NULL!	33674.3	#NULL!	612	6	39	3	3	1		1	8240	686.667	2	88	3	2	1	1		1		2	88	8		1	2	88
A805235704	A8052357	2013	1	1	1	A805	1	18	#NULL!	4	4	3	3	5287.86	7613.1	#NULL!	11287.2	6051.66	8857.55	#NULL!	#NULL!	23565.8	#NULL!	612	6	39	3	3	1		1	8240	686.667	2	88	3	2	1	1		1		2	88	8		3	2	88
A805235705	A8052357	2013	1	1	1	A805	2	71	#NULL!	4	4	1	7	5287.86	2744.36	#NULL!	#NULL!	2928.32	3971.66	#NULL!	#NULL!	#NULL!	#NULL!	612	6	39	3	3	1		1	8240	686.667	1	3	6	2	2	1		1		1	1	1	1	3	2	88
A805235706	A8052357	2013	1	1	1	A805	2	46	#NULL!	3	4	3	1	5287.86	6134.84	9443.74	#NULL!	5927.47	5714.97	#NULL!	9372.31	#NULL!	#NULL!	612	6	39	3	3	1		1	8240	686.667	1	4	8	2	1	1		1		2	88	8		2	2	88
A805240801	A8052408	2013	1	1	1	A805	1	51	#NULL!	3	4	4	1	5287.86	8003.91	8680.89	10651.7	9145.05	9166.23	12915.5	10846.1	11891.2	15351.7	612	1	10	3	1	1		2	300	300	2	88	1	1	1	1		1		2	88	8		3	2	88
A805245901	A8052459	2013	1	1	1	A805	2	73	#NULL!	1	1	2	7	5287.86	2744.36	6207.66	#NULL!	2928.32	3971.66	#NULL!	6363.16	#NULL!	#NULL!	612	1	10	3	1	1		2	23	23	1	3	1	1	1	1		1		1	1	1	5	3	1	14
A805249301	A8052493	2013	1	1	1	A805	1	74	#NULL!	2	1	3	7	5287.86	7072.96	11390.3	#NULL!	3668.72	8660.14	#NULL!	12065.4	#NULL!	#NULL!	612	2	11	3	2	1		2	85	85	1	1	2	2	2	1		1		2	88	8		1	2	88
A805249302	A8052493	2013	1	1	1	A805	2	65	#NULL!	2	1	#NULL!	#NULL!	5287.86	#NULL!	#NULL!	#NULL!	3365.6	#NULL!	#NULL!	#NULL!	#NULL!	#NULL!	612	2	11	3	2	1		2	85	85	1	1	1	2	1	1		1		2	88	8		#NULL!	#NULL!	#NULL!
A805251001	A8052510	2013	1	1	1	A805	1	67	#NULL!	1	1	#NULL!	#NULL!	5287.86	3256.66	#NULL!	#NULL!	#NULL!	#NULL!	#NULL!	#NULL!	#NULL!	#NULL!	612	2	11	3	1	1		2	20	20	1	1	1	1	2	1		1		2	88	8		#NULL!	#NULL!	#NULL!
A805251002	A8052510	2013	1	1	1	A805	2	60	#NULL!	1	1	2	7	5287.86	3019.8	12415.3	#NULL!	6395.58	7943.31	#NULL!	12726.3	#NULL!	#NULL!	612	2	11	3	1	1		2	20	20	1	1	2	1	2	1		1		2	88	8		5	1	14
A805271401	A8052714	2013	1	1	1	A805	1	58	#NULL!	3	3	4	2	5287.86	6842.73	9149.18	#NULL!	7772.59	8439.11	#NULL!	11360.4	#NULL!	#NULL!	612	3	21	3	1	1		1	3950	329.167	1	1	2	2	1	1		1		2	88	8		2	1	14
A805271402	A8052714	2013	1	1	1	A805	2	55	#NULL!	3	3	3	3	5287.86	4673.96	5986.43	18340	5115.17	4760.09	26630.4	6530.22	27874.8	28559	612	3	21	3	1	1		1	3950	329.167	1	1	1	2	1	1		1		2	88	8		2	2	88
A805271403	A8052714	2013	1	1	1	A805	1	15	#NULL!	3	3	1	7	5287.86	7613.1	#NULL!	#NULL!	6051.66	8857.55	#NULL!	#NULL!	#NULL!	#NULL!	612	3	21	3	1	1		1	3950	329.167	2	88	3	2	1	1		1		1	6	1	1	1	2	88
A806169401	A8061694	2013	1	1	2	A806	1	80	#NULL!	1	1	1	7	5092.46	6317.09	#NULL!	#NULL!	#NULL!	#NULL!	#NULL!	#NULL!	#NULL!	#NULL!	601	2	11	3	2	2		2	14	14	1	1	1	2	1	1		1		2	88	8		5	1	14
A806171101	A8061711	2013	1	1	2	A806	1	53	#NULL!	2	3	3	2	5092.46	7708.14	16720.2	15387.2	8807.11	8827.51	24876.4	20890.5	17177.7	29568.8	601	3	21	3	2	2		1	3600	300	1	1	1	2	1	1		1		2	88	8		2	2	88
A806171102	A8061711	2013	1	1	2	A806	2	50	#NULL!	2	3	3	2	5092.46	3354.84	#NULL!	#NULL!	3739.61	4574.04	#NULL!	#NULL!	#NULL!	#NULL!	601	3	21	3	2	2		1	3600	300	1	1	2	2	1	1		1		2	88	8		3	2	88
A806171103	A8061711	2013	1	1	2	A806	2	24	#NULL!	2	3	3	7	5092.46	6217.29	#NULL!	10382.7	6789.14	8317.23	#NULL!	#NULL!	10762.6	#NULL!	601	3	21	3	2	2		1	3600	300	2	88	3	2	1	1		1		2	88	8		2	2	88
A806181301	A8061813	2013	1	1	2	A806	1	33	#NULL!	2	2	4	2	5092.46	8062	#NULL!	#NULL!	10141.4	11654.6	#NULL!	#NULL!	#NULL!	#NULL!	601	4	21	3	2	2		2	300	300	1	1	1	2	1	1		1		2	88	8		2	2	88
A806181302	A8061813	2013	1	1	2	A806	2	34	#NULL!	2	2	4	1	5092.46	6355.43	#NULL!	23563.5	5675.92	6429.05	#NULL!	#NULL!	25344.2	#NULL!	601	4	21	3	2	2		2	300	300	1	1	2	2	1	1		1		2	88	8		2	2	88
A806181303	A8061813	2013	1	1	2	A806	1	5	69	2	2	1	#NULL!	5092.46	5163	#NULL!	#NULL!	4816.42	3696.16	#NULL!	#NULL!	#NULL!	#NULL!	601	4	21	3	2	2		2	300	300	2	88	3	2	1	1		1		2	88	8		2	2	88
A806181304	A8061813	2013	1	1	2	A806	2	2	30	2	2	1	#NULL!	5092.46	5132.41	#NULL!	#NULL!	4917.51	4134.95	#NULL!	#NULL!	#NULL!	#NULL!	601	4	21	3	2	2		2	300	300	2	88	3	2	1	1		1		2	88	8		2	2	88
A806184701	A8061847	2013	1	1	2	A806	1	57	#NULL!	4	4	4	7	5092.46	6589.87	8811.08	12578.4	7485.37	8127.26	23343.3	10940.6	12934.3	29272	601	4	21	3	2	2		1	10000	833.333	1	1	1	2	1	1		1		2	88	8		2	2	88
A806184702	A8061847	2013	1	1	2	A806	2	53	#NULL!	4	4	4	1	5092.46	3354.84	5864.85	#NULL!	3739.61	4574.04	#NULL!	5885.85	#NULL!	#NULL!	601	4	21	3	2	2		1	10000	833.333	1	1	2	2	1	1		1		2	88	8		2	1	14
A806184703	A8061847	2013	1	1	2	A806	1	27	#NULL!	4	4	4	7	5092.46	10255	#NULL!	11632.3	10520.6	14060.9	#NULL!	#NULL!	12611.5	#NULL!	601	4	21	3	2	2		1	10000	833.333	2	88	3	2	1	1		1		1	4	1	2	2	2	88
A806184704	A8061847	2013	1	1	2	A806	1	18	#NULL!	4	4	2	7	5092.46	7331.77	#NULL!	10870.1	5828.04	8530.24	#NULL!	#NULL!	10086.6	#NULL!	601	4	21	3	2	2		1	10000	833.333	2	88	3	2	1	1		1		1	4	1	2	1	2	88
A806188102	A8061881	2013	1	1	2	A806	2	75	#NULL!	3	2	#NULL!	#NULL!	5092.46	9589.62	#NULL!	#NULL!	#NULL!	#NULL!	#NULL!	#NULL!	#NULL!	#NULL!	601	3	27	3	2	2		2	130	130	1	1	1	2	2	1		1		2	88	8		9	9	99
A806194901	A8061949	2013	1	1	2	A806	1	70	#NULL!	4	3	4	7	5092.46	3405.8	5484.69	17838.5	3533.15	4170.06	25172	5809.78	18295.9	26378.6	601	2	11	3	2	2		2	280	280	1	1	1	2	2	1		1		2	88	8		2	2	88
A806194902	A8061949	2013	1	1	2	A806	2	70	#NULL!	4	3	2	7	5092.46	2642.95	5978.27	#NULL!	2820.1	3824.89	#NULL!	6128.03	#NULL!	#NULL!	601	2	11	3	2	2		2	280	280	1	1	2	2	2	2	일본	1		2	88	8		2	2	88
A806198301	A8061983	2013	1	1	2	A806	1	58	#NULL!	4	4	3	3	5092.46	13179.7	8811.08	#NULL!	#NULL!	#NULL!	#NULL!	#NULL!	#NULL!	#NULL!	601	4	21	3	2	2		2	600	600	1	1	1	2	2	1		1		2	88	8		2	2	88
A806198302	A8061983	2013	1	1	2	A806	2	56	#NULL!	4	4	3	3	5092.46	9002.48	5765.22	35324.6	9852.31	18145	25646.3	12577.8	35793	27503.7	601	4	21	3	2	2		2	600	600	1	1	2	2	1	1		1		2	88	8		3	1	7
A806198304	A8061983	2013	1	1	2	A806	2	27	#NULL!	4	4	#NULL!	#NULL!	5092.46	#NULL!	#NULL!	#NULL!	14256.5	#NULL!	#NULL!	#NULL!	#NULL!	#NULL!	601	4	21	3	2	2		2	600	600	2	88	3	2	9	1		1		2	88	8		#NULL!	#NULL!	#NULL!
A806201701	A8062017	2013	1	1	2	A806	1	69	#NULL!	2	2	2	7	5092.46	3136.32	#NULL!	17838.5	3265.47	4170.06	#NULL!	#NULL!	18295.9	#NULL!	601	4	27	3	3	2		2	173	173	1	1	1	1	1	1		1		1	1	1	4	3	2	88
A806201702	A8062017	2013	1	1	2	A806	2	62	#NULL!	2	2	1	7	5092.46	2908.2	11956.5	#NULL!	3079.62	3824.89	#NULL!	12256.1	#NULL!	#NULL!	601	4	27	3	3	2		2	173	173	1	1	2	1	1	1		1		2	88	8		3	1	14
A806201703	A8062017	2013	1	1	2	A806	1	8	#NULL!	1	2	1	#NULL!	5092.46	5163	#NULL!	#NULL!	4816.42	3696.16	#NULL!	#NULL!	#NULL!	#NULL!	601	4	27	3	3	2		2	173	173	2	88	5	2	9	1		1		2	88	8		2	2	88
A806201704	A8062017	2013	1	1	2	A806	1	5	69	1	2	1	#NULL!	5092.46	5163	#NULL!	#NULL!	4816.42	3696.16	#NULL!	#NULL!	#NULL!	#NULL!	601	4	27	3	3	2		2	173	173	2	88	5	2	9	1		1		2	88	8		2	2	88
A806213601	A8062136	2013	1	1	2	A806	1	72	#NULL!	2	2	2	7	5092.46	3405.8	5484.69	#NULL!	7066.3	8340.12	#NULL!	11619.6	#NULL!	#NULL!	601	2	11	3	2	2		2	113	113	1	1	1	1	2	1		1		1	1	1	6	3	2	88
A806213602	A8062136	2013	1	1	2	A806	2	71	#NULL!	3	2	1	7	5092.46	2642.95	5978.27	#NULL!	#NULL!	#NULL!	#NULL!	#NULL!	#NULL!	#NULL!	601	2	11	3	2	2		2	113	113	1	1	2	1	2	1		1		2	88	8		5	1	14
A806223801	A8062238	2013	1	1	2	A806	1	66	#NULL!	2	2	3	6	5092.46	4704.47	5484.69	#NULL!	4898.21	6255.09	#NULL!	5809.78	#NULL!	#NULL!	601	3	21	3	2	2		2	160	160	1	1	1	2	2	1		1		2	88	8		2	2	88
A806223802	A8062238	2013	1	1	2	A806	2	61	#NULL!	2	2	1	7	5092.46	4362.31	5978.27	38529.5	4619.43	5737.33	37250.7	6128.03	37684.8	38388.4	601	3	21	3	2	2		2	160	160	1	1	2	2	1	1		1		2	88	8		3	1	5
A806232302	A8062323	2013	1	1	2	A806	2	58	#NULL!	3	3	1	7	5092.46	13503.7	11530.4	#NULL!	#NULL!	#NULL!	#NULL!	#NULL!	#NULL!	#NULL!	601	3	21	3	2	2		2	420	420	1	1	2	1	1	1		1		2	88	8		3	1	2
A806234001	A8062340	2013	1	1	2	A806	1	44	#NULL!	2	3	4	1	5092.46	7430.09	8337.75	#NULL!	#NULL!	#NULL!	#NULL!	#NULL!	#NULL!	#NULL!	601	4	21	3	1	2		2	400	400	1	1	1	2	1	1		1		2	88	8		4	2	88
A806234002	A8062340	2013	1	1	2	A806	2	44	#NULL!	2	3	4	7	5092.46	5390.69	6654.94	22557.1	8063.2	6837.25	28344.3	12722.5	20186.6	29576	601	4	21	3	1	2		2	400	400	1	1	2	2	1	1		1		2	88	8		3	2	88
A806234003	A8062340	2013	1	1	2	A806	2	15	#NULL!	3	3	2	7	5092.46	5630.72	#NULL!	#NULL!	8025.38	9013.99	#NULL!	#NULL!	#NULL!	#NULL!	601	4	21	3	1	2		2	400	400	2	88	3	2	1	1		1		2	88	8		3	2	88
A806234004	A8062340	2013	1	1	2	A806	2	10	#NULL!	3	3	1	#NULL!	5092.46	4905.48	#NULL!	18417.2	4247.38	6493.54	#NULL!	#NULL!	11981.5	#NULL!	601	4	21	3	1	2		2	400	400	2	88	3	2	1	1		1		2	88	8		2	2	88
A806242502	A8062425	2013	1	1	2	A806	2	55	#NULL!	2	2	2	7	5092.46	16141.7	11530.4	#NULL!	9852.31	18145	#NULL!	12577.8	#NULL!	#NULL!	601	4	24	3	2	2		2	200	200	1	1	1	2	1	1		1		2	88	8		5	1	14
A806242503	A8062425	2013	1	1	2	A806	2	28	#NULL!	1	2	#NULL!	#NULL!	5092.46	#NULL!	#NULL!	#NULL!	14256.5	#NULL!	#NULL!	#NULL!	#NULL!	#NULL!	601	4	24	3	2	2		2	200	200	1	1	3	2	1	1		1		2	88	8		#NULL!	#NULL!	#NULL!
A806247602	A8062476	2013	1	1	2	A806	2	48	#NULL!	2	3	3	7	5092.46	5908.14	#NULL!	#NULL!	5708.43	5503.78	#NULL!	#NULL!	#NULL!	#NULL!	601	3	23	3	2	2		1	3500	291.667	1	1	1	2	1	1		1		2	88	8		4	2	88
A806247603	A8062476	2013	1	1	2	A806	1	14	#NULL!	2	3	1	#NULL!	5092.46	6361.04	#NULL!	9136	5723.67	4299.62	#NULL!	#NULL!	8895.56	#NULL!	601	3	23	3	2	2		1	3500	291.667	2	88	3	2	1	1		1		2	88	8		2	2	88
A806247604	A8062476	2013	1	1	2	A806	2	11	#NULL!	2	3	1	#NULL!	5092.46	4905.48	#NULL!	9208.61	4247.38	4870.15	#NULL!	#NULL!	8986.14	#NULL!	601	3	23	3	2	2		1	3500	291.667	2	88	3	2	1	1		1		2	88	8		2	2	88
A806252701	A8062527	2013	1	1	2	A806	1	65	#NULL!	3	3	3	5	5092.46	4704.47	5484.69	#NULL!	4898.21	6255.09	#NULL!	5809.78	#NULL!	#NULL!	601	3	21	3	1	2		2	300	300	1	1	1	1	2	1		1		2	88	8		1	2	88
A806252702	A8062527	2013	1	1	2	A806	2	61	#NULL!	3	3	2	3	5092.46	4362.31	5978.27	#NULL!	4619.43	5737.33	#NULL!	6128.03	#NULL!	#NULL!	601	3	21	3	1	2		2	300	300	1	1	2	1	2	1		1		2	88	8		2	2	88
A806257801	A8062578	2013	1	1	2	A806	1	61	#NULL!	4	4	2	7	5092.46	8122.26	10969.4	#NULL!	7737.44	6255.09	#NULL!	11619.6	#NULL!	#NULL!	601	3	21	3	2	2		2	570	570	1	1	1	2	1	1		1		2	88	8		2	2	88
A806257802	A8062578	2013	1	1	2	A806	2	56	#NULL!	4	4	1	6	5092.46	6751.86	#NULL!	#NULL!	7389.23	6876.28	#NULL!	#NULL!	#NULL!	#NULL!	601	3	21	3	2	2		2	570	570	1	1	2	2	1	1		1		2	88	8		3	1	2
A807188101	A8071881	2013	1	1	1	A807	2	65	#NULL!	4	4	2	7	5313.88	3062.11	6238.2	#NULL!	3382.16	3991.2	#NULL!	6394.47	#NULL!	#NULL!	612	3	39	3	2	1		2	500	500	1	3	1	1	1	1		1		2	88	8		2	2	88
A807188102	A8071881	2013	1	1	1	A807	2	40	#NULL!	3	4	3	1	5313.88	5625.08	6944.29	#NULL!	5609.19	5350.9	#NULL!	6637.84	#NULL!	#NULL!	612	3	39	3	2	1		2	500	500	1	1	3	2	1	1		1		2	88	8		2	2	88
A807188103	A8071881	2013	1	1	1	A807	2	12	#NULL!	4	4	1	#NULL!	5313.88	5118.77	#NULL!	9609	4432.06	5081.91	#NULL!	#NULL!	18753.7	#NULL!	612	3	39	3	2	1		2	500	500	2	88	5	2	1	1		1		2	88	8		2	2	88
A807194901	A8071949	2013	1	1	1	A807	2	55	#NULL!	2	2	4	1	5313.88	4696.95	6015.89	13822.7	5140.34	4783.51	13380.7	6562.35	14006	14349.8	612	3	23	3	2	3		2	210	210	1	4	1	1	1	1		1		2	88	8		2	2	88
A807194902	A8071949	2013	1	1	1	A807	1	30	#NULL!	1	2	3	6	5313.88	8412.54	#NULL!	#NULL!	10582.3	12161.3	#NULL!	#NULL!	#NULL!	#NULL!	612	3	23	3	2	3		2	210	210	2	88	3	1	1	1		1		1	6	1	2	3	2	88
A807194903	A8071949	2013	1	1	1	A807	1	27	#NULL!	1	2	3	7	5313.88	10700.9	#NULL!	12138	10978.1	14672.3	#NULL!	#NULL!	14804.8	#NULL!	612	3	23	3	2	3		2	210	210	2	88	3	1	1	1		1		2	88	8		1	2	88
A807196601	A8071966	2013	1	1	1	A807	1	74	#NULL!	2	1	1	7	5313.88	3553.88	11446.3	#NULL!	3686.77	4351.37	#NULL!	12124.8	#NULL!	#NULL!	612	2	11	3	2	3		1	1138	94.8333	1	1	2	2	1	1		1		2	88	8		1	2	88
A807196602	A8071966	2013	1	1	1	A807	2	71	#NULL!	3	1	1	7	5313.88	2757.87	#NULL!	#NULL!	2942.72	3991.2	#NULL!	#NULL!	#NULL!	#NULL!	612	2	11	3	2	3		1	1138	94.8333	1	1	1	2	1	1		1		2	88	8		4	1	14
A807200001	A8072000	2013	1	1	1	A807	1	77	#NULL!	4	2	3	7	5313.88	3295.88	11446.3	#NULL!	3461.34	4351.37	#NULL!	12124.8	#NULL!	#NULL!	612	2	11	3	1	3		1	1990	165.833	1	1	1	2	2	1		1		1	14	1	5	3	1	4
A807200002	A8072000	2013	1	1	1	A807	2	74	#NULL!	3	2	1	7	5313.88	2757.87	#NULL!	#NULL!	2942.72	3991.2	#NULL!	#NULL!	#NULL!	#NULL!	612	2	11	3	1	3		1	1990	165.833	1	1	2	2	2	1		1		1	1	1	5	5	1	7
A807208501	A8072085	2013	1	1	1	A807	1	41	#NULL!	3	4	4	1	5313.88	7753.15	#NULL!	#NULL!	9848.09	9135.5	#NULL!	#NULL!	#NULL!	#NULL!	612	3	21	3	1	3		2	450	450	1	1	1	2	1	1		1		2	88	8		3	2	88
A807208502	A8072085	2013	1	1	1	A807	2	39	#NULL!	3	4	4	7	5313.88	5367.71	#NULL!	16754.3	4867	5254.74	#NULL!	#NULL!	15215.1	#NULL!	612	3	21	3	1	3		2	450	450	1	1	2	2	1	1		1		2	88	8		4	2	88
A807208503	A8072085	2013	1	1	1	A807	2	1	18	4	4	1	#NULL!	5313.88	5355.57	#NULL!	#NULL!	5131.33	4314.74	#NULL!	#NULL!	#NULL!	#NULL!	612	3	21	3	1	3		2	450	450	2	88	3	2	1	1		1		2	88	8		1	2	88
A807215301	A8072153	2013	1	1	1	A807	1	68	#NULL!	4	3	1	7	5313.88	3272.68	5723.17	18614.1	3407.45	4351.37	26266.5	6062.39	19091.5	27525.6	612	2	11	3	3	3		2	282	282	1	1	1	1	2	1		1		2	88	8		1	2	88
A807215302	A8072153	2013	1	1	1	A807	2	65	#NULL!	4	3	2	7	5313.88	3062.11	6238.2	#NULL!	3382.16	3991.2	#NULL!	6394.47	#NULL!	#NULL!	612	2	11	3	3	3		2	282	282	1	1	2	1	2	1		1		2	88	8		2	2	88
A807222101	A8072221	2013	1	1	1	A807	1	75	#NULL!	4	3	#NULL!	#NULL!	5313.88	4394.51	5723.17	#NULL!	#NULL!	#NULL!	#NULL!	#NULL!	#NULL!	#NULL!	612	5	31	3	2	3		2	400	400	1	1	1	1	9	1		1		2	88	8		#NULL!	#NULL!	#NULL!
A807222102	A8072221	2013	1	1	1	A807	2	67	#NULL!	4	3	2	7	5313.88	4082.82	6238.2	#NULL!	4509.55	6652	#NULL!	9591.71	#NULL!	#NULL!	612	5	31	3	2	3		2	400	400	1	1	2	1	9	1		1		2	88	8		3	1	14
A807222103	A8072221	2013	1	1	1	A807	1	42	#NULL!	2	3	3	7	5313.88	10337.5	8700.27	38755.4	13130.8	15225.8	39232.6	15566	47121.8	48966.1	612	5	31	3	2	3		2	400	400	1	1	3	2	1	1		1		2	88	8		3	1	14
A807222104	A8072221	2013	1	1	1	A807	2	33	#NULL!	2	3	#NULL!	#NULL!	5313.88	#NULL!	#NULL!	#NULL!	7896.95	#NULL!	#NULL!	#NULL!	#NULL!	#NULL!	612	5	31	3	2	3		2	400	400	1	1	4	2	1	1		1		2	88	8		#NULL!	#NULL!	#NULL!
A807222105	A8072221	2013	1	1	1	A807	2	8	#NULL!	3	3	1	#NULL!	5313.88	3730.77	#NULL!	#NULL!	3522.44	6742.6	#NULL!	#NULL!	#NULL!	#NULL!	612	5	31	3	2	3		2	400	400	2	88	5	2	1	1		1		2	88	8		2	1	4
A807252701	A8072527	2013	1	1	1	A807	1	49	#NULL!	2	3	4	1	5313.88	14593.3	10175.5	#NULL!	11975.6	13953.2	#NULL!	12544.8	#NULL!	#NULL!	612	4	21	3	1	4		1	4800	400	1	1	1	2	1	1		1		2	88	8		2	2	88
A807252702	A8072527	2013	1	1	1	A807	2	53	#NULL!	2	3	4	1	5313.88	5251.06	6119.85	#NULL!	3902.21	6363.9	#NULL!	6141.77	#NULL!	#NULL!	612	4	21	3	1	4		1	4800	400	1	1	2	2	1	1		1		2	88	8		3	2	88
A807252703	A8072527	2013	1	1	1	A807	1	19	#NULL!	3	3	#NULL!	#NULL!	5313.88	#NULL!	#NULL!	#NULL!	6081.44	#NULL!	#NULL!	#NULL!	#NULL!	#NULL!	612	4	21	3	1	4		1	4800	400	2	88	3	2	1	1		1		2	88	8		#NULL!	#NULL!	#NULL!
A807252704	A8072527	2013	1	1	1	A807	1	17	#NULL!	3	3	2	7	5313.88	7650.55	#NULL!	11342.7	6081.44	11868.2	#NULL!	#NULL!	31575.6	#NULL!	612	4	21	3	1	4		1	4800	400	2	88	3	2	1	1		1		2	88	8		2	2	88
A807259501	A8072595	2013	1	1	1	A807	2	70	#NULL!	4	3	1	6	5313.88	2757.87	#NULL!	#NULL!	2942.72	3991.2	#NULL!	#NULL!	#NULL!	#NULL!	612	2	11	3	2	4		2	314	314	1	1	2	2	2	1		1		2	88	8		4	1	14
A807259502	A8072595	2013	1	1	1	A807	1	72	#NULL!	4	3	2	6	5313.88	3553.88	11446.3	#NULL!	3686.77	4351.37	#NULL!	12124.8	#NULL!	#NULL!	612	2	11	3	2	4		2	314	314	1	1	1	2	2	1		1		2	88	8		2	2	88
A807264601	A8072646	2013	1	1	1	A807	1	44	#NULL!	1	2	3	1	5313.88	7753.15	8700.27	#NULL!	9848.09	9135.5	#NULL!	10377.4	#NULL!	#NULL!	612	4	21	3	1	4		1	3000	250	1	1	1	1	1	1		1		2	88	8		2	2	88
A807264602	A8072646	2013	1	1	1	A807	2	41	#NULL!	1	2	4	2	5313.88	5625.08	6944.29	23537.9	5609.19	5350.9	29576.7	6637.84	31596.5	30862	612	4	21	3	1	4		1	3000	250	1	1	2	2	1	1		1		2	88	8		2	2	88
A807264603	A8072646	2013	1	1	1	A807	2	11	#NULL!	2	2	1	#NULL!	5313.88	5118.77	#NULL!	#NULL!	4432.06	5081.91	#NULL!	#NULL!	#NULL!	#NULL!	612	4	21	3	1	4		1	3000	250	2	88	3	2	1	1		1		2	88	8		1	1	5
A807264604	A8072646	2013	1	1	1	A807	1	9	#NULL!	2	2	1	#NULL!	5313.88	5387.49	#NULL!	#NULL!	5025.84	3856.87	#NULL!	#NULL!	#NULL!	#NULL!	612	4	21	3	1	4		1	3000	250	2	88	3	2	1	1		1		2	88	8		1	1	7
A807269702	A8072697	2013	1	1	1	A807	2	58	#NULL!	3	4	4	5	5313.88	9393.91	12031.8	#NULL!	10280.7	9567.02	#NULL!	13124.7	#NULL!	#NULL!	612	2	11	3	3	4		1	4500	375	1	1	1	1	1	1		1		2	88	8		3	2	88
A807278201	A8072782	2013	1	1	1	A807	1	60	#NULL!	1	1	1	6	5313.88	5650.28	11446.3	18614.1	5382.58	4351.37	26266.5	12124.8	19091.5	27525.6	612	2	19	3	1	4		2	50	50	1	4	1	1	2	1		1		2	88	8		4	1	14
A807278202	A8072782	2013	1	1	1	A807	2	57	#NULL!	1	1	#NULL!	#NULL!	5313.88	4696.95	#NULL!	#NULL!	5140.34	4783.51	#NULL!	#NULL!	#NULL!	#NULL!	612	2	19	3	1	4		2	50	50	1	4	10	1	2	1		1		2	88	8		#NULL!	#NULL!	#NULL!
A807281601	A8072816	2013	1	1	1	A807	2	69	#NULL!	1	1	1	7	5313.88	3062.11	6238.2	13401.6	3382.16	3991.2	19435.2	6394.47	13107.8	20028.8	612	1	10	3	2	4		1	203	16.9167	1	3	1	2	2	2	북한	1		2	88	8		5	1	14
A807286701	A8072867	2013	1	1	1	A807	1	53	#NULL!	1	2	2	6	5313.88	8043.29	8723.6	21408.3	9190.05	9211.33	25958	10899.4	17924.6	30854.4	612	3	21	3	2	4		2	160	160	1	1	2	1	1	1		1		1	4	1	3	3	2	88
A807286702	A8072867	2013	1	1	1	A807	2	56	#NULL!	1	2	1	6	5313.88	4696.95	6015.89	#NULL!	5140.34	4783.51	#NULL!	6562.35	#NULL!	#NULL!	612	3	21	3	2	4		2	160	160	1	1	1	1	1	1		1		2	88	8		2	2	88
A807286703	A8072867	2013	1	1	1	A807	2	18	#NULL!	1	2	2	7	5313.88	5875.54	#NULL!	9515.87	5582.88	7054.44	#NULL!	#NULL!	11037	#NULL!	612	3	21	3	2	4		2	160	160	2	88	3	1	1	1		1		2	88	8		3	1	2
A807293501	A8072935	2013	1	1	1	A807	1	50	#NULL!	1	2	#NULL!	#NULL!	5313.88	8043.29	8723.6	#NULL!	#NULL!	#NULL!	#NULL!	#NULL!	#NULL!	#NULL!	612	4	21	3	2	4		1	2700	225	1	1	1	2	1	1		1		2	88	8		9	9	99
A807293502	A8072935	2013	1	1	1	A807	2	45	#NULL!	2	2	1	5	5313.88	6165.03	7117.66	#NULL!	#NULL!	#NULL!	#NULL!	#NULL!	#NULL!	#NULL!	612	4	21	3	2	4		1	2700	225	1	1	2	2	1	1		1		2	88	8		4	2	88
A807293503	A8072935	2013	1	1	1	A807	1	23	#NULL!	2	2	3	7	5313.88	11072.4	#NULL!	26851.6	#NULL!	#NULL!	#NULL!	#NULL!	#NULL!	#NULL!	612	4	21	3	2	4		1	2700	225	2	88	3	2	1	1		1		2	88	8		5	2	88
A807293504	A8072935	2013	1	1	1	A807	2	13	#NULL!	1	2	1	#NULL!	5313.88	5118.77	#NULL!	9609	#NULL!	#NULL!	#NULL!	#NULL!	#NULL!	#NULL!	612	4	21	3	2	4		1	2700	225	2	88	3	2	1	1		1		2	88	8		2	2	88
A807302001	A8073020	2013	1	1	1	A807	1	45	#NULL!	1	2	3	1	5313.88	16748.9	20210	#NULL!	#NULL!	#NULL!	#NULL!	#NULL!	#NULL!	#NULL!	612	6	21	3	1	1		1	3820	318.333	1	1	1	1	1	1		1		2	88	8		1	2	88
A807302004	A8073020	2013	1	1	1	A807	2	19	#NULL!	2	2	3	7	5313.88	11751.1	#NULL!	#NULL!	#NULL!	#NULL!	#NULL!	#NULL!	#NULL!	#NULL!	612	6	21	3	1	1		1	3820	318.333	2	88	3	1	2	1		1		2	88	8		3	2	88
A807305401	A8073054	2013	1	1	1	A807	1	32	#NULL!	3	4	#NULL!	#NULL!	5313.88	#NULL!	#NULL!	#NULL!	10582.3	#NULL!	#NULL!	#NULL!	#NULL!	#NULL!	612	3	25	3	1	1		2	500	500	1	1	1	2	1	1		1		2	88	8		#NULL!	#NULL!	#NULL!
A807305402	A8073054	2013	1	1	1	A807	2	30	#NULL!	4	4	4	1	5313.88	9947.64	#NULL!	#NULL!	5922.71	10062.9	#NULL!	#NULL!	#NULL!	#NULL!	612	3	25	3	1	1		2	500	500	1	1	2	1	1	1		1		2	88	8		3	1	7
A807305403	A8073054	2013	1	1	1	A807	2	61	#NULL!	4	4	3	7	5313.88	4551.98	6238.2	#NULL!	3213.53	5986.8	#NULL!	6394.47	#NULL!	#NULL!	612	3	25	3	1	1		2	500	500	1	3	6	1	1	1		1		2	88	8		3	2	88
A807310501	A8073105	2013	1	1	1	A807	1	86	#NULL!	4	3	2	7	5313.88	4119.85	#NULL!	#NULL!	3461.34	5439.22	#NULL!	#NULL!	#NULL!	#NULL!	612	5	31	3	2	1		1	5320	443.333	1	1	6	2	2	1		1		1	2	1	6	4	1	10
A807310502	A8073105	2013	1	1	1	A807	2	84	#NULL!	4	3	1	7	5313.88	4169.41	#NULL!	#NULL!	3489.86	4989	#NULL!	#NULL!	#NULL!	#NULL!	612	5	31	3	2	1		1	5320	443.333	1	1	6	2	2	1		1		2	88	8		4	2	88
A807310503	A8073105	2013	1	1	1	A807	1	65	#NULL!	4	3	4	6	5313.88	4090.85	11446.3	#NULL!	3407.45	5439.22	#NULL!	12124.8	#NULL!	#NULL!	612	5	31	3	2	1		1	5320	443.333	1	1	1	2	1	1		1		2	88	8		2	2	88
A807310504	A8073105	2013	1	1	1	A807	2	61	#NULL!	4	3	4	1	5313.88	3793.32	12476.4	#NULL!	3213.53	4989	#NULL!	12788.9	#NULL!	#NULL!	612	5	31	3	2	1		1	5320	443.333	1	1	2	2	1	1		1		2	88	8		3	2	88
A807310505	A8073105	2013	1	1	1	A807	2	24	#NULL!	3	3	#NULL!	#NULL!	5313.88	#NULL!	#NULL!	#NULL!	7084.33	#NULL!	#NULL!	#NULL!	#NULL!	#NULL!	612	5	31	3	2	1		1	5320	443.333	2	88	3	2	1	1		1		2	88	8		#NULL!	#NULL!	#NULL!
A808169401	A8081694	2013	1	1	2	A808	2	70	#NULL!	4	2	4	7	5180.26	2688.52	#NULL!	#NULL!	2868.73	3890.84	#NULL!	#NULL!	#NULL!	#NULL!	601	1	10	3	3	2		2	150	150	1	1	1	1	2	1		1		2	88	8		4	1	14
A808174501	A8081745	2013	1	1	2	A808	1	55	#NULL!	3	4	4	2	5180.26	10055.2	8963	#NULL!	#NULL!	#NULL!	#NULL!	#NULL!	#NULL!	#NULL!	601	3	21	3	2	2		2	500	500	1	1	1	2	1	1		1		2	88	8		3	2	88
A808174502	A8081745	2013	1	1	2	A808	2	50	#NULL!	3	4	2	7	5180.26	5119.02	5965.97	#NULL!	5706.13	13958.7	#NULL!	11974.7	#NULL!	#NULL!	601	3	21	3	2	2		2	500	500	1	1	2	2	1	1		1		2	88	8		4	2	88
A808174504	A8081745	2013	1	1	2	A808	2	20	#NULL!	4	4	#NULL!	#NULL!	5180.26	#NULL!	#NULL!	#NULL!	10359.3	#NULL!	#NULL!	#NULL!	#NULL!	#NULL!	601	3	21	3	2	2		2	500	500	2	88	3	2	1	1		1		2	88	8		#NULL!	#NULL!	#NULL!
A808176201	A8081762	2013	1	1	2	A808	1	56	#NULL!	4	4	#NULL!	#NULL!	5180.26	8937.99	#NULL!	#NULL!	10152.6	11023.2	#NULL!	#NULL!	#NULL!	#NULL!	601	4	21	3	2	2		1	10000	833.333	1	1	1	2	1	1		1		2	88	8		#NULL!	#NULL!	#NULL!
A808176202	A8081762	2013	1	1	2	A808	2	50	#NULL!	4	4	3	2	5180.26	4550.24	11931.9	19551.8	5072.12	6203.87	27881.7	11974.7	19079.8	29405.6	601	4	21	3	2	2		1	10000	833.333	1	1	2	2	1	1		1		2	88	8		3	2	88
A808176204	A8081762	2013	1	1	2	A808	2	23	#NULL!	4	4	4	2	5180.26	8432.64	#NULL!	14082.3	9208.26	11280.8	#NULL!	#NULL!	14597.6	#NULL!	601	4	21	3	2	2		1	10000	833.333	2	88	3	2	1	1		1		2	88	8		3	2	88
A808179601	A8081796	2013	1	1	2	A808	1	54	#NULL!	4	4	4	5	5180.26	7841.04	8504.24	15652.5	8958.96	8979.71	25305.3	10625.4	17473.9	30078.6	601	3	21	3	1	2		1	9500	791.667	1	1	2	1	1	1		1		2	88	8		1	1	14
A808179602	A8081796	2013	1	1	2	A808	2	51	#NULL!	4	4	3	7	5180.26	3412.68	5965.97	#NULL!	3804.09	4652.91	#NULL!	5987.33	#NULL!	#NULL!	601	3	21	3	1	2		1	9500	791.667	1	1	1	1	1	1		1		2	88	8		4	1	1
A808179603	A8081796	2013	1	1	2	A808	1	25	#NULL!	4	4	3	7	5180.26	10431.8	#NULL!	11832.8	10702	14303.4	#NULL!	#NULL!	14432.6	#NULL!	601	3	21	3	1	2		1	9500	791.667	2	88	3	1	1	1		1		2	88	8		1	1	2
A808188101	A8081881	2013	1	1	2	A808	2	69	#NULL!	2	1	3	7	5180.26	2985.12	6081.34	#NULL!	3297.12	3890.84	#NULL!	6233.68	#NULL!	#NULL!	601	1	10	3	2	2		2	70	70	1	3	1	1	1	1		1		2	88	8		3	1	2
A808193201	A8081932	2013	1	1	2	A808	1	51	#NULL!	4	4	4	1	5180.26	15682.1	8504.24	#NULL!	#NULL!	#NULL!	#NULL!	#NULL!	#NULL!	#NULL!	601	2	22	3	2	2		1	6000	500	1	3	1	2	1	1		1		2	88	8		3	2	88
A808193202	A8081932	2013	1	1	2	A808	2	23	#NULL!	4	4	#NULL!	#NULL!	5180.26	#NULL!	#NULL!	#NULL!	13812.4	#NULL!	#NULL!	#NULL!	#NULL!	#NULL!	601	2	22	3	2	2		1	6000	500	2	88	3	2	1	1		1		2	88	8		#NULL!	#NULL!	#NULL!
A808205101	A8082051	2013	1	1	2	A808	1	78	#NULL!	3	2	#NULL!	#NULL!	5180.26	#NULL!	#NULL!	#NULL!	3374.3	#NULL!	#NULL!	#NULL!	#NULL!	#NULL!	601	2	11	3	1	2		2	114	114	1	1	1	2	2	1		1		2	88	8		#NULL!	#NULL!	#NULL!
A808205102	A8082051	2013	1	1	2	A808	2	75	#NULL!	3	2	2	7	5180.26	6503.3	12162.7	#NULL!	3402.11	7781.67	#NULL!	12467.4	#NULL!	#NULL!	601	2	11	3	1	2		2	114	114	1	1	2	2	2	1		1		2	88	8		3	2	88
A808210201	A8082102	2013	1	1	2	A808	1	51	#NULL!	3	3	#NULL!	#NULL!	5180.26	7841.04	#NULL!	#NULL!	8958.96	8979.71	#NULL!	#NULL!	#NULL!	#NULL!	601	5	21	3	2	2		1	6000	500	1	1	2	2	1	1		1		2	88	8		#NULL!	#NULL!	#NULL!
A808210202	A8082102	2013	1	1	2	A808	2	49	#NULL!	3	3	4	2	5180.26	6010	13877.4	16240.3	5806.85	5598.68	29038.3	13772.4	24937.9	29131.9	601	5	21	3	2	2		1	6000	500	1	1	1	2	1	1		1		2	88	8		4	2	88
A808210203	A8082102	2013	1	1	2	A808	1	23	#NULL!	3	3	3	7	5180.26	10794	#NULL!	13088.2	11925.3	14161.9	#NULL!	#NULL!	27490.9	#NULL!	601	5	21	3	2	2		1	6000	500	2	88	3	2	1	1		1		2	88	8		4	2	88
A808210204	A8082102	2013	1	1	2	A808	2	13	#NULL!	3	3	1	#NULL!	5180.26	4990.05	#NULL!	#NULL!	4320.61	4954.12	#NULL!	#NULL!	#NULL!	#NULL!	601	5	21	3	2	2		1	6000	500	2	88	3	2	1	1		1		2	88	8		3	2	88
A808210205	A8082102	2013	1	1	2	A808	1	11	#NULL!	3	3	1	#NULL!	5180.26	6470.71	#NULL!	#NULL!	5822.36	4373.75	#NULL!	#NULL!	#NULL!	#NULL!	601	5	21	3	2	2		1	6000	500	2	88	3	2	1	1		1		2	88	8		2	2	88
A808213601	A8082136	2013	1	1	2	A808	2	70	#NULL!	4	3	1	6	5180.26	2688.52	6081.34	#NULL!	2868.73	3890.84	#NULL!	6233.68	#NULL!	#NULL!	601	2	23	3	2	2		2	310	310	1	3	6	1	2	1		1		2	88	8		3	1	14
A808213602	A8082136	2013	1	1	2	A808	1	41	#NULL!	3	3	3	3	5180.26	7558.19	8481.5	18890.4	9600.45	8905.78	25497.4	10116.4	22968.5	31823.2	601	2	23	3	2	2		2	310	310	2	88	1	1	1	1		1		2	88	8		3	2	88
A808217001	A8082170	2013	1	1	2	A808	1	71	#NULL!	4	3	3	2	5180.26	3464.52	5579.26	#NULL!	3594.07	4241.96	#NULL!	5909.95	#NULL!	#NULL!	601	2	11	3	2	2		2	300	300	1	1	1	1	2	2	일본	1		1	4	1	6	1	1	14
A808217002	A8082170	2013	1	1	2	A808	2	64	#NULL!	4	3	3	7	5180.26	2958.35	6081.34	26129.2	3132.72	3890.84	37893	6233.68	25556.3	39050.2	601	2	11	3	2	2		2	300	300	1	1	2	2	2	1		1		2	88	8		2	2	88
A808223801	A8082238	2013	1	1	2	A808	1	40	#NULL!	4	4	4	2	5180.26	7558.19	8481.5	#NULL!	#NULL!	#NULL!	#NULL!	#NULL!	#NULL!	#NULL!	601	3	21	3	2	2		1	8500	708.333	1	1	1	2	1	1		1		2	88	8		2	2	88
A808223802	A8082238	2013	1	1	2	A808	2	36	#NULL!	4	4	4	1	5180.26	5232.74	#NULL!	#NULL!	#NULL!	#NULL!	#NULL!	#NULL!	#NULL!	#NULL!	601	3	21	3	2	2		1	8500	708.333	1	1	2	2	1	1		1		2	88	8		3	1	14
A808223803	A8082238	2013	1	1	2	A808	2	6	74	4	4	1	#NULL!	5180.26	3636.96	#NULL!	#NULL!	#NULL!	#NULL!	#NULL!	#NULL!	#NULL!	#NULL!	601	3	21	3	2	2		1	8500	708.333	2	88	3	2	1	1		1		2	88	8		2	2	88
A808234001	A8082340	2013	1	1	2	A808	2	68	#NULL!	4	4	4	7	5180.26	8955.35	#NULL!	#NULL!	4945.68	15563.3	#NULL!	#NULL!	#NULL!	#NULL!	601	4	32	3	3	2		2	1000	1000	1	3	1	1	1	1		1		2	88	8		5	1	7
A808234002	A8082340	2013	1	1	2	A808	2	35	#NULL!	4	4	#NULL!	#NULL!	5180.26	#NULL!	#NULL!	#NULL!	7116.92	#NULL!	#NULL!	#NULL!	#NULL!	#NULL!	601	4	32	3	3	2		2	1000	1000	1	1	3	2	9	1		1		2	88	8		#NULL!	#NULL!	#NULL!
A808234004	A8082340	2013	1	1	2	A808	2	3	39	4	4	#NULL!	#NULL!	5180.26	#NULL!	#NULL!	#NULL!	5002.3	#NULL!	#NULL!	#NULL!	#NULL!	#NULL!	601	4	32	3	3	2		2	1000	1000	2	88	5	2	9	1		1		2	88	8		#NULL!	#NULL!	#NULL!
A808242501	A8082425	2013	1	1	2	A808	1	37	#NULL!	4	4	4	1	5180.26	6439.63	#NULL!	20017.5	7686.25	9169.63	#NULL!	#NULL!	21880.1	#NULL!	601	4	21	3	2	2		1	8500	708.333	1	1	1	2	1	1		1		2	88	8		2	2	88
A808242502	A8082425	2013	1	1	2	A808	2	34	#NULL!	4	4	4	1	5180.26	6465	#NULL!	#NULL!	5773.78	6539.89	#NULL!	#NULL!	#NULL!	#NULL!	601	4	21	3	2	2		1	8500	708.333	1	1	2	2	1	1		1		2	88	8		3	2	88
A808242503	A8082425	2013	1	1	2	A808	2	6	80	4	4	1	#NULL!	5180.26	3636.96	#NULL!	#NULL!	3433.87	3943.83	#NULL!	#NULL!	#NULL!	#NULL!	601	4	21	3	2	2		1	8500	708.333	2	88	3	2	1	1		1		2	88	8		2	2	88
A808247602	A8082476	2013	1	1	2	A808	2	55	#NULL!	3	3	4	7	5180.26	6868.27	11729.2	#NULL!	7516.63	6994.84	#NULL!	12794.7	#NULL!	#NULL!	601	3	21	3	2	2		1	4000	333.333	1	1	2	2	1	1		1		2	88	8		2	1	1
A808247603	A8082476	2013	1	1	2	A808	2	24	#NULL!	3	3	3	7	5180.26	9486.72	#NULL!	21123.5	10359.3	12690.9	#NULL!	#NULL!	21896.4	#NULL!	601	3	21	3	2	2		1	4000	333.333	2	88	3	2	2	1		1		2	88	8		4	2	88
A808254401	A8082544	2013	1	1	2	A808	1	44	#NULL!	4	4	#NULL!	#NULL!	5180.26	#NULL!	#NULL!	#NULL!	14400.7	#NULL!	#NULL!	#NULL!	#NULL!	#NULL!	601	3	21	3	3	2		1	10000	833.333	1	1	1	2	1	1		1		2	88	8		#NULL!	#NULL!	#NULL!
A808254402	A8082544	2013	1	1	2	A808	2	45	#NULL!	4	4	#NULL!	#NULL!	5180.26	12020	13877.4	#NULL!	8710.28	16796	#NULL!	13772.4	#NULL!	#NULL!	601	3	21	3	3	2		1	10000	833.333	1	1	2	2	1	1		1		2	88	8		9	9	99
A808254403	A8082544	2013	1	1	2	A808	1	16	#NULL!	4	4	#NULL!	#NULL!	5180.26	7458.18	#NULL!	11057.5	#NULL!	#NULL!	#NULL!	#NULL!	#NULL!	#NULL!	601	3	21	3	3	2		1	10000	833.333	2	88	3	2	1	1		1		2	88	8		#NULL!	#NULL!	#NULL!
A808266301	A8082663	2013	1	1	2	A808	1	55	#NULL!	4	4	#NULL!	#NULL!	5180.26	#NULL!	#NULL!	#NULL!	10152.6	#NULL!	#NULL!	#NULL!	#NULL!	#NULL!	601	4	21	3	2	2		2	700	700	1	1	1	2	1	1		1		2	88	8		#NULL!	#NULL!	#NULL!
A808266302	A8082663	2013	1	1	2	A808	2	50	#NULL!	4	4	#NULL!	#NULL!	5180.26	13650.7	11931.9	#NULL!	5072.12	18611.6	#NULL!	11974.7	#NULL!	#NULL!	601	4	21	3	2	2		2	700	700	1	1	2	2	1	1		1		2	88	8		9	9	99
A808266303	A8082663	2013	1	1	2	A808	1	26	#NULL!	4	4	#NULL!	#NULL!	5180.26	#NULL!	#NULL!	#NULL!	14269.4	#NULL!	#NULL!	#NULL!	#NULL!	#NULL!	601	4	21	3	2	2		2	700	700	2	88	3	2	1	1		1		2	88	8		#NULL!	#NULL!	#NULL!
A809171101	A8091711	2013	1	1	1	A809	1	23	#NULL!	2	3	3	1	10902.7	17302.8	#NULL!	29773.8	#NULL!	#NULL!	#NULL!	#NULL!	#NULL!	#NULL!	612	2	11	3	1	1		1	2850	237.5	1	1	1	1	2	1		1		2	88	8		3	2	88
A809171102	A8091711	2013	1	1	1	A809	2	20	#NULL!	2	3	3	7	10902.7	16391.1	#NULL!	24026.5	#NULL!	#NULL!	#NULL!	#NULL!	#NULL!	#NULL!	612	2	11	3	1	1		1	2850	237.5	1	1	2	1	1	1		1		2	88	8		4	1	3
A809213601	A8092136	2013	1	1	1	A809	1	42	#NULL!	4	4	3	3	10902.7	17292.8	19931.6	48188.7	19054.3	18978.1	64034.7	24461.7	57763.5	71587.1	612	2	11	3	1	4		2	1000	1000	1	1	1	2	1	1		1		2	88	8		1	2	88
A809252702	A8092527	2013	1	1	1	A809	2	60	#NULL!	4	4	2	7	10902.7	10094.7	19572.5	#NULL!	17445.9	18188.9	#NULL!	21271.1	#NULL!	#NULL!	612	2	23	3	2	1		1	5000	416.667	1	1	6	2	1	1		1		1	2	1	3	2	2	88
A809252703	A8092527	2013	1	1	1	A809	1	36	#NULL!	4	4	4	7	10902.7	16451.1	#NULL!	#NULL!	#NULL!	#NULL!	#NULL!	#NULL!	#NULL!	#NULL!	612	2	23	3	2	1		1	5000	416.667	2	88	1	2	2	1		1		2	88	8		3	2	88
A809283302	A8092833	2013	1	1	1	A809	2	53	#NULL!	4	4	3	6	10902.7	16272.8	#NULL!	#NULL!	17681.6	18654.4	#NULL!	#NULL!	#NULL!	#NULL!	612	3	21	3	2	3		2	1000	1000	1	1	2	1	1	1		1		2	88	8		3	2	88
A809283303	A8092833	2013	1	1	1	A809	1	16	#NULL!	4	4	#NULL!	#NULL!	10902.7	#NULL!	#NULL!	#NULL!	17881.2	#NULL!	#NULL!	#NULL!	#NULL!	#NULL!	612	3	21	3	2	3		2	1000	1000	2	88	3	1	1	1		1		2	88	8		#NULL!	#NULL!	#NULL!
A809286701	A8092867	2013	1	1	1	A809	1	65	#NULL!	4	3	1	7	10902.7	16297.5	19038.1	46439.6	17002.3	18120.8	43687.6	20166.5	47630.6	45781.7	612	3	21	3	2	3		1	5085	423.75	1	1	6	1	2	1		1		2	88	8		4	2	88
A809286702	A8092867	2013	1	1	1	A809	2	66	#NULL!	4	3	1	7	10902.7	15279.1	19572.5	49544.3	16876.1	18188.9	64651	21271.1	57417	66625.4	612	3	21	3	2	3		1	5085	423.75	1	1	6	1	2	1		1		2	88	8		3	2	88
A809296901	A8092969	2013	1	1	1	A809	1	57	#NULL!	2	3	2	5	10902.7	17459.3	20128.5	48325.7	17606.7	19088.5	64006.1	24767.2	56620.3	71428.8	612	2	11	3	2	3		2	250	250	1	1	2	2	1	1		1		2	88	8		3	2	88
A809296902	A8092969	2013	1	1	1	A809	2	52	#NULL!	2	3	#NULL!	#NULL!	10902.7	#NULL!	#NULL!	#NULL!	12980.7	#NULL!	#NULL!	#NULL!	#NULL!	#NULL!	612	2	11	3	2	3		2	250	250	1	1	1	1	1	1		1		2	88	8		#NULL!	#NULL!	#NULL!
A809305401	A8093054	2013	1	1	1	A809	1	31	#NULL!	1	1	3	7	10902.7	16487.1	#NULL!	40936.7	17885.8	19149.5	#NULL!	#NULL!	54671.3	#NULL!	612	1	10	3	1	1		1	270	22.5	2	88	1	1	9	1		1		2	88	8		2	2	88
A809315601	A8093156	2013	1	1	1	A809	1	52	#NULL!	1	1	4	7	10902.7	16464.1	#NULL!	#NULL!	17797	19095	#NULL!	#NULL!	#NULL!	#NULL!	612	1	10	1	1	1		2	75	75	1	4	1	4	2	1		1		1	2	1	2	4	1	14
A809336001	A8093360	2013	1	1	1	A809	1	37	#NULL!	3	3	4	2	10902.7	16451.1	#NULL!	34152.9	17561.9	18897.5	#NULL!	#NULL!	37330.7	#NULL!	612	5	21	3	1	3		1	6000	500	1	1	1	2	1	1		1		2	88	8		2	1	4
A809336002	A8093360	2013	1	1	1	A809	2	42	#NULL!	3	3	4	1	10902.7	16113.8	19591.7	39149.3	17250.1	17799.7	49193.2	22080.7	35035.1	51331	612	5	21	3	1	3		1	6000	500	1	1	2	2	1	1		1		2	88	8		1	2	88
A809336003	A8093360	2013	1	1	1	A809	1	7	#NULL!	3	3	1	#NULL!	10902.7	16155.1	#NULL!	#NULL!	16718.4	12829.8	#NULL!	#NULL!	#NULL!	#NULL!	612	5	21	3	1	3		1	6000	500	2	88	3	2	1	1		1		2	88	8		1	2	88
A809336004	A8093360	2013	1	1	1	A809	2	5	71	3	3	1	#NULL!	10902.7	12410.4	#NULL!	#NULL!	11717.4	13457.5	#NULL!	#NULL!	#NULL!	#NULL!	612	5	21	3	1	3		1	6000	500	2	88	3	2	1	1		1		2	88	8		1	2	88
A809336005	A8093360	2013	1	1	1	A809	2	4	52	3	3	1	#NULL!	10902.7	16182.6	#NULL!	#NULL!	17069.3	14352.9	#NULL!	#NULL!	#NULL!	#NULL!	612	5	21	3	1	3		1	6000	500	2	88	3	2	1	1		1		2	88	8		1	2	88
A809344501	A8093445	2013	1	1	1	A809	2	59	#NULL!	1	1	2	7	10902.7	15624.4	19329.2	30654	17099.3	15912.3	44510.8	21829.6	31060.5	47734.4	612	1	10	3	1	3		2	57	57	1	3	1	1	1	1		1		2	88	8		3	2	88
A810172802	A8101728	2013	1	1	2	A810	2	48	#NULL!	2	2	4	6	4913.71	7601.02	9872.48	#NULL!	7344.08	7080.8	#NULL!	9797.8	#NULL!	#NULL!	601	4	32	3	2	2		2	250	250	1	1	4	1	1	1		1		2	88	8		3	2	88
A810172804	A8101728	2013	1	1	2	A810	2	21	#NULL!	1	2	3	7	4913.71	7998.74	#NULL!	26715.4	8734.45	10700.4	#NULL!	#NULL!	27692.9	#NULL!	601	4	32	3	2	2		2	250	250	2	88	5	1	1	1		1		2	88	8		3	2	88
A810172805	A8101728	2013	1	1	2	A810	2	79	#NULL!	4	2	4	7	4913.71	4112.45	8652.64	#NULL!	4302.73	4920.85	#NULL!	8869.39	#NULL!	#NULL!	601	4	32	3	2	2		2	250	250	1	3	1	1	1	1		1		2	88	8		3	2	88
A810174501	A8101745	2013	1	1	2	A810	1	35	#NULL!	4	4	4	1	4913.71	6108.28	#NULL!	18987.5	7290.76	8697.81	#NULL!	#NULL!	20754.3	#NULL!	601	2	11	3	2	2		1	8000	666.667	1	1	1	2	1	1		1		2	88	8		2	2	88
A810174502	A8101745	2013	1	1	2	A810	2	32	#NULL!	4	4	4	7	4913.71	6132.35	#NULL!	#NULL!	5476.69	6203.38	#NULL!	#NULL!	#NULL!	#NULL!	601	2	11	3	2	2		1	8000	666.667	1	1	2	2	1	1		1		2	88	8		3	1	14
A810177901	A8101779	2013	1	1	2	A810	1	44	#NULL!	4	4	4	2	4913.71	7169.29	16090.2	#NULL!	9106.46	11263.4	#NULL!	19191.8	#NULL!	#NULL!	601	4	21	3	2	2		1	8000	666.667	1	1	1	2	1	1		1		2	88	8		3	2	88
A810177902	A8101779	2013	1	1	2	A810	2	42	#NULL!	4	4	4	2	4913.71	5201.47	#NULL!	21765.4	5186.78	6597.26	#NULL!	#NULL!	29217.1	#NULL!	601	4	21	3	2	2		1	8000	666.667	1	1	2	2	1	1		1		2	88	8		1	2	88
A810177903	A8101779	2013	1	1	2	A810	2	7	#NULL!	4	4	1	#NULL!	4913.71	3449.82	#NULL!	#NULL!	3257.18	4987.87	#NULL!	#NULL!	#NULL!	#NULL!	601	4	21	3	2	2		1	8000	666.667	2	88	3	2	1	1		1		2	88	8		1	2	88
A810177904	A8101779	2013	1	1	2	A810	2	14	#NULL!	4	4	#NULL!	#NULL!	4913.71	#NULL!	#NULL!	#NULL!	4098.29	#NULL!	#NULL!	#NULL!	#NULL!	#NULL!	601	4	21	3	2	2		1	8000	666.667	2	88	3	2	1	1		1		2	88	8		#NULL!	#NULL!	#NULL!
A810179601	A8101796	2013	1	1	2	A810	1	77	#NULL!	3	1	4	7	4913.71	3047.68	10584.4	#NULL!	3200.68	4023.69	#NULL!	11211.7	#NULL!	#NULL!	601	2	11	3	2	2		2	82	82	1	1	1	2	1	1		1		2	88	8		2	2	88
A810179602	A8101796	2013	1	1	2	A810	2	72	#NULL!	2	1	3	7	4913.71	2550.18	#NULL!	#NULL!	2721.12	3690.63	#NULL!	#NULL!	#NULL!	#NULL!	601	2	11	3	2	2		2	82	82	1	1	2	2	1	1		1		2	88	8		4	2	88
A810191501	A8101915	2013	1	1	2	A810	1	57	#NULL!	1	2	4	3	4913.71	6358.56	12752.7	#NULL!	7222.63	7841.99	#NULL!	15834.9	#NULL!	#NULL!	601	4	32	3	2	2		2	170	170	1	1	1	1	1	1		1		2	88	8		3	2	88
A810191502	A8101915	2013	1	1	2	A810	2	48	#NULL!	1	2	4	7	4913.71	5700.76	9872.48	#NULL!	5508.06	5310.6	#NULL!	9797.8	#NULL!	#NULL!	601	4	32	3	2	2		2	170	170	1	1	2	2	1	1		1		2	88	8		3	2	88
A810191504	A8101915	2013	1	1	2	A810	1	18	#NULL!	1	2	2	7	4913.71	7074.42	#NULL!	10488.6	5623.47	8230.82	#NULL!	#NULL!	29197.8	#NULL!	601	4	32	3	2	2		2	170	170	2	88	3	2	1	1		1		2	88	8		2	2	88
A810191505	A8101915	2013	1	1	2	A810	2	83	#NULL!	3	2	1	7	4913.71	3084.34	#NULL!	#NULL!	3227.05	3690.63	#NULL!	#NULL!	#NULL!	#NULL!	601	4	32	3	2	2		2	170	170	1	3	6	1	9	1		1		2	88	8		3	2	88
A810206801	A8102068	2013	1	1	2	A810	1	60	#NULL!	4	4	4	7	4913.71	5224.77	5292.18	#NULL!	4977.23	4023.69	#NULL!	5605.85	#NULL!	#NULL!	601	2	11	3	1	2		1	7500	625	1	1	2	2	1	1		1		2	88	8		2	2	88
A810206802	A8102068	2013	1	1	2	A810	2	57	#NULL!	4	4	4	7	4913.71	4343.24	5562.85	17042.3	4753.24	4423.28	24746.1	6068.17	17268.3	26538.3	601	2	11	3	1	2		1	7500	625	1	1	1	2	1	1		1		2	88	8		2	1	10
A810211901	A8102119	2013	1	1	2	A810	1	66	#NULL!	2	2	4	7	4913.71	3026.23	5292.18	8606.16	3150.85	4023.69	12144.2	5605.85	8826.87	12726.4	601	2	11	3	2	2		1	1500	125	1	1	1	1	1	1		1		2	88	8		2	2	88
A810211902	A8102119	2013	1	1	2	A810	2	59	#NULL!	1	2	3	7	4913.71	4343.24	5562.85	8521.16	4753.24	4423.28	12373.1	6068.17	8634.16	13269.1	601	2	11	3	2	2		1	1500	125	1	1	2	1	1	1		1		2	88	8		3	2	88
A810217001	A8102170	2013	1	1	2	A810	1	42	#NULL!	4	4	4	1	4913.71	7169.29	8045.09	#NULL!	9106.46	8447.54	#NULL!	9595.88	#NULL!	#NULL!	601	4	21	3	1	2		2	600	600	1	1	1	1	1	1		1		2	88	8		2	2	88
A810217002	A8102170	2013	1	1	2	A810	2	37	#NULL!	4	4	4	2	4913.71	4963.49	#NULL!	#NULL!	4500.48	4859.02	#NULL!	#NULL!	#NULL!	#NULL!	601	4	21	3	1	2		2	600	600	1	1	2	2	1	1		1		2	88	8		2	2	88
A810217003	A8102170	2013	1	1	2	A810	2	11	#NULL!	4	4	1	#NULL!	4913.71	4733.29	#NULL!	8885.38	4098.29	4699.21	#NULL!	#NULL!	17341.4	#NULL!	601	4	21	3	1	2		2	600	600	2	88	3	1	1	1		1		2	88	8		2	2	88
A810217004	A8102170	2013	1	1	2	A810	1	4	50	4	4	1	#NULL!	4913.71	3180.52	#NULL!	#NULL!	3361	4174.34	#NULL!	#NULL!	#NULL!	#NULL!	601	4	21	3	1	2		2	600	600	2	88	3	1	1	1		1		2	88	8		2	1	4
A810220401	A8102204	2013	1	1	2	A810	1	35	#NULL!	3	3	4	2	4913.71	6108.28	#NULL!	18987.5	7290.76	8697.81	#NULL!	#NULL!	20754.3	#NULL!	601	4	21	3	2	2		1	5700	475	1	1	1	2	1	1		1		2	88	8		2	2	88
A810220402	A8102204	2013	1	1	2	A810	2	32	#NULL!	3	3	4	7	4913.71	6132.35	#NULL!	#NULL!	5476.69	6203.38	#NULL!	#NULL!	#NULL!	#NULL!	601	4	21	3	2	2		1	5700	475	1	1	2	2	1	1		1		2	88	8		2	2	88
A810220403	A8102204	2013	1	1	2	A810	1	2	31	3	3	1	#NULL!	4913.71	3180.52	#NULL!	#NULL!	3361	4174.34	#NULL!	#NULL!	#NULL!	#NULL!	601	4	21	3	2	2		1	5700	475	2	88	3	2	1	1		1		2	88	8		2	2	88
A810222101	A8102221	2013	1	1	2	A810	1	43	#NULL!	3	4	4	5	4913.71	7169.29	8045.09	17918.4	9106.46	8447.54	24185.4	9595.88	16340	30185.8	601	4	21	3	2	2		2	500	500	1	1	1	1	1	1		1		2	88	8		3	2	88
A810222102	A8102221	2013	1	1	2	A810	2	41	#NULL!	3	4	4	7	4913.71	5201.47	6421.34	#NULL!	5186.78	4947.94	#NULL!	6137.97	#NULL!	#NULL!	601	4	21	3	2	2		2	500	500	1	1	2	1	1	1		1		2	88	8		2	2	88
A810222103	A8102221	2013	1	1	2	A810	1	12	#NULL!	3	4	1	#NULL!	4913.71	6137.76	#NULL!	8815.32	5522.77	4148.7	#NULL!	#NULL!	8583.32	#NULL!	601	4	21	3	2	2		2	500	500	2	88	3	1	1	1		1		2	88	8		3	2	88
A810222104	A8102221	2013	1	1	2	A810	2	8	#NULL!	4	4	1	#NULL!	4913.71	3449.82	#NULL!	#NULL!	3257.18	3740.91	#NULL!	#NULL!	#NULL!	#NULL!	601	4	21	3	2	2		2	500	500	2	88	3	1	1	1		1		2	88	8		1	2	88
A810232301	A8102323	2013	1	1	2	A810	1	50	#NULL!	4	4	4	1	4913.71	14875.2	16133.3	19796.1	12747	19095	24003.2	20157.3	33149.5	28530.9	601	3	21	3	2	2		1	15000	1250	1	1	1	2	1	1		1		2	88	8		2	2	88
A810232303	A8102323	2013	1	1	2	A810	2	13	#NULL!	4	4	#NULL!	#NULL!	4913.71	#NULL!	#NULL!	#NULL!	6147.44	#NULL!	#NULL!	#NULL!	#NULL!	#NULL!	601	3	21	3	2	2		1	15000	1250	2	88	3	2	1	1		1		2	88	8		#NULL!	#NULL!	#NULL!
A810239102	A8102391	2013	1	1	2	A810	2	58	#NULL!	4	4	3	7	4913.71	4343.24	5562.85	#NULL!	4753.24	4423.28	#NULL!	6068.17	#NULL!	#NULL!	601	2	23	3	2	2		2	800	800	1	1	1	2	1	1		1		2	88	8		3	1	14
A810239103	A8102391	2013	1	1	2	A810	2	31	#NULL!	4	4	4	2	4913.71	6132.35	#NULL!	#NULL!	5476.69	6203.38	#NULL!	#NULL!	#NULL!	#NULL!	601	2	23	3	2	2		2	800	800	2	88	3	2	1	1		1		2	88	8		4	2	88
A810242501	A8102425	2013	1	1	2	A810	1	68	#NULL!	3	2	2	6	4913.71	3026.23	5292.18	#NULL!	3150.85	4023.69	#NULL!	5605.85	#NULL!	#NULL!	601	2	11	3	3	2		2	210	210	1	1	1	2	2	1		1		2	88	8		2	2	88
A810242502	A8102425	2013	1	1	2	A810	2	69	#NULL!	4	2	1	7	4913.71	2831.52	5768.43	24784.8	3127.47	3690.63	35943.2	5912.93	24241.3	37040.9	601	2	11	3	3	2		2	210	210	1	1	2	2	2	1		1		2	88	8		3	1	14
A810251002	A8102510	2013	1	1	2	A810	2	52	#NULL!	1	2	3	3	4913.71	4855.62	11318	#NULL!	4811.13	5884.66	#NULL!	11358.5	#NULL!	#NULL!	601	4	21	3	1	2		2	200	200	1	1	1	1	1	1		1		2	88	8		2	2	88
A810251003	A8102510	2013	1	1	2	A810	1	20	#NULL!	1	2	3	7	4913.71	15357.9	#NULL!	24829.5	15082.2	17910.9	#NULL!	#NULL!	20861.1	#NULL!	601	4	21	3	1	2		2	200	200	2	88	3	1	1	1		1		2	88	8		2	1	7
A810251004	A8102510	2013	1	1	2	A810	2	17	#NULL!	1	2	2	7	4913.71	5433.08	#NULL!	8799.27	6883.28	8697.6	#NULL!	#NULL!	13607.7	#NULL!	601	4	21	3	1	2		2	200	200	2	88	3	1	1	1		1		2	88	8		3	2	88
A810257801	A8102578	2013	1	1	2	A810	1	42	#NULL!	4	4	4	2	4913.71	7169.29	8045.09	#NULL!	9106.46	8447.54	#NULL!	9595.88	#NULL!	#NULL!	601	4	21	3	2	2		2	700	700	1	1	1	2	1	1		1		2	88	8		3	2	88
A810257802	A8102578	2013	1	1	2	A810	2	38	#NULL!	4	4	4	7	4913.71	4963.49	#NULL!	15492.6	4500.48	4859.02	#NULL!	#NULL!	21103.9	#NULL!	601	4	21	3	2	2		2	700	700	1	1	2	2	1	1		1		2	88	8		2	2	88
A810257803	A8102578	2013	1	1	2	A810	2	10	#NULL!	4	4	1	#NULL!	4913.71	4733.29	#NULL!	#NULL!	4098.29	4699.21	#NULL!	#NULL!	#NULL!	#NULL!	601	4	21	3	2	2		2	700	700	2	88	3	2	1	1		1		2	88	8		3	2	88
A810257804	A8102578	2013	1	1	2	A810	1	5	63	4	4	1	#NULL!	4913.71	4981.77	#NULL!	#NULL!	4647.36	3566.43	#NULL!	#NULL!	#NULL!	#NULL!	601	4	21	3	2	2		2	700	700	2	88	3	2	1	1		1		2	88	8		2	2	88
A810268001	A8102680	2013	1	1	2	A810	2	56	#NULL!	4	4	2	7	4913.71	5790.99	11125.7	#NULL!	#NULL!	#NULL!	#NULL!	#NULL!	#NULL!	#NULL!	601	4	21	3	3	2		2	575	575	1	1	2	2	2	1		1		2	88	8		2	2	88
A810268003	A8102680	2013	1	1	2	A810	2	30	#NULL!	4	4	4	2	4913.71	8176.46	#NULL!	#NULL!	10953.4	12406.8	#NULL!	#NULL!	#NULL!	#NULL!	601	4	21	3	3	2		2	575	575	2	88	3	2	1	1		1		2	88	8		2	2	88
A810268004	A8102680	2013	1	1	2	A810	2	28	#NULL!	3	4	4	1	4913.71	10019.7	#NULL!	34324.3	13756.1	15835.9	#NULL!	#NULL!	41569.3	#NULL!	601	4	21	3	3	2		2	575	575	2	88	3	1	1	1		1		2	88	8		2	2	88
A810281601	A8102816	2013	1	1	2	A810	1	63	#NULL!	3	3	4	7	4913.71	5224.77	#NULL!	#NULL!	14931.7	12071.1	#NULL!	#NULL!	#NULL!	#NULL!	601	3	21	3	3	2		1	5000	416.667	1	1	1	2	1	1		1		2	88	8		1	2	88
A810281602	A8102816	2013	1	1	2	A810	2	62	#NULL!	4	3	3	7	4913.71	2806.13	11536.9	#NULL!	#NULL!	#NULL!	#NULL!	#NULL!	#NULL!	#NULL!	601	3	21	3	3	2		1	5000	416.667	1	1	2	2	1	1		1		2	88	8		5	1	7
A810281603	A8102816	2013	1	1	2	A810	1	33	#NULL!	3	3	#NULL!	#NULL!	4913.71	7779.02	#NULL!	#NULL!	#NULL!	#NULL!	#NULL!	#NULL!	#NULL!	#NULL!	601	3	21	3	3	2		1	5000	416.667	2	88	3	2	1	1		1		2	88	8		#NULL!	#NULL!	#NULL!
A810283302	A8102833	2013	1	1	2	A810	2	53	#NULL!	4	4	4	1	4913.71	9711.24	#NULL!	#NULL!	10825.1	13240.5	#NULL!	#NULL!	#NULL!	#NULL!	601	3	21	3	2	2		2	1100	1100	1	1	2	1	1	1		1		2	88	8		2	2	88
A811171101	A8111711	2013	1	1	2	A811	1	58	#NULL!	4	4	3	6	5476.58	7086.95	9475.7	18036.3	8049.99	8740.3	25104.1	11765.9	20864.9	31480	601	2	11	3	3	2		2	500	500	1	1	2	2	1	1		1		2	88	8		1	2	88
A811171102	A8111711	2013	1	1	2	A811	2	54	#NULL!	4	4	3	2	5476.58	3607.89	6307.23	#NULL!	4021.69	4919.06	#NULL!	6329.82	#NULL!	#NULL!	601	2	11	3	3	2		2	500	500	1	1	1	2	9	1		1		2	88	8		3	2	88
A811172801	A8111728	2013	1	1	2	A811	2	49	#NULL!	3	4	4	3	5476.58	6353.79	14671.2	#NULL!	6139.02	5918.93	#NULL!	14560.2	#NULL!	#NULL!	601	4	21	3	2	2		2	500	500	1	1	2	2	1	1		1		2	88	8		3	2	88
A811172802	A8111728	2013	1	1	2	A811	1	48	#NULL!	3	4	4	3	5476.58	10026.7	#NULL!	50115.8	12342.2	10785.3	#NULL!	#NULL!	55235.9	#NULL!	601	4	21	3	2	2		2	500	500	1	1	1	1	2	1		1		2	88	8		4	1	7
A811172803	A8111728	2013	1	1	2	A811	2	22	#NULL!	3	4	#NULL!	#NULL!	5476.58	6686.26	#NULL!	#NULL!	7301.24	8944.59	#NULL!	#NULL!	#NULL!	#NULL!	601	4	21	3	2	2		2	500	500	2	88	3	2	1	1		1		2	88	8		#NULL!	#NULL!	#NULL!
A811172804	A8111728	2013	1	1	2	A811	2	20	#NULL!	3	4	3	3	5476.58	6686.26	#NULL!	#NULL!	7301.24	8944.59	#NULL!	#NULL!	#NULL!	#NULL!	601	4	21	3	2	2		2	500	500	2	88	3	2	1	1		1		2	88	8		3	2	88
A811177903	A8111779	2013	1	1	2	A811	2	76	#NULL!	3	1	#NULL!	#NULL!	5476.58	10313	#NULL!	#NULL!	10790.1	12340.2	#NULL!	#NULL!	#NULL!	#NULL!	601	3	23	3	1	2		2	84	84	1	3	1	2	1	1		1		1	3	1	6	9	9	99
A811186401	A8111864	2013	1	1	2	A811	1	40	#NULL!	3	4	4	1	5476.58	7990.54	8966.66	#NULL!	10149.6	9415.21	#NULL!	10695.1	#NULL!	#NULL!	601	4	21	3	2	2		2	500	500	1	1	1	1	1	1		1		2	88	8		2	2	88
A811186402	A8111864	2013	1	1	2	A811	2	33	#NULL!	3	4	4	1	5476.58	6834.81	#NULL!	25340.9	6104.05	6913.99	#NULL!	#NULL!	27255.9	#NULL!	601	4	21	3	2	2		2	500	500	1	1	2	1	1	1		1		2	88	8		3	2	88
A811186403	A8111864	2013	1	1	2	A811	2	9	#NULL!	4	4	1	#NULL!	5476.58	3845	#NULL!	#NULL!	3630.29	4169.43	#NULL!	#NULL!	#NULL!	#NULL!	601	4	21	3	2	2		2	500	500	2	88	3	1	1	1		1		2	88	8		1	2	88
A811186404	A8111864	2013	1	1	2	A811	1	7	#NULL!	4	4	1	#NULL!	5476.58	5552.44	#NULL!	#NULL!	5179.72	3974.96	#NULL!	#NULL!	#NULL!	#NULL!	601	4	21	3	2	2		2	500	500	2	88	3	1	1	1		1		2	88	8		2	2	88
A811191501	A8111915	2013	1	1	2	A811	1	45	#NULL!	2	3	3	5	5476.58	10026.7	10487	#NULL!	12342.2	10785.3	#NULL!	12928.9	#NULL!	#NULL!	601	5	21	3	1	2		2	375	375	1	1	2	2	1	1		1		2	88	8		1	2	88
A811191502	A8111915	2013	1	1	2	A811	2	45	#NULL!	2	3	4	1	5476.58	6353.79	7335.59	#NULL!	6139.02	5918.93	#NULL!	7280.1	#NULL!	#NULL!	601	5	21	3	1	2		2	375	375	1	1	1	2	1	1		1		2	88	8		1	2	88
A811191503	A8111915	2013	1	1	2	A811	2	18	#NULL!	2	3	3	6	5476.58	6055.44	#NULL!	#NULL!	5753.82	7270.44	#NULL!	#NULL!	#NULL!	#NULL!	601	5	21	3	1	2		2	375	375	2	88	3	2	2	1		1		2	88	8		2	2	88
A811191504	A8111915	2013	1	1	2	A811	2	17	#NULL!	2	3	2	7	5476.58	6055.44	#NULL!	29421.7	5753.82	7270.44	#NULL!	#NULL!	37916.3	#NULL!	601	5	21	3	1	2		2	375	375	2	88	3	2	2	1		1		2	88	8		1	1	2
A811191505	A8111915	2013	1	1	2	A811	1	13	#NULL!	2	3	1	#NULL!	5476.58	6840.85	#NULL!	#NULL!	6155.41	4623.94	#NULL!	#NULL!	#NULL!	#NULL!	601	5	21	3	1	2		2	375	375	2	88	3	2	1	1		1		2	88	8		1	2	88
A811200001	A8112000	2013	1	1	2	A811	2	73	#NULL!	2	1	1	7	5476.58	2842.31	#NULL!	#NULL!	#NULL!	#NULL!	#NULL!	#NULL!	#NULL!	#NULL!	601	2	28	3	2	2		2	70	70	1	3	1	1	2	1		1		2	88	8		2	1	2
A811200002	A8112000	2013	1	1	2	A811	2	22	#NULL!	1	1	3	2	5476.58	6686.26	#NULL!	14887.8	14602.5	17889.2	#NULL!	#NULL!	15432.6	#NULL!	601	2	28	3	2	2		2	70	70	2	88	5	1	1	1		1		2	88	8		4	2	88
A811206801	A8112068	2013	1	1	2	A811	1	51	#NULL!	2	3	3	5	5476.58	8289.56	8990.7	#NULL!	9471.43	9493.37	#NULL!	11233.1	#NULL!	#NULL!	601	4	21	3	2	2		2	400	400	1	1	2	1	1	1		1		2	88	8		3	2	88
A811206802	A8112068	2013	1	1	2	A811	2	52	#NULL!	2	3	3	3	5476.58	3607.89	6307.23	#NULL!	4021.69	4919.06	#NULL!	6329.82	#NULL!	#NULL!	601	4	21	3	2	2		2	400	400	1	1	1	1	1	1		1		2	88	8		3	2	88
A811206803	A8112068	2013	1	1	2	A811	2	21	#NULL!	3	3	3	1	5476.58	6686.26	#NULL!	22331.8	7301.24	8944.59	#NULL!	#NULL!	30865.2	#NULL!	601	4	21	3	2	2		2	400	400	2	88	3	1	2	1		1		2	88	8		3	1	2
A811206804	A8112068	2013	1	1	2	A811	2	18	#NULL!	3	3	2	7	5476.58	6055.44	#NULL!	#NULL!	5753.82	7270.44	#NULL!	#NULL!	#NULL!	#NULL!	601	4	21	3	2	2		2	400	400	2	88	3	1	2	1		1		2	88	8		3	2	88
A811213601	A8112136	2013	1	1	2	A811	1	34	#NULL!	1	2	4	2	5476.58	8670.11	#NULL!	#NULL!	#NULL!	#NULL!	#NULL!	#NULL!	#NULL!	#NULL!	601	4	21	3	1	2		2	282	282	1	1	1	2	1	1		1		2	88	8		3	2	88
A811213602	A8112136	2013	1	1	2	A811	2	31	#NULL!	2	2	4	7	5476.58	6834.81	#NULL!	#NULL!	12208.1	9218.65	#NULL!	#NULL!	#NULL!	#NULL!	601	4	21	3	1	2		2	282	282	1	1	2	2	1	1		1		2	88	8		2	1	3
A811213603	A8112136	2013	1	1	2	A811	2	5	67	2	2	1	#NULL!	5476.58	3845	#NULL!	#NULL!	3630.29	5559.24	#NULL!	#NULL!	#NULL!	#NULL!	601	4	21	3	1	2		2	282	282	2	88	3	2	1	1		1		2	88	8		2	2	88
A811213604	A8112136	2013	1	1	2	A811	2	3	40	2	2	1	#NULL!	5476.58	5519.54	#NULL!	#NULL!	5288.44	5929.13	#NULL!	#NULL!	#NULL!	#NULL!	601	4	21	3	1	2		2	282	282	2	88	3	2	1	1		1		2	88	8		2	2	88
A811222101	A8112221	2013	1	1	2	A811	1	55	#NULL!	2	2	4	5	5476.58	7086.95	9475.7	#NULL!	8049.99	8740.3	#NULL!	11765.9	#NULL!	#NULL!	601	3	21	3	2	2		2	230	230	1	1	1	2	1	1		1		2	88	8		3	1	4
A811222102	A8112221	2013	1	1	2	A811	2	53	#NULL!	2	2	3	7	5476.58	3607.89	6307.23	#NULL!	4021.69	4919.06	#NULL!	6329.82	#NULL!	#NULL!	601	3	21	3	2	2		2	230	230	1	1	2	2	1	1		1		2	88	8		9	1	14
A811222103	A8112221	2013	1	1	2	A811	1	23	#NULL!	2	2	3	6	5476.58	11411.5	#NULL!	27673.7	12607.4	14972	#NULL!	#NULL!	34876.1	#NULL!	601	3	21	3	2	2		2	230	230	2	88	3	2	1	1		1		2	88	8		3	1	2
A811234001	A8112340	2013	1	1	2	A811	1	45	#NULL!	3	4	3	3	5476.58	10026.7	10487	#NULL!	12342.2	10785.3	#NULL!	12928.9	#NULL!	#NULL!	601	4	21	3	2	2		1	6000	500	1	1	1	2	1	1		1		2	88	8		3	2	88
A811234002	A8112340	2013	1	1	2	A811	2	41	#NULL!	3	4	3	7	5476.58	5797.31	7156.92	#NULL!	5780.94	5514.74	#NULL!	6841.08	#NULL!	#NULL!	601	4	21	3	2	2		1	6000	500	1	1	2	2	1	1		1		2	88	8		2	2	88
A811234003	A8112340	2013	1	1	2	A811	2	15	#NULL!	3	4	1	7	5476.58	6055.44	#NULL!	19614.5	5753.82	7270.44	#NULL!	#NULL!	30333	#NULL!	601	4	21	3	2	2		1	6000	500	2	88	3	2	1	1		1		2	88	8		2	2	88
A811234004	A8112340	2013	1	1	2	A811	2	12	#NULL!	3	4	1	#NULL!	5476.58	5275.49	#NULL!	#NULL!	4567.76	5237.51	#NULL!	#NULL!	#NULL!	#NULL!	601	4	21	3	2	2		1	6000	500	2	88	3	2	1	1		1		2	88	8		2	2	88
A811240801	A8112408	2013	1	1	2	A811	1	74	#NULL!	4	3	3	1	5476.58	3662.7	5898.4	#NULL!	3799.66	4484.6	#NULL!	6248.01	#NULL!	#NULL!	601	1	10	3	1	2		2	159	159	1	3	1	2	2	1		1		2	88	8		3	2	88
A811245902	A8112459	2013	1	1	2	A811	2	37	#NULL!	3	3	#NULL!	#NULL!	5476.58	11064.1	#NULL!	#NULL!	10032	10831.3	#NULL!	#NULL!	#NULL!	#NULL!	601	2	11	3	1	2		1	3500	291.667	1	1	2	2	1	1		1		2	88	8		9	9	99
A811247601	A8112476	2013	1	1	2	A811	1	74	#NULL!	4	3	3	7	5476.58	3662.7	#NULL!	#NULL!	3799.66	4484.6	#NULL!	#NULL!	#NULL!	#NULL!	601	2	11	3	1	2		2	252	252	1	1	1	2	2	1		1		1	4	1	3	1	2	88
A811247602	A8112476	2013	1	1	2	A811	2	70	#NULL!	4	3	3	7	5476.58	2842.31	#NULL!	#NULL!	3032.82	4113.4	#NULL!	#NULL!	#NULL!	#NULL!	601	2	11	3	1	2		2	252	252	1	1	2	2	2	1		1		2	88	8		3	2	88
A811249301	A8112493	2013	1	1	2	A811	1	36	#NULL!	3	3	4	2	5476.58	6807.99	#NULL!	21162.6	8125.92	9694.15	#NULL!	#NULL!	23131.7	#NULL!	601	4	21	3	1	2		1	5500	458.333	1	1	1	2	1	1		1		2	88	8		3	2	88
A811249302	A8112493	2013	1	1	2	A811	2	37	#NULL!	3	3	4	1	5476.58	5532.06	#NULL!	#NULL!	5016.02	5415.63	#NULL!	#NULL!	#NULL!	#NULL!	601	4	21	3	1	2		1	5500	458.333	1	1	2	2	1	1		1		2	88	8		4	1	14
A811249303	A8112493	2013	1	1	2	A811	1	7	#NULL!	3	3	1	#NULL!	5476.58	5552.44	#NULL!	#NULL!	5179.72	3974.96	#NULL!	#NULL!	#NULL!	#NULL!	601	4	21	3	1	2		1	5500	458.333	2	88	3	2	1	1		1		2	88	8		2	2	88
A811249304	A8112493	2013	1	1	2	A811	1	4	54	3	3	1	#NULL!	5476.58	3544.85	#NULL!	#NULL!	3746	4652.52	#NULL!	#NULL!	#NULL!	#NULL!	601	4	21	3	1	2		1	5500	458.333	2	88	3	2	1	1		1		2	88	8		1	2	88
A811264601	A8112646	2013	1	1	2	A811	1	57	#NULL!	2	3	2	5	5476.58	9449.26	9475.7	#NULL!	#NULL!	#NULL!	#NULL!	#NULL!	#NULL!	#NULL!	601	4	21	3	2	2		2	320	320	1	1	1	1	1	1		1		2	88	8		3	2	88
A811264602	A8112646	2013	1	1	2	A811	2	50	#NULL!	2	3	#NULL!	#NULL!	5476.58	4810.52	6307.23	#NULL!	#NULL!	#NULL!	#NULL!	#NULL!	#NULL!	#NULL!	601	4	21	3	2	2		2	320	320	1	1	2	1	1	1		1		2	88	8		#NULL!	#NULL!	#NULL!
A811264604	A8112646	2013	1	1	2	A811	1	22	#NULL!	2	3	3	7	5476.58	15215.3	#NULL!	#NULL!	#NULL!	#NULL!	#NULL!	#NULL!	#NULL!	#NULL!	601	4	21	3	2	2		2	320	320	2	88	3	1	1	1		1		2	88	8		2	2	88
A811274801	A8112748	2013	1	1	2	A811	1	32	#NULL!	1	2	4	1	5476.58	8670.11	#NULL!	25366.1	#NULL!	#NULL!	#NULL!	#NULL!	#NULL!	#NULL!	601	3	21	3	2	2		1	2000	166.667	1	1	1	1	1	1		1		2	88	8		3	2	88
A811274802	A8112748	2013	1	1	2	A811	2	32	#NULL!	1	2	4	1	5476.58	6834.81	#NULL!	#NULL!	12208.1	10371	#NULL!	#NULL!	#NULL!	#NULL!	601	3	21	3	2	2		1	2000	166.667	1	1	2	1	1	1		1		2	88	8		3	2	88
A811274803	A8112748	2013	1	1	2	A811	1	1	23	1	2	1	#NULL!	5476.58	3544.85	#NULL!	#NULL!	3746	6978.78	#NULL!	#NULL!	#NULL!	#NULL!	601	3	21	3	2	2		1	2000	166.667	2	88	3	1	1	1		1		2	88	8		1	1	7
A811285001	A8112850	2013	1	1	2	A811	1	52	#NULL!	3	4	#NULL!	#NULL!	5476.58	16464.1	8990.7	#NULL!	17797	18986.7	#NULL!	11233.1	#NULL!	#NULL!	601	4	21	3	2	2		2	600	600	1	1	1	1	1	1		1		2	88	8		#NULL!	#NULL!	#NULL!
A811285002	A8112850	2013	1	1	2	A811	2	50	#NULL!	3	4	3	2	5476.58	7215.78	6307.23	41340.4	8043.38	9838.12	29476.6	6329.82	40342.4	31087.7	601	4	21	3	2	2		2	600	600	1	1	2	2	1	1		1		2	88	8		2	2	88
A811286701	A8112867	2013	1	1	2	A811	2	77	#NULL!	2	1	1	7	5476.58	3437.65	6429.21	#NULL!	3596.71	4113.4	#NULL!	6590.26	#NULL!	#NULL!	601	1	10	3	2	2		2	35	35	1	3	1	2	2	2	북한	1		2	88	8		2	1	7
A811293501	A8112935	2013	1	1	2	A811	1	45	#NULL!	2	3	3	2	5476.58	10026.7	10487	#NULL!	12342.2	10785.3	#NULL!	12928.9	#NULL!	#NULL!	601	4	21	3	1	2		1	5000	416.667	1	1	1	2	1	1		1		2	88	8		3	2	88
A811293502	A8112935	2013	1	1	2	A811	2	42	#NULL!	3	3	3	1	5476.58	5797.31	7156.92	24258.6	5780.94	5514.74	30482.3	6841.08	43418.6	31806.9	601	4	21	3	1	2		1	5000	416.667	1	1	2	2	1	1		1		2	88	8		2	2	88
A811293503	A8112935	2013	1	1	2	A811	2	17	#NULL!	3	3	2	7	5476.58	6055.44	#NULL!	#NULL!	5753.82	7270.44	#NULL!	#NULL!	#NULL!	#NULL!	601	4	21	3	1	2		1	5000	416.667	2	88	3	2	1	1		1		2	88	8		3	2	88
A811293504	A8112935	2013	1	1	2	A811	2	11	#NULL!	3	3	1	#NULL!	5476.58	5275.49	#NULL!	#NULL!	4567.76	5237.51	#NULL!	#NULL!	#NULL!	#NULL!	601	4	21	3	1	2		1	5000	416.667	2	88	3	2	1	1		1		2	88	8		2	2	88
A812177901	A8121779	2013	1	1	1	A812	2	49	#NULL!	3	4	#NULL!	#NULL!	6232.13	7230.35	8347.6	#NULL!	10478.9	18370	#NULL!	8284.45	#NULL!	#NULL!	612	3	23	3	2	3		2	500	500	1	4	1	1	1	1		1		2	88	8		9	9	99
A812177902	A8121779	2013	1	1	1	A812	2	21	#NULL!	4	4	#NULL!	#NULL!	6232.13	7608.68	#NULL!	16941.7	#NULL!	#NULL!	#NULL!	#NULL!	#NULL!	#NULL!	612	3	23	3	2	3		2	500	500	2	88	3	1	1	1		1		2	88	8		#NULL!	#NULL!	#NULL!
A812177903	A8121779	2013	1	1	1	A812	1	16	#NULL!	4	4	#NULL!	#NULL!	6232.13	#NULL!	#NULL!	#NULL!	10698.5	#NULL!	#NULL!	#NULL!	#NULL!	#NULL!	612	3	23	3	2	3		2	500	500	2	88	3	1	1	1		1		1	1	1	2	#NULL!	#NULL!	#NULL!
A812183001	A8121830	2013	1	1	1	A812	2	42	#NULL!	1	2	3	5	6232.13	6597.09	#NULL!	#NULL!	6578.47	6275.54	#NULL!	#NULL!	#NULL!	#NULL!	612	4	39	3	1	3		1	2000	166.667	1	4	1	1	1	1		1		2	88	8		3	1	3
A812183002	A8121830	2013	1	1	1	A812	1	14	#NULL!	1	2	1	#NULL!	6232.13	7784.6	#NULL!	#NULL!	7004.6	5261.86	#NULL!	#NULL!	#NULL!	#NULL!	612	4	39	3	1	3		1	2000	166.667	2	88	3	1	1	1		1		2	88	8		2	2	88
A812183003	A8121830	2013	1	1	1	A812	2	75	#NULL!	3	2	1	7	6232.13	3911.91	14632.3	#NULL!	4092.91	4680.88	#NULL!	14998.9	#NULL!	#NULL!	612	4	39	3	1	3		1	2000	166.667	1	3	6	1	1	1		1		1	1	1	5	2	2	88
A812183004	A8121830	2013	1	1	1	A812	2	10	#NULL!	1	2	1	#NULL!	6232.13	6003.29	#NULL!	#NULL!	5197.92	5960.07	#NULL!	#NULL!	#NULL!	#NULL!	612	4	39	3	1	3		1	2000	166.667	2	88	9	1	9	1		1		2	88	8		2	2	88
A812193201	A8121932	2013	1	1	1	A812	1	77	#NULL!	4	3	3	7	6232.13	3865.41	6712.14	#NULL!	4059.46	5103.29	#NULL!	7109.98	#NULL!	#NULL!	612	2	11	3	2	1		2	300	300	1	1	1	1	2	1		1		2	88	8		3	2	88
A812193202	A8121932	2013	1	1	1	A812	2	74	#NULL!	4	3	1	7	6232.13	3234.43	7316.17	#NULL!	3451.23	4680.88	#NULL!	7499.44	#NULL!	#NULL!	612	2	11	3	2	1		2	300	300	1	1	2	1	2	1		1		2	88	8		2	2	88
A812198301	A8121983	2013	1	1	1	A812	1	77	#NULL!	3	2	#NULL!	#NULL!	6232.13	3865.41	#NULL!	#NULL!	4059.46	5103.29	#NULL!	#NULL!	#NULL!	#NULL!	612	3	21	3	2	1		2	185	185	1	1	1	1	9	1		1		2	88	8		9	9	99
A812198302	A8121983	2013	1	1	1	A812	2	74	#NULL!	3	2	#NULL!	#NULL!	6232.13	3234.43	#NULL!	#NULL!	3451.23	4680.88	#NULL!	#NULL!	#NULL!	#NULL!	612	3	21	3	2	1		2	185	185	1	1	2	1	9	1		1		2	88	8		#NULL!	#NULL!	#NULL!
A812198303	A8121983	2013	1	1	1	A812	1	51	#NULL!	1	2	#NULL!	#NULL!	6232.13	9433.18	#NULL!	37661.4	10778.1	10803.1	#NULL!	#NULL!	42044	#NULL!	612	3	21	3	2	1		2	185	185	2	88	3	1	9	1		1		1	8	1	3	#NULL!	#NULL!	#NULL!
A812201701	A8122017	2013	1	1	1	A812	2	73	#NULL!	1	1	3	3	6232.13	3234.43	7316.17	#NULL!	3451.23	4680.88	#NULL!	7499.44	#NULL!	#NULL!	612	1	10	3	2	1		2	32	32	1	3	1	2	2	1		1		2	88	8		2	2	88
A812210201	A8122102	2013	1	1	1	A812	1	41	#NULL!	2	3	3	6	6232.13	9092.9	10203.7	#NULL!	11549.8	10714.1	#NULL!	12170.6	#NULL!	#NULL!	612	3	39	3	2	1		2	300	300	1	4	3	2	1	1		1		2	88	8		3	2	88
A812210202	A8122102	2013	1	1	1	A812	2	63	#NULL!	3	3	1	7	6232.13	3559.04	7316.17	31434.8	3768.83	4680.88	45587.2	7499.44	23059.2	46979.5	612	3	39	3	2	1		2	300	300	1	3	1	2	1	1		1		2	88	8		4	1	14
A812210203	A8122102	2013	1	1	1	A812	2	16	#NULL!	2	3	2	3	6232.13	6890.84	#NULL!	11160.2	6547.61	8273.46	#NULL!	#NULL!	12944.1	#NULL!	612	3	39	3	2	1		2	300	300	2	88	5	2	1	1		1		2	88	8		3	2	88
A812215301	A8122153	2013	1	1	1	A812	2	22	#NULL!	2	2	4	2	6232.13	7608.68	#NULL!	8470.87	8308.51	10178.6	#NULL!	#NULL!	8780.82	#NULL!	612	1	10	3	1	1		1	1800	150	2	88	1	2	1	1		1		2	88	8		3	2	88
A812218701	A8122187	2013	1	1	1	A812	2	72	#NULL!	4	2	1	6	6232.13	3234.43	14632.3	#NULL!	3451.23	4680.88	#NULL!	14998.9	#NULL!	#NULL!	612	2	23	3	1	1		1	2460	205	1	3	1	2	9	1		1		2	88	8		2	2	88
A812218702	A8122187	2013	1	1	1	A812	1	46	#NULL!	2	2	3	6	6232.13	11410	#NULL!	#NULL!	14045	12273.2	#NULL!	#NULL!	#NULL!	#NULL!	612	2	23	3	1	1		1	2460	205	2	88	3	2	2	1		1		2	88	8		3	2	88
A812232301	A8122323	2013	1	1	1	A812	1	44	#NULL!	3	3	3	3	6232.13	9092.9	10203.7	#NULL!	11549.8	10714.1	#NULL!	12170.6	#NULL!	#NULL!	612	5	21	3	2	1		1	6000	500	1	1	1	2	1	1		1		2	88	8		2	2	88
A812232302	A8122323	2013	1	1	1	A812	2	41	#NULL!	3	3	3	7	6232.13	6597.09	8144.27	27605.3	6578.47	6275.54	34687.5	7784.86	24704.3	36195	612	5	21	3	2	1		1	6000	500	1	1	2	2	1	1		1		2	88	8		3	2	88
A812232303	A8122323	2013	1	1	1	A812	1	9	#NULL!	3	3	1	#NULL!	6232.13	6318.45	#NULL!	#NULL!	5894.31	4523.34	#NULL!	#NULL!	#NULL!	#NULL!	612	5	21	3	2	1		1	6000	500	2	88	3	2	1	1		1		2	88	8		2	2	88
A812232304	A8122323	2013	1	1	1	A812	2	17	#NULL!	3	3	2	7	6232.13	6890.84	#NULL!	22320.5	6547.61	8273.46	#NULL!	#NULL!	17258.9	#NULL!	612	5	21	3	2	1		1	6000	500	2	88	3	2	1	1		1		2	88	8		2	2	88
A812232305	A8122323	2013	1	1	1	A812	2	15	#NULL!	3	3	2	7	6232.13	6890.84	#NULL!	#NULL!	6547.61	8273.46	#NULL!	#NULL!	#NULL!	#NULL!	612	5	21	3	2	1		1	6000	500	2	88	3	2	1	1		1		2	88	8		2	2	88
A812237401	A8122374	2013	1	1	1	A812	1	70	#NULL!	4	3	1	6	6232.13	4168	#NULL!	#NULL!	4323.85	5103.29	#NULL!	#NULL!	#NULL!	#NULL!	612	3	21	3	2	1		2	300	300	1	1	1	2	1	1		1		2	88	8		3	2	88
A812237402	A8122374	2013	1	1	1	A812	2	66	#NULL!	4	3	2	7	6232.13	3591.25	14632.3	#NULL!	3966.6	4680.88	#NULL!	14998.9	#NULL!	#NULL!	612	3	21	3	2	1		2	300	300	1	1	2	2	1	1		1		2	88	8		2	2	88
A812237403	A8122374	2013	1	1	1	A812	1	37	#NULL!	2	3	4	5	6232.13	7747.21	#NULL!	36123.2	9246.96	11031.5	#NULL!	#NULL!	39484.4	#NULL!	612	3	21	3	2	1		2	300	300	2	88	3	2	1	1		1		2	88	8		3	1	14
A812242502	A8122425	2013	1	1	1	A812	2	52	#NULL!	4	4	2	3	6232.13	8211.26	14354.7	23521.8	9153.03	11195.4	33543.2	14406.1	22954	35376.5	612	4	21	3	1	1		1	10000	833.333	1	1	2	2	1	1		1		2	88	8		3	1	3
A812242504	A8122425	2013	1	1	1	A812	1	24	#NULL!	4	4	3	3	6232.13	17302.8	#NULL!	20994.4	18205.9	20303.8	#NULL!	#NULL!	26458.4	#NULL!	612	4	21	3	1	1		1	10000	833.333	2	88	3	2	1	1		1		2	88	8		3	2	88
A812251001	A8122510	2013	1	1	1	A812	1	70	#NULL!	3	2	1	7	6232.13	4168	6712.14	21830.6	4323.85	5103.29	30805.4	7109.98	22390.5	32282	612	2	11	3	2	1		2	150	150	1	1	1	1	2	1		1		2	88	8		3	2	88
A812251002	A8122510	2013	1	1	1	A812	2	69	#NULL!	3	2	1	6	6232.13	3591.25	7316.17	#NULL!	3966.6	4680.88	#NULL!	7499.44	#NULL!	#NULL!	612	2	11	3	2	1		2	150	150	1	1	2	1	2	1		1		1	1	1	4	3	1	1
A812261201	A8122612	2013	1	1	1	A812	1	70	#NULL!	3	2	2	7	6232.13	4168	8949.52	#NULL!	4323.85	5103.29	#NULL!	9479.97	#NULL!	#NULL!	612	6	31	3	2	1		1	4240	353.333	1	1	1	1	1	1		1		2	88	8		2	2	88
A812261202	A8122612	2013	1	1	1	A812	2	68	#NULL!	4	2	#NULL!	#NULL!	6232.13	3591.25	#NULL!	#NULL!	3966.6	4680.88	#NULL!	#NULL!	#NULL!	#NULL!	612	6	31	3	2	1		1	4240	353.333	1	1	2	1	1	1		1		2	88	8		#NULL!	#NULL!	#NULL!
A812261203	A8122612	2013	1	1	1	A812	1	41	#NULL!	1	2	3	2	6232.13	9092.9	13604.9	45452.3	11549.8	10714.1	61349.3	16227.4	41448.4	71587.1	612	6	31	3	2	1		1	4240	353.333	1	1	3	1	1	1		1		2	88	8		2	2	88
A812261204	A8122612	2013	1	1	1	A812	2	40	#NULL!	2	2	3	2	6232.13	6597.09	10859	#NULL!	6578.47	6275.54	#NULL!	10379.8	#NULL!	#NULL!	612	6	31	3	2	1		1	4240	353.333	1	1	4	2	1	1		1		2	88	8		3	2	88
A812261206	A8122612	2013	1	1	1	A812	2	13	#NULL!	2	2	1	#NULL!	6232.13	6003.29	#NULL!	#NULL!	5197.92	5960.07	#NULL!	#NULL!	#NULL!	#NULL!	612	6	31	3	2	1		1	4240	353.333	2	88	5	2	1	1		1		2	88	8		3	2	88
A812261207	A8122612	2013	1	1	1	A812	1	10	#NULL!	2	2	1	#NULL!	6232.13	7784.6	#NULL!	22361.2	7004.6	5261.86	#NULL!	#NULL!	21772.7	#NULL!	612	6	31	3	2	1		1	4240	353.333	2	88	5	2	1	1		1		2	88	8		2	2	88
A812264603	A8122646	2013	1	1	1	A812	1	29	#NULL!	1	1	4	7	6232.13	17991.5	#NULL!	28471	#NULL!	#NULL!	#NULL!	#NULL!	#NULL!	#NULL!	612	3	21	3	1	1		1	300	25	2	88	3	1	2	1		1		2	88	8		2	2	88
A812266301	A8122663	2013	1	1	1	A812	2	45	#NULL!	1	1	#NULL!	#NULL!	6232.13	7230.35	#NULL!	#NULL!	6985.95	6735.5	#NULL!	#NULL!	#NULL!	#NULL!	612	2	23	3	1	1		2	100	100	1	4	1	1	1	1		1		2	88	8		9	9	99
A812266302	A8122663	2013	1	1	1	A812	1	16	#NULL!	1	1	2	7	6232.13	8972.58	#NULL!	13302.8	7132.32	10439.3	#NULL!	#NULL!	18516	#NULL!	612	2	23	3	1	1		2	100	100	2	88	3	1	1	1		1		2	88	8		3	2	88
A813172801	A8131728	2013	1	1	1	A813	2	63	#NULL!	2	1	1	3	9406.66	5371.96	11042.9	23723.6	5688.6	7065.23	34404.3	11319.5	23203.4	35455	612	1	10	3	2	4		2	75	75	1	4	1	2	1	1		1		2	88	8		3	2	88
A813183001	A8131830	2013	1	1	1	A813	2	49	#NULL!	1	1	2	7	9406.66	10913.4	#NULL!	#NULL!	10544.5	10166.4	#NULL!	#NULL!	#NULL!	#NULL!	612	1	10	1	1	4		2	47	47	1	4	1	3	1	1		1		2	88	8		5	1	14
A813188101	A8131881	2013	1	1	1	A813	2	70	#NULL!	2	1	3	7	9406.66	4881.99	11042.9	#NULL!	5209.22	7065.23	#NULL!	11319.5	#NULL!	#NULL!	612	1	10	3	1	4		2	60	60	1	3	1	1	2	1		1		2	88	8		2	2	88
A813200001	A8132000	2013	1	1	1	A813	1	62	#NULL!	2	3	4	5	9406.66	16258.2	19388.6	#NULL!	9528.26	15405.6	#NULL!	21463.3	#NULL!	#NULL!	612	2	11	3	2	4		2	230	230	1	1	2	1	1	1		1		2	88	8		2	2	88
A813200002	A8132000	2013	1	1	1	A813	2	57	#NULL!	2	3	#NULL!	#NULL!	9406.66	#NULL!	#NULL!	#NULL!	9099.46	#NULL!	#NULL!	#NULL!	#NULL!	#NULL!	612	2	11	3	2	4		2	230	230	1	1	1	1	2	1		1		2	88	8		#NULL!	#NULL!	#NULL!
A813220401	A8132204	2013	1	1	1	A813	1	67	#NULL!	1	1	#NULL!	#NULL!	9406.66	#NULL!	#NULL!	#NULL!	6031.89	#NULL!	#NULL!	#NULL!	#NULL!	#NULL!	612	2	11	2	2	4		2	10	10	1	1	2	1	2	1		1		2	88	8		#NULL!	#NULL!	#NULL!
A813220402	A8132204	2013	1	1	1	A813	2	57	#NULL!	1	1	1	7	9406.66	16141.7	19329.2	32625.3	9099.46	16935.6	47373.2	23233.4	33057.9	50804	612	2	11	2	2	4		2	10	10	1	1	1	1	2	1		1		2	88	8		4	1	14
A813225501	A8132255	2013	1	1	1	A813	2	35	#NULL!	1	2	4	7	9406.66	9501.95	#NULL!	14829.2	8615.58	9301.96	#NULL!	#NULL!	13466.9	#NULL!	612	1	10	3	2	4		1	1000	83.3333	2	88	1	2	1	1		1		2	88	8		2	2	88
A813268001	A8132680	2013	1	1	1	A813	1	55	#NULL!	3	4	#NULL!	#NULL!	9406.66	16230.2	#NULL!	30979.4	13826.8	19088.5	#NULL!	#NULL!	35837.8	#NULL!	612	4	21	3	1	4		2	550	550	1	1	1	1	1	1		1		2	88	8		#NULL!	#NULL!	#NULL!
A813268002	A8132680	2013	1	1	1	A813	2	57	#NULL!	4	4	1	5	9406.66	11086.1	#NULL!	#NULL!	9099.46	11290.4	#NULL!	#NULL!	#NULL!	#NULL!	612	4	21	3	1	4		2	550	550	1	1	2	1	1	1		1		2	88	8		5	1	4
A813268003	A8132680	2013	1	1	1	A813	1	28	#NULL!	3	4	#NULL!	#NULL!	9406.66	#NULL!	#NULL!	#NULL!	17718.3	#NULL!	#NULL!	#NULL!	#NULL!	#NULL!	612	4	21	3	1	4		2	550	550	2	88	3	1	1	1		1		2	88	8		#NULL!	#NULL!	#NULL!
A813268004	A8132680	2013	1	1	1	A813	2	26	#NULL!	3	4	3	2	9406.66	16408.7	#NULL!	32854.7	13167.1	19216.4	#NULL!	#NULL!	39789.5	#NULL!	612	4	21	3	1	4		2	550	550	2	88	3	2	1	1		1		2	88	8		2	2	88
A813273101	A8132731	2013	1	1	1	A813	1	39	#NULL!	1	2	3	5	9406.66	11693.5	#NULL!	36349.2	13957.2	16650.8	#NULL!	#NULL!	56134.6	#NULL!	612	4	21	3	2	4		1	2700	225	1	1	1	2	1	1		1		2	88	8		2	2	88
A813273102	A8132731	2013	1	1	1	A813	2	38	#NULL!	1	2	3	6	9406.66	9501.95	#NULL!	#NULL!	8615.58	9301.96	#NULL!	#NULL!	#NULL!	#NULL!	612	4	21	3	2	4		1	2700	225	1	1	2	2	1	1		1		2	88	8		4	1	3
A813273103	A8132731	2013	1	1	1	A813	1	11	#NULL!	1	2	1	#NULL!	9406.66	11749.9	#NULL!	#NULL!	10572.6	7942.15	#NULL!	#NULL!	#NULL!	#NULL!	612	4	21	3	2	4		1	2700	225	2	88	3	2	1	1		1		2	88	8		4	2	88
A813273104	A8132731	2013	1	1	1	A813	1	7	#NULL!	1	2	1	#NULL!	9406.66	9536.95	#NULL!	#NULL!	8896.76	6827.45	#NULL!	#NULL!	#NULL!	#NULL!	612	4	21	3	2	4		1	2700	225	2	88	3	2	1	1		1		2	88	8		3	2	88
A813278201	A8132782	2013	1	1	1	A813	2	31	#NULL!	4	4	4	1	9406.66	11739.6	#NULL!	#NULL!	10484.4	11875.6	#NULL!	#NULL!	#NULL!	#NULL!	612	3	21	3	1	4		2	480	480	1	1	2	2	1	1		1		2	88	8		3	1	7
A813278202	A8132782	2013	1	1	1	A813	1	30	#NULL!	3	4	4	3	9406.66	14891.9	#NULL!	#NULL!	17885.8	19149.5	#NULL!	#NULL!	#NULL!	#NULL!	612	3	21	3	1	4		2	480	480	1	1	1	2	1	1		1		2	88	8		4	2	88
A813278203	A8132782	2013	1	1	1	A813	1	4	48	4	4	1	#NULL!	9406.66	6088.69	#NULL!	#NULL!	6434.19	7991.23	#NULL!	#NULL!	#NULL!	#NULL!	612	3	21	3	1	4		2	480	480	2	88	3	2	1	1		1		2	88	8		2	2	88
A813285001	A8132850	2013	1	1	1	A813	2	31	#NULL!	4	4	4	2	9406.66	16501.5	#NULL!	#NULL!	10484.4	18268.4	#NULL!	#NULL!	#NULL!	#NULL!	612	2	11	3	2	4		2	550	550	1	1	2	2	1	1		1		2	88	8		2	2	88
A813285002	A8132850	2013	1	1	1	A813	1	33	#NULL!	4	4	#NULL!	#NULL!	9406.66	#NULL!	#NULL!	#NULL!	17885.8	#NULL!	#NULL!	#NULL!	#NULL!	#NULL!	612	2	11	3	2	4		2	550	550	1	1	1	2	1	1		1		2	88	8		#NULL!	#NULL!	#NULL!
A813303701	A8133037	2013	1	1	1	A813	2	35	#NULL!	4	4	4	1	9406.66	9501.95	#NULL!	#NULL!	8615.58	9301.96	#NULL!	#NULL!	#NULL!	#NULL!	612	2	11	3	1	4		1	6300	525	1	1	1	2	1	1		1		2	88	8		2	2	88
A813303702	A8133037	2013	1	1	1	A813	1	29	#NULL!	4	4	4	1	9406.66	17991.5	#NULL!	28649.1	17718.3	21119.9	#NULL!	#NULL!	34943.5	#NULL!	612	2	11	3	1	4		1	6300	525	1	1	2	2	2	2	캐나다	2	캐나다	2	88	8		2	2	88
A813330901	A8133309	2013	1	1	1	A813	1	76	#NULL!	3	2	#NULL!	#NULL!	9406.66	8751.57	19388.6	#NULL!	6127.28	11554.2	#NULL!	21463.3	#NULL!	#NULL!	612	3	21	3	1	4		1	1980	165	1	1	6	1	2	1		1		2	88	8		9	9	99
A813330902	A8133309	2013	1	1	1	A813	2	74	#NULL!	3	2	#NULL!	#NULL!	9406.66	#NULL!	#NULL!	#NULL!	5209.22	#NULL!	#NULL!	#NULL!	#NULL!	#NULL!	612	3	21	3	1	4		1	1980	165	1	1	6	1	2	1		1		1	1	1	4	#NULL!	#NULL!	#NULL!
A813330903	A8133309	2013	1	1	1	A813	2	37	#NULL!	1	2	4	1	9406.66	14252.9	#NULL!	#NULL!	8615.58	13952.9	#NULL!	#NULL!	#NULL!	#NULL!	612	3	21	3	1	4		1	1980	165	2	88	1	9	1	1		1		2	88	8		1	2	88
A813339401	A8133394	2013	1	1	1	A813	1	65	#NULL!	1	1	1	7	9406.66	5793.32	#NULL!	32950.7	6031.89	7702.82	#NULL!	#NULL!	33795.8	#NULL!	612	2	11	3	1	4		2	66	66	1	1	1	1	1	1		1		2	88	8		2	2	88
A813339402	A8133394	2013	1	1	1	A813	2	61	#NULL!	1	1	1	6	9406.66	5371.96	19572.5	#NULL!	5688.6	7065.23	#NULL!	22639.1	#NULL!	#NULL!	612	2	11	3	1	4		2	66	66	1	1	2	1	1	1		1		2	88	8		3	2	88
A814171101	A8141711	2013	1	1	1	A814	1	52	#NULL!	2	2	3	3	4843.03	7330.6	7950.63	14633.5	8375.74	8395.14	23658	9933.65	21781.8	28120.5	612	4	21	3	1	4		1	3400	283.333	1	1	2	1	1	1		1		2	88	8		3	2	88
A814171102	A8141711	2013	1	1	1	A814	2	54	#NULL!	2	2	3	3	4843.03	3190.52	5577.59	#NULL!	3556.45	4350.01	#NULL!	5597.56	#NULL!	#NULL!	612	4	21	3	1	4		1	3400	283.333	1	1	1	1	1	1		1		2	88	8		1	2	88
A814171103	A8141711	2013	1	1	1	A814	1	21	#NULL!	2	2	3	3	4843.03	10091.3	#NULL!	12236.2	11149	13239.9	#NULL!	#NULL!	20561	#NULL!	612	4	21	3	1	4		1	3400	283.333	2	88	3	1	1	1		1		2	88	8		4	2	88
A814171104	A8141711	2013	1	1	1	A814	2	17	#NULL!	2	2	2	7	4843.03	5354.92	#NULL!	#NULL!	5088.2	6429.37	#NULL!	#NULL!	#NULL!	#NULL!	612	4	21	3	1	4		1	3400	283.333	2	88	3	1	1	1		1		2	88	8		1	2	88
A814177901	A8141779	2013	1	1	1	A814	2	66	#NULL!	4	3	2	7	4843.03	5581.57	5685.45	#NULL!	6164.96	7275.09	#NULL!	5827.87	#NULL!	#NULL!	612	2	29	3	2	4		2	275	275	1	3	1	2	1	1		1		1	1	1	4	2	2	88
A814188101	A8141881	2013	1	1	1	A814	1	30	#NULL!	3	3	3	2	4843.03	7667.12	#NULL!	#NULL!	9644.66	11083.8	#NULL!	#NULL!	#NULL!	#NULL!	612	2	11	3	1	1		1	3500	291.667	1	1	1	2	1	1		1		2	88	8		2	2	88
A814188102	A8141881	2013	1	1	1	A814	2	29	#NULL!	3	3	4	7	4843.03	7406.69	#NULL!	#NULL!	6779.12	7804.04	#NULL!	#NULL!	#NULL!	#NULL!	612	2	11	3	1	1		1	3500	291.667	1	1	2	2	1	1		1		2	88	8		3	2	88
A814193201	A8141932	2013	1	1	1	A814	1	35	#NULL!	1	2	#NULL!	#NULL!	4843.03	#NULL!	#NULL!	#NULL!	7185.89	#NULL!	#NULL!	#NULL!	#NULL!	#NULL!	612	4	21	3	1	1		1	2800	233.333	1	1	1	2	1	1		1		2	88	8		#NULL!	#NULL!	#NULL!
A814193202	A8141932	2013	1	1	1	A814	2	30	#NULL!	1	2	4	7	4843.03	12088.3	#NULL!	#NULL!	5397.91	8152.2	#NULL!	#NULL!	#NULL!	#NULL!	612	4	21	3	1	1		1	2800	233.333	1	1	2	2	1	1		1		2	88	8		2	2	88
A814193203	A8141932	2013	1	1	1	A814	2	5	61	1	2	1	#NULL!	4843.03	3400.19	#NULL!	#NULL!	3210.32	4916.13	#NULL!	#NULL!	#NULL!	#NULL!	612	4	21	3	1	1		1	2800	233.333	2	88	3	2	1	1		1		2	88	8		2	2	88
A814193204	A8141932	2013	1	1	1	A814	1	2	34	1	2	1	#NULL!	4843.03	3134.77	#NULL!	#NULL!	3312.65	5485.73	#NULL!	#NULL!	#NULL!	#NULL!	612	4	21	3	1	1		1	2800	233.333	2	88	3	2	1	1		1		2	88	8		1	2	88
A814198301	A8141983	2013	1	1	1	A814	2	69	#NULL!	3	2	1	7	4843.03	4186.18	11370.9	36642.4	4623.72	4850.06	35426.2	11655.7	35839	36508.1	612	4	39	3	2	4		1	2628	219	1	3	6	2	9	1		1		2	88	8		3	2	88
A814198302	A8141983	2013	1	1	1	A814	2	42	#NULL!	1	2	3	2	4843.03	7689.98	#NULL!	#NULL!	7668.26	6502.36	#NULL!	#NULL!	#NULL!	#NULL!	612	4	39	3	2	4		1	2628	219	1	4	8	2	1	1		1		2	88	8		3	1	6
A814198303	A8141983	2013	1	1	1	A814	2	9	#NULL!	1	2	1	#NULL!	4843.03	3400.19	#NULL!	#NULL!	3210.32	4916.13	#NULL!	#NULL!	#NULL!	#NULL!	612	4	39	3	2	4		1	2628	219	2	88	9	2	1	1		1		2	88	8		2	2	88
A814205101	A8142051	2013	1	1	1	A814	1	67	#NULL!	1	1	1	5	4843.03	2982.7	5216.05	16964.7	3105.53	3965.81	23939.1	5525.22	17399.8	25086.6	612	2	11	3	2	4		2	80	80	1	1	1	1	1	1		1		2	88	8		3	1	3
A814205102	A8142051	2013	1	1	1	A814	2	60	#NULL!	1	1	1	7	4843.03	2765.76	5685.45	#NULL!	2928.78	3637.55	#NULL!	5827.87	#NULL!	#NULL!	612	2	11	3	2	4		2	80	80	1	1	2	1	1	1		1		2	88	8		4	1	14
A814208501	A8142085	2013	1	1	1	A814	2	35	#NULL!	3	3	3	7	4843.03	4892.09	#NULL!	7634.85	4435.74	4789.13	#NULL!	#NULL!	6933.46	#NULL!	612	3	21	3	2	4		1	5000	416.667	1	1	1	2	1	1		1		2	88	8		3	2	88
A814208502	A8142085	2013	1	1	1	A814	1	34	#NULL!	3	3	#NULL!	#NULL!	4843.03	7667.12	#NULL!	11215.8	9644.66	11083.8	#NULL!	#NULL!	14978.9	#NULL!	612	3	21	3	2	4		1	5000	416.667	1	1	2	2	1	1		1		2	88	8		#NULL!	#NULL!	#NULL!
A814208503	A8142085	2013	1	1	1	A814	1	4	57	3	3	1	#NULL!	4843.03	3134.77	#NULL!	#NULL!	3312.65	4114.3	#NULL!	#NULL!	#NULL!	#NULL!	612	3	21	3	2	4		1	5000	416.667	2	88	3	2	1	1		1		2	88	8		2	2	88
A814213601	A8142136	2013	1	1	1	A814	2	79	#NULL!	2	1	1	7	4843.03	3039.97	#NULL!	#NULL!	3180.63	3637.55	#NULL!	#NULL!	#NULL!	#NULL!	612	1	10	1	1	1		2	44	44	1	3	1	9	2	1		1		2	88	8		4	2	88
A814237401	A8142374	2013	1	1	1	A814	2	43	#NULL!	1	1	3	3	4843.03	5126.65	#NULL!	#NULL!	5112.18	4876.77	#NULL!	#NULL!	#NULL!	#NULL!	612	3	23	3	1	1		1	1200	100	1	4	1	1	1	1		1		2	88	8		4	2	88
A814237402	A8142374	2013	1	1	1	A814	2	15	#NULL!	1	1	2	7	4843.03	5354.92	#NULL!	8672.7	5088.2	6429.37	#NULL!	#NULL!	10059	#NULL!	612	3	23	3	1	1		1	1200	100	2	88	3	1	1	1		1		2	88	8		2	2	88
A814237403	A8142374	2013	1	1	1	A814	1	13	#NULL!	1	1	1	#NULL!	4843.03	6049.47	#NULL!	8688.51	5443.33	4089.03	#NULL!	#NULL!	8459.85	#NULL!	612	3	23	3	1	1		1	1200	100	2	88	3	1	1	1		1		2	88	8		3	2	88
A814240801	A8142408	2013	1	1	1	A814	2	65	#NULL!	4	3	1	7	4843.03	2790.79	5685.45	#NULL!	3082.48	3637.55	#NULL!	5827.87	#NULL!	#NULL!	612	4	32	3	2	1		1	4800	400	1	3	6	1	1	1		1		2	88	8		3	2	88
A814240802	A8142408	2013	1	1	1	A814	2	44	#NULL!	2	3	2	3	4843.03	5126.65	6328.98	#NULL!	5112.18	4876.77	#NULL!	6049.68	#NULL!	#NULL!	612	4	32	3	2	1		1	4800	400	1	1	2	1	1	1		1		2	88	8		3	2	88
A814240803	A8142408	2013	1	1	1	A814	1	42	#NULL!	2	3	3	3	4843.03	7066.16	7929.36	#NULL!	8975.47	8326.02	#NULL!	9457.85	#NULL!	#NULL!	612	4	32	3	2	1		1	4800	400	1	1	1	1	1	1		1		2	88	8		3	2	88
A814240804	A8142408	2013	1	1	1	A814	2	21	#NULL!	3	3	4	7	4843.03	5912.76	#NULL!	#NULL!	6456.61	7909.85	#NULL!	#NULL!	#NULL!	#NULL!	612	4	32	3	2	1		1	4800	400	2	88	3	1	1	1		1		2	88	8		2	2	88
A814254401	A8142544	2013	1	1	1	A814	1	34	#NULL!	3	4	4	1	4843.03	7667.12	#NULL!	11215.8	9644.66	11083.8	#NULL!	#NULL!	14978.9	#NULL!	612	1	10	3	1	1		1	3000	250	2	88	1	2	1	1		1		2	88	8		3	2	88
A814259501	A8142595	2013	1	1	1	A814	1	63	#NULL!	1	1	3	6	4843.03	5149.62	10432.1	#NULL!	4905.64	3965.81	#NULL!	11050.4	#NULL!	#NULL!	612	2	11	3	2	1		1	760	63.3333	1	1	1	2	1	1		1		2	88	8		3	2	88
A814259502	A8142595	2013	1	1	1	A814	2	58	#NULL!	1	1	1	3	4843.03	4280.77	#NULL!	#NULL!	4684.87	4359.66	#NULL!	#NULL!	#NULL!	#NULL!	612	2	11	3	2	1		1	760	63.3333	1	1	2	2	1	1		1		2	88	8		2	1	5
A814264601	A8142646	2013	1	1	1	A814	2	61	#NULL!	2	2	4	7	4843.03	5531.52	11370.9	#NULL!	5857.57	7275.09	#NULL!	11655.7	#NULL!	#NULL!	612	2	11	3	1	1		1	1600	133.333	1	1	2	1	2	1		1		2	88	8		3	2	88
A814266301	A8142663	2013	1	1	1	A814	1	53	#NULL!	3	3	1	5	4843.03	7330.6	15901.3	#NULL!	8375.74	8395.14	#NULL!	19867.3	#NULL!	#NULL!	612	4	29	3	1	1		1	5200	433.333	1	1	1	1	1	1		1		2	88	8		3	2	88
A814266302	A8142663	2013	1	1	1	A814	2	52	#NULL!	3	3	#NULL!	#NULL!	4843.03	3190.52	#NULL!	13709.2	3556.45	4350.01	#NULL!	#NULL!	13378.3	#NULL!	612	4	29	3	1	1		1	5200	433.333	1	1	2	1	1	1		1		2	88	8		#NULL!	#NULL!	#NULL!
A814266303	A8142663	2013	1	1	1	A814	1	26	#NULL!	2	3	3	7	4843.03	9752.74	#NULL!	11062.5	10005.3	13372.2	#NULL!	#NULL!	13493	#NULL!	612	4	29	3	1	1		1	5200	433.333	2	88	3	1	9	1		1		2	88	8		3	2	88
A814268001	A8142680	2013	1	1	1	A814	2	48	#NULL!	3	4	4	1	4843.03	8428.14	6486.98	15183.1	5428.83	7851.31	13574	6437.91	13988.7	13617.7	612	3	23	3	1	1		1	6000	500	1	1	1	1	1	1		1		2	88	8		3	1	2
A814268003	A8142680	2013	1	1	1	A814	2	21	#NULL!	4	4	3	7	4843.03	8869.15	#NULL!	9874.17	6456.61	11864.8	#NULL!	#NULL!	10235.5	#NULL!	612	3	23	3	1	1		1	6000	500	2	88	3	1	1	1		1		2	88	8		1	2	88
A814268004	A8142680	2013	1	1	1	A814	1	19	#NULL!	4	4	#NULL!	#NULL!	4843.03	#NULL!	#NULL!	#NULL!	5542.58	#NULL!	#NULL!	#NULL!	#NULL!	#NULL!	612	3	23	3	1	1		1	6000	500	2	88	3	1	1	1		1		2	88	8		#NULL!	#NULL!	#NULL!
A814274801	A8142748	2013	1	1	1	A814	1	34	#NULL!	3	4	3	1	4843.03	7667.12	#NULL!	11215.8	9644.66	11083.8	#NULL!	#NULL!	14978.9	#NULL!	612	2	11	3	1	1		1	4600	383.333	1	1	1	2	1	1		1		2	88	8		2	2	88
A814274802	A8142748	2013	1	1	1	A814	2	27	#NULL!	3	4	4	7	4843.03	7406.69	#NULL!	8457.63	6779.12	7804.04	#NULL!	#NULL!	10242.8	#NULL!	612	2	11	3	1	1		1	4600	383.333	1	1	2	2	1	1		1		2	88	8		2	2	88
A815176202	A8151762	2013	1	1	1	A815	2	54	#NULL!	3	3	3	7	9518.16	6270.42	#NULL!	#NULL!	6989.59	8549.2	#NULL!	#NULL!	#NULL!	#NULL!	612	3	23	3	1	1		2	400	400	1	1	1	2	1	1		1		2	88	8		3	2	88
A815176203	A8151762	2013	1	1	1	A815	2	32	#NULL!	3	3	4	1	9518.16	11878.7	#NULL!	#NULL!	10608.7	12016.3	#NULL!	#NULL!	#NULL!	#NULL!	612	3	23	3	1	1		2	400	400	2	88	3	9	2	1		2	미국	2	88	8		3	1	14
A815176204	A8151762	2013	1	1	1	A815	1	29	#NULL!	3	3	4	7	9518.16	17991.5	#NULL!	43482.9	17718.3	21119.9	#NULL!	#NULL!	53036.5	#NULL!	612	3	23	3	1	1		2	400	400	2	88	3	2	1	1		1		2	88	8		4	2	88
A815183001	A8151830	2013	1	1	1	A815	2	46	#NULL!	4	4	4	7	9518.16	11042.7	12749.1	#NULL!	10669.4	10286.9	#NULL!	12652.6	#NULL!	#NULL!	612	3	23	3	1	1		1	7200	600	1	1	1	2	1	1		1		2	88	8		2	2	88
A815183003	A8151830	2013	1	1	1	A815	1	15	#NULL!	4	4	1	7	9518.16	13703.6	#NULL!	40633.9	10893	15943.6	#NULL!	#NULL!	42418.4	#NULL!	612	3	23	3	1	1		1	7200	600	2	88	3	2	1	1		1		2	88	8		1	1	2
A815183004	A8151830	2013	1	1	1	A815	1	13	#NULL!	4	4	1	#NULL!	9518.16	11889.2	#NULL!	#NULL!	10697.9	8036.29	#NULL!	#NULL!	#NULL!	#NULL!	612	3	23	3	1	1		1	7200	600	2	88	3	2	1	1		1		2	88	8		1	1	3
A815194901	A8151949	2013	1	1	1	A815	1	37	#NULL!	3	4	4	2	9518.16	11832.1	#NULL!	18390	14122.6	16848.2	#NULL!	#NULL!	20101.2	#NULL!	612	1	10	3	2	4		1	3000	250	2	88	1	1	1	1		1		2	88	8		3	2	88
A815201701	A8152017	2013	1	1	1	A815	1	37	#NULL!	1	2	4	3	9518.16	11832.1	#NULL!	#NULL!	14122.6	16848.2	#NULL!	#NULL!	#NULL!	#NULL!	612	4	21	3	3	4		1	3000	250	1	1	1	1	1	1		1		2	88	8		2	2	88
A815201702	A8152017	2013	1	1	1	A815	2	37	#NULL!	1	2	4	7	9518.16	9614.57	#NULL!	#NULL!	8717.7	9412.22	#NULL!	#NULL!	#NULL!	#NULL!	612	4	21	3	3	4		1	3000	250	1	1	2	1	1	1		1		2	88	8		2	2	88
A815201703	A8152017	2013	1	1	1	A815	1	7	#NULL!	2	2	1	#NULL!	9518.16	9649.99	#NULL!	#NULL!	9002.22	6908.38	#NULL!	#NULL!	#NULL!	#NULL!	612	4	21	3	3	4		1	3000	250	2	88	3	1	1	1		1		2	88	8		1	2	88
A815201704	A8152017	2013	1	1	1	A815	1	3	43	2	2	1	#NULL!	9518.16	6160.86	#NULL!	#NULL!	6510.45	8085.95	#NULL!	#NULL!	#NULL!	#NULL!	612	4	21	3	3	4		1	3000	250	2	88	3	1	1	1		1		2	88	8		2	2	88
A815205101	A8152051	2013	1	1	1	A815	1	62	#NULL!	3	3	3	2	9518.16	10120.7	10251.3	#NULL!	9641.2	7794.12	#NULL!	10858.9	#NULL!	#NULL!	612	3	21	3	3	4		2	400	400	1	1	2	2	1	1		1		2	88	8		2	2	88
A815205102	A8152051	2013	1	1	1	A815	2	54	#NULL!	3	3	3	7	9518.16	6270.42	10961.8	35924.2	6989.59	8549.2	51229.6	11001.1	26292.8	54029.5	612	3	21	3	3	4		2	400	400	1	1	1	1	1	1		1		2	88	8		3	2	88
A815205103	A8152051	2013	1	1	1	A815	2	13	#NULL!	3	3	1	#NULL!	9518.16	9168.67	#NULL!	17211.5	7938.64	9102.65	#NULL!	#NULL!	16795.7	#NULL!	612	3	21	3	3	4		2	400	400	2	88	3	2	1	1		1		2	88	8		2	2	88
A815208501	A8152085	2013	1	1	1	A815	1	39	#NULL!	2	2	4	1	9518.16	11832.1	#NULL!	18390	14122.6	16848.2	#NULL!	#NULL!	20101.2	#NULL!	612	1	10	3	2	1		1	1800	150	2	88	1	1	2	1		1		2	88	8		3	2	88
A815211901	A8152119	2013	1	1	1	A815	2	31	#NULL!	2	3	4	7	9518.16	11878.7	#NULL!	#NULL!	10608.7	12016.3	#NULL!	#NULL!	#NULL!	#NULL!	612	1	10	3	1	1		1	2200	183.333	2	88	1	1	2	1		1		2	88	8		4	2	88
A815215301	A8152153	2013	1	1	1	A815	1	28	#NULL!	4	4	4	2	9518.16	17991.5	#NULL!	14494.3	17718.3	21119.9	#NULL!	#NULL!	17678.8	#NULL!	612	1	10	3	1	1		1	4000	333.333	2	88	1	2	2	1		1		2	88	8		3	1	2
A815240802	A8152408	2013	1	1	1	A815	2	11	#NULL!	2	2	1	#NULL!	9518.16	9168.67	#NULL!	#NULL!	7938.64	13654	#NULL!	#NULL!	#NULL!	#NULL!	612	3	39	3	2	1		2	209	209	2	88	5	2	1	1		1		2	88	8		2	1	3
A815240803	A8152408	2013	1	1	1	A815	2	67	#NULL!	3	2	1	7	9518.16	10969.6	19572.5	48009.5	12116.2	10723.5	65719.8	22907.4	57417	71750.5	612	3	39	3	2	1		2	209	209	1	1	1	2	1	1		1		2	88	8		3	1	14
A815279901	A8152799	2013	1	1	1	A815	1	55	#NULL!	3	3	2	3	9518.16	12316.9	16468.5	#NULL!	13990.7	15190.4	#NULL!	20448.8	#NULL!	#NULL!	612	3	21	3	2	1		2	385	385	1	1	2	1	1	1		1		2	88	8		3	2	88
A815279902	A8152799	2013	1	1	1	A815	2	52	#NULL!	3	3	1	3	9518.16	6270.42	10961.8	#NULL!	6989.59	8549.2	#NULL!	11001.1	#NULL!	#NULL!	612	3	21	3	2	1		2	385	385	1	1	1	1	1	1		1		2	88	8		2	2	88
A815279904	A8152799	2013	1	1	1	A815	2	20	#NULL!	3	3	3	7	9518.16	11620.5	#NULL!	#NULL!	12689.4	15545.5	#NULL!	#NULL!	#NULL!	#NULL!	612	3	21	3	2	1		2	385	385	2	88	3	1	1	1		1		2	88	8		3	1	7
A815286701	A8152867	2013	1	1	1	A815	2	51	#NULL!	1	2	#NULL!	#NULL!	9518.16	12540.8	10961.8	#NULL!	#NULL!	#NULL!	#NULL!	#NULL!	#NULL!	#NULL!	612	2	23	2	1	1		1	2000	166.667	1	4	1	2	1	1		1		2	88	8		9	9	99
A815293501	A8152935	2013	1	1	1	A815	2	55	#NULL!	1	1	1	7	9518.16	16141.7	19329.2	#NULL!	9207.31	17136.3	#NULL!	23508.8	#NULL!	#NULL!	612	2	11	3	1	5		2	20	20	1	1	2	1	1	1		1		2	88	8		2	1	2
A815293502	A8152935	2013	1	1	1	A815	1	57	#NULL!	1	1	#NULL!	#NULL!	9518.16	#NULL!	#NULL!	#NULL!	13990.7	#NULL!	#NULL!	#NULL!	#NULL!	#NULL!	612	2	11	3	1	5		2	20	20	1	1	1	1	1	1		1		2	88	8		#NULL!	#NULL!	#NULL!
A815298601	A8152986	2013	1	1	1	A815	2	53	#NULL!	2	2	2	3	9518.16	6270.42	10961.8	#NULL!	6989.59	8549.2	#NULL!	11001.1	#NULL!	#NULL!	612	2	23	3	1	1		2	182	182	2	88	1	1	1	1		1		2	88	8		3	1	1
A815298602	A8152986	2013	1	1	1	A815	2	76	#NULL!	4	2	1	7	9518.16	5974.55	11173.8	#NULL!	6250.99	7148.98	#NULL!	11453.7	#NULL!	#NULL!	612	2	23	3	1	1		2	182	182	1	3	6	2	2	1		1		1	1	1	4	5	2	88
A815310501	A8153105	2013	1	1	1	A815	1	36	#NULL!	3	4	#NULL!	#NULL!	9518.16	#NULL!	#NULL!	#NULL!	14122.6	#NULL!	#NULL!	#NULL!	#NULL!	#NULL!	612	4	21	3	1	1		2	500	500	1	1	1	2	1	1		1		2	88	8		#NULL!	#NULL!	#NULL!
A815310502	A8153105	2013	1	1	1	A815	2	34	#NULL!	3	4	4	7	9518.16	16501.5	#NULL!	44041.8	10608.7	18024.5	#NULL!	#NULL!	47370.1	#NULL!	612	4	21	3	1	1		2	500	500	1	1	2	2	1	1		1		2	88	8		2	2	88
A815310503	A8153105	2013	1	1	1	A815	1	3	38	3	4	1	#NULL!	9518.16	6160.86	#NULL!	#NULL!	6510.45	12128.9	#NULL!	#NULL!	#NULL!	#NULL!	612	4	21	3	1	1		2	500	500	2	88	3	2	1	1		1		2	88	8		1	2	88
A815359801	A8153598	2013	1	1	1	A815	1	64	#NULL!	4	4	2	5	9518.16	10120.7	10251.3	33341.3	9641.2	7794.12	47048.2	10858.9	34196.4	49303.4	612	2	11	3	2	4		2	570	570	1	1	2	2	1	1		1		2	88	8		4	2	88
A815359802	A8153598	2013	1	1	1	A815	2	57	#NULL!	4	4	3	7	9518.16	8413.12	10775.6	#NULL!	9207.31	8568.16	#NULL!	11754.4	#NULL!	#NULL!	612	2	11	3	2	4		2	570	570	1	1	1	2	1	1		1		1	1	1	6	3	2	88
A816169401	A8161694	2013	1	1	2	A816	1	34	#NULL!	4	4	4	3	5397.45	8544.84	#NULL!	#NULL!	#NULL!	#NULL!	#NULL!	#NULL!	#NULL!	#NULL!	601	3	21	3	2	2		2	600	600	1	1	1	2	1	1		1		2	88	8		3	2	88
A816169402	A8161694	2013	1	1	2	A816	2	35	#NULL!	4	4	4	2	5397.45	5452.13	#NULL!	#NULL!	#NULL!	#NULL!	#NULL!	#NULL!	#NULL!	#NULL!	601	3	21	3	2	2		2	600	600	1	1	2	2	1	1		1		2	88	8		3	2	88
A816169403	A8161694	2013	1	1	2	A816	1	2	25	4	4	1	#NULL!	5397.45	3493.64	#NULL!	#NULL!	#NULL!	#NULL!	#NULL!	#NULL!	#NULL!	#NULL!	601	3	21	3	2	2		2	600	600	2	88	3	2	1	1		1		2	88	8		3	2	88
A816172801	A8161728	2013	1	1	2	A816	1	40	#NULL!	4	4	4	3	5397.45	7875.09	8837.1	19682.4	10003	9279.17	26566.4	10540.6	35897.2	33157.5	601	3	21	3	2	2		1	7000	583.333	1	1	1	2	1	1		1		2	88	8		3	2	88
A816172802	A8161728	2013	1	1	2	A816	2	41	#NULL!	4	4	4	7	5397.45	5713.54	7053.51	#NULL!	5697.41	5435.05	#NULL!	6742.23	#NULL!	#NULL!	601	3	21	3	2	2		1	7000	583.333	1	1	2	1	1	1		1		2	88	8		2	2	88
A816172803	A8161728	2013	1	1	2	A816	2	11	#NULL!	4	4	1	#NULL!	5397.45	5199.27	#NULL!	#NULL!	4501.76	5161.83	#NULL!	#NULL!	#NULL!	#NULL!	601	3	21	3	2	2		1	7000	583.333	2	88	3	2	1	1		1		2	88	8		2	2	88
A816184701	A8161847	2013	1	1	2	A816	1	42	#NULL!	4	4	4	2	5397.45	7875.09	8837.1	#NULL!	10003	9279.17	#NULL!	10540.6	#NULL!	#NULL!	601	3	21	3	2	2		1	7000	583.333	1	1	1	2	1	1		1		2	88	8		3	2	88
A816184702	A8161847	2013	1	1	2	A816	2	41	#NULL!	4	4	4	7	5397.45	5713.54	7053.51	23908.1	5697.41	5435.05	30041.8	6742.23	21395.6	31347.3	601	3	21	3	2	2		1	7000	583.333	1	1	2	2	1	1		1		2	88	8		2	2	88
A816184703	A8161847	2013	1	1	2	A816	1	7	#NULL!	4	4	1	#NULL!	5397.45	5472.22	#NULL!	#NULL!	5104.88	3917.53	#NULL!	#NULL!	#NULL!	#NULL!	601	3	21	3	2	2		1	7000	583.333	2	88	3	2	1	1		1		2	88	8		2	2	88
A816191501	A8161915	2013	1	1	2	A816	2	49	#NULL!	4	4	4	2	5397.45	6261.99	7229.6	11280.8	6050.32	5833.41	15127.9	7174.91	10393.4	15176.6	601	2	23	3	2	2		1	12000	1000	1	1	1	2	1	1		1		2	88	8		2	2	88
A816191503	A8161915	2013	1	1	2	A816	2	17	#NULL!	4	4	2	7	5397.45	5967.95	#NULL!	9665.53	5670.69	7165.39	#NULL!	#NULL!	7473.69	#NULL!	601	2	23	3	2	2		1	12000	1000	2	88	3	2	1	1		1		2	88	8		2	2	88
A816198301	A8161983	2013	1	1	2	A816	1	46	#NULL!	4	4	#NULL!	#NULL!	5397.45	#NULL!	#NULL!	#NULL!	12163.9	#NULL!	#NULL!	#NULL!	#NULL!	#NULL!	601	3	21	3	2	2		2	550	550	1	1	1	2	1	1		1		2	88	8		#NULL!	#NULL!	#NULL!
A816198302	A8161983	2013	1	1	2	A816	2	50	#NULL!	4	4	3	7	5397.45	10667.3	#NULL!	#NULL!	3963.58	14544	#NULL!	#NULL!	#NULL!	#NULL!	601	3	21	3	2	2		2	550	550	1	1	2	2	1	1		1		2	88	8		4	1	14
A816198303	A8161983	2013	1	1	2	A816	1	24	#NULL!	4	4	#NULL!	#NULL!	5397.45	#NULL!	#NULL!	#NULL!	12425.3	#NULL!	#NULL!	#NULL!	#NULL!	#NULL!	601	3	21	3	2	2		2	550	550	2	88	3	2	1	1		1		2	88	8		#NULL!	#NULL!	#NULL!
A816203401	A8162034	2013	1	1	2	A816	1	38	#NULL!	3	4	4	3	5397.45	6709.62	#NULL!	#NULL!	8008.51	9554.08	#NULL!	#NULL!	#NULL!	#NULL!	601	4	21	3	3	2		2	500	500	1	1	1	1	1	1		1		2	88	8		2	2	88
A816203402	A8162034	2013	1	1	2	A816	2	36	#NULL!	3	4	4	7	5397.45	5452.13	#NULL!	#NULL!	4943.54	5337.38	#NULL!	#NULL!	#NULL!	#NULL!	601	4	21	3	3	2		2	500	500	1	1	2	1	1	1		1		2	88	8		3	2	88
A816203403	A8162034	2013	1	1	2	A816	2	6	77	4	4	1	#NULL!	5397.45	3789.44	#NULL!	#NULL!	3577.84	4109.19	#NULL!	#NULL!	#NULL!	#NULL!	601	4	21	3	3	2		2	500	500	2	88	3	1	1	1		1		2	88	8		2	2	88
A816203404	A8162034	2013	1	1	2	A816	1	2	25	3	4	1	#NULL!	5397.45	3493.64	#NULL!	#NULL!	3691.88	4585.3	#NULL!	#NULL!	#NULL!	#NULL!	601	4	21	3	3	2		2	500	500	2	88	3	1	1	1		1		2	88	8		2	2	88
A816211902	A8162119	2013	1	1	2	A816	2	35	#NULL!	3	3	4	7	5397.45	10904.3	#NULL!	#NULL!	9887.08	8006.07	#NULL!	#NULL!	#NULL!	#NULL!	601	3	21	3	1	2		1	4800	400	1	1	2	1	1	1		1		2	88	8		3	2	88
A816211903	A8162119	2013	1	1	2	A816	2	6	73	3	3	1	#NULL!	5397.45	3789.44	#NULL!	#NULL!	3577.84	6163.78	#NULL!	#NULL!	#NULL!	#NULL!	601	3	21	3	1	2		1	4800	400	2	88	3	1	1	1		1		2	88	8		1	1	5
A816220401	A8162204	2013	1	1	2	A816	1	51	#NULL!	3	4	4	3	5397.45	8169.79	8860.8	#NULL!	#NULL!	#NULL!	#NULL!	#NULL!	#NULL!	#NULL!	601	3	21	3	3	2		1	5500	458.333	1	1	1	1	1	1		1		2	88	8		2	2	88
A816220402	A8162204	2013	1	1	2	A816	2	51	#NULL!	3	4	4	3	5397.45	3555.76	6216.1	15278.6	#NULL!	#NULL!	29050.7	#NULL!	#NULL!	#NULL!	601	3	21	3	3	2		1	5500	458.333	1	1	2	1	1	1		1		2	88	8		3	2	88
A816220403	A8162204	2013	1	1	2	A816	2	22	#NULL!	3	4	3	2	5397.45	6589.65	#NULL!	11004.5	#NULL!	#NULL!	#NULL!	#NULL!	#NULL!	#NULL!	601	3	21	3	3	2		1	5500	458.333	2	88	3	1	1	1		1		2	88	8		2	2	88
A816223801	A8162238	2013	1	1	2	A816	1	35	#NULL!	#NULL!	#NULL!	4	3	5397.45	6709.62	#NULL!	#NULL!	#NULL!	#NULL!	#NULL!	#NULL!	#NULL!	#NULL!	601	3	21	3	2	2		9	999999	#NULL!	1	1	1	1	1	1		1		2	88	8		3	2	88
A816223802	A8162238	2013	1	1	2	A816	2	32	#NULL!	#NULL!	#NULL!	4	7	5397.45	6736.06	#NULL!	#NULL!	#NULL!	#NULL!	#NULL!	#NULL!	#NULL!	#NULL!	601	3	21	3	2	2		9	999999	#NULL!	1	1	2	1	1	1		1		2	88	8		3	2	88
A816223803	A8162238	2013	1	1	2	A816	1	3	36	#NULL!	#NULL!	1	#NULL!	5397.45	3493.64	#NULL!	#NULL!	#NULL!	#NULL!	#NULL!	#NULL!	#NULL!	#NULL!	601	3	21	3	2	2		9	999999	#NULL!	2	88	3	1	1	1		1		2	88	8		1	1	7
A816225501	A8162255	2013	1	1	2	A816	2	31	#NULL!	4	4	4	1	5397.45	6736.06	#NULL!	#NULL!	6015.86	6814.09	#NULL!	#NULL!	#NULL!	#NULL!	601	4	32	3	2	2		1	7240	603.333	1	1	2	2	1	1		1		2	88	8		2	2	88
A816225502	A8162255	2013	1	1	2	A816	2	62	#NULL!	4	4	3	7	5397.45	3082.38	6336.31	20418.6	3264.07	4053.97	19740.9	6495.04	19970.9	20343.7	601	4	32	3	2	2		1	7240	603.333	1	4	6	1	1	1		1		2	88	8		2	2	88
A816225503	A8162255	2013	1	1	2	A816	1	31	#NULL!	4	4	4	1	5397.45	8544.84	#NULL!	18749.7	10748.8	12352.6	#NULL!	#NULL!	25040.4	#NULL!	601	4	32	3	2	2		1	7240	603.333	1	1	1	2	1	1		1		2	88	8		3	2	88
A816225504	A8162255	2013	1	1	2	A816	1	4	51	4	4	1	#NULL!	5397.45	3493.64	#NULL!	#NULL!	3691.88	4585.3	#NULL!	#NULL!	#NULL!	#NULL!	601	4	32	3	2	2		1	7240	603.333	2	88	3	2	1	1		1		2	88	8		2	2	88
A816235701	A8162357	2013	1	1	2	A816	2	61	#NULL!	3	2	1	6	5397.45	4623.57	#NULL!	#NULL!	4896.1	6080.95	#NULL!	#NULL!	#NULL!	#NULL!	601	3	39	3	2	2		2	250	250	1	3	1	2	1	1		1		2	88	8		3	1	2
A816235703	A8162357	2013	1	1	2	A816	2	86	#NULL!	4	2	2	7	5397.45	5081.98	#NULL!	#NULL!	5317.12	6080.95	#NULL!	#NULL!	#NULL!	#NULL!	601	3	39	3	2	2		2	250	250	1	3	6	2	2	1		1		1	4	9		5	1	14
A816240801	A8162408	2013	1	1	2	A816	1	69	#NULL!	2	2	4	7	5397.45	3324.15	11626.4	18906.8	3461.04	4419.81	26679.6	12315.5	19391.7	27958.5	601	2	11	3	2	2		1	1800	150	1	1	1	2	2	1		1		2	88	8		3	2	88
A816240802	A8162408	2013	1	1	2	A816	2	68	#NULL!	3	2	3	7	5397.45	3110.27	#NULL!	#NULL!	3435.36	4053.97	#NULL!	#NULL!	#NULL!	#NULL!	601	2	11	3	2	2		1	1800	150	1	1	2	2	2	1		1		2	88	8		3	1	14
A816245901	A8162459	2013	1	1	2	A816	1	41	#NULL!	2	2	4	6	5397.45	7875.09	8837.1	#NULL!	10003	9279.17	#NULL!	10540.6	#NULL!	#NULL!	601	4	21	3	2	2		2	300	300	1	1	1	2	1	1		1		2	88	8		3	2	88
A816245902	A8162459	2013	1	1	2	A816	2	37	#NULL!	2	2	4	2	5397.45	5452.13	#NULL!	17017.8	4943.54	5337.38	#NULL!	#NULL!	15454.4	#NULL!	601	4	21	3	2	2		2	300	300	1	1	2	2	1	1		1		2	88	8		3	2	88
A816245903	A8162459	2013	1	1	2	A816	1	12	#NULL!	2	2	1	#NULL!	5397.45	6742.01	#NULL!	19366.3	6066.47	4557.13	#NULL!	#NULL!	12571.1	#NULL!	601	4	21	3	2	2		2	300	300	2	88	3	2	1	1		1		2	88	8		2	2	88
A816245904	A8162459	2013	1	1	2	A816	1	10	#NULL!	2	2	1	#NULL!	5397.45	6742.01	#NULL!	#NULL!	6066.47	4557.13	#NULL!	#NULL!	#NULL!	#NULL!	601	4	21	3	2	2		2	300	300	2	88	3	2	1	1		1		2	88	8		2	2	88
A816252701	A8162527	2013	1	1	2	A816	1	30	#NULL!	1	2	3	3	5397.45	8544.84	#NULL!	18749.7	16123.1	18528.9	#NULL!	#NULL!	50080.8	#NULL!	601	3	12	3	2	2		2	250	250	1	1	1	2	1	1		1		2	88	8		1	2	88
A816252702	A8162527	2013	1	1	2	A816	2	29	#NULL!	2	2	4	7	5397.45	8254.6	#NULL!	#NULL!	11332.8	13046.2	#NULL!	#NULL!	#NULL!	#NULL!	601	3	12	3	2	2		2	250	250	1	1	2	2	1	1		1		2	88	8		3	2	88
A816252703	A8162527	2013	1	1	2	A816	2	26	#NULL!	2	2	4	2	5397.45	8254.6	#NULL!	14138.8	#NULL!	#NULL!	#NULL!	#NULL!	#NULL!	#NULL!	601	3	12	3	2	2		2	250	250	2	88	8	2	1	1		1		2	88	8		3	1	7
A816259501	A8162595	2013	1	1	2	A816	1	56	#NULL!	1	2	2	5	5397.45	6984.55	9338.79	17775.7	7933.68	8614.01	24741.4	11595.9	20563.4	31025.2	601	2	11	3	2	2		2	150	150	1	1	1	2	1	1		1		2	88	8		3	2	88
A816259502	A8162595	2013	1	1	2	A816	2	58	#NULL!	2	2	2	7	5397.45	4770.82	6110.5	#NULL!	5221.19	4858.74	#NULL!	6665.56	#NULL!	#NULL!	601	2	11	3	2	2		2	150	150	1	1	2	2	1	1		1		2	88	8		3	2	88
A816266301	A8162663	2013	1	1	2	A816	1	34	#NULL!	2	2	4	2	5397.45	8544.84	#NULL!	#NULL!	10748.8	12352.6	#NULL!	#NULL!	#NULL!	#NULL!	601	4	21	3	1	2		1	3600	300	1	1	1	2	1	1		1		2	88	8		3	2	88
A816266302	A8162663	2013	1	1	2	A816	2	34	#NULL!	2	2	4	7	5397.45	6736.06	#NULL!	#NULL!	6015.86	6814.09	#NULL!	#NULL!	#NULL!	#NULL!	601	4	21	3	1	2		1	3600	300	1	1	2	2	1	1		1		2	88	8		3	2	88
A816266303	A8162663	2013	1	1	2	A816	2	5	63	2	2	1	#NULL!	5397.45	3789.44	#NULL!	#NULL!	3577.84	4109.19	#NULL!	#NULL!	#NULL!	#NULL!	601	4	21	3	1	2		1	3600	300	2	88	3	2	1	1		1		2	88	8		2	2	88
A816266304	A8162663	2013	1	1	2	A816	1	2	25	2	2	1	#NULL!	5397.45	3493.64	#NULL!	#NULL!	3691.88	4585.3	#NULL!	#NULL!	#NULL!	#NULL!	601	4	21	3	1	2		1	3600	300	2	88	3	2	1	1		1		2	88	8		2	2	88
A816271401	A8162714	2013	1	1	2	A816	1	34	#NULL!	4	4	#NULL!	#NULL!	5397.45	8544.84	#NULL!	#NULL!	10748.8	12352.6	#NULL!	#NULL!	#NULL!	#NULL!	601	3	21	3	2	2		1	9000	750	1	1	1	2	1	1		1		2	88	8		#NULL!	#NULL!	#NULL!
A816271402	A8162714	2013	1	1	2	A816	2	34	#NULL!	4	4	4	3	5397.45	6736.06	#NULL!	#NULL!	6015.86	6814.09	#NULL!	#NULL!	#NULL!	#NULL!	601	3	21	3	2	2		1	9000	750	1	1	2	2	1	1		1		2	88	8		2	2	88
A816271403	A8162714	2013	1	1	2	A816	1	1	13	4	4	1	#NULL!	5397.45	3493.64	#NULL!	#NULL!	3691.88	4585.3	#NULL!	#NULL!	#NULL!	#NULL!	601	3	21	3	2	2		1	9000	750	2	88	3	2	1	1		1		2	88	8		2	1	7
A816274801	A8162748	2013	1	1	2	A816	1	46	#NULL!	3	4	4	1	5397.45	9881.86	10335.5	#NULL!	#NULL!	#NULL!	#NULL!	#NULL!	#NULL!	#NULL!	601	3	21	3	2	2		1	5500	458.333	1	1	1	2	1	1		1		2	88	8		2	2	88
A816274802	A8162748	2013	1	1	2	A816	2	43	#NULL!	3	4	4	7	5397.45	5713.54	7053.51	#NULL!	8546.11	8152.58	#NULL!	13484.5	#NULL!	#NULL!	601	3	21	3	2	2		1	5500	458.333	1	1	2	2	1	1		1		2	88	8		3	2	88
A816274803	A8162748	2013	1	1	2	A816	2	13	#NULL!	3	4	1	#NULL!	5397.45	5199.27	#NULL!	9760.13	6752.64	7742.75	#NULL!	#NULL!	19048.7	#NULL!	601	3	21	3	2	2		1	5500	458.333	2	88	3	2	1	1		1		2	88	8		2	2	88
A816285002	A8162850	2013	1	1	2	A816	2	36	#NULL!	#NULL!	#NULL!	4	1	5397.45	10904.3	#NULL!	#NULL!	9887.08	7116.51	#NULL!	#NULL!	#NULL!	#NULL!	601	4	21	3	2	2		9	999999	#NULL!	1	1	2	1	2	1		1		2	88	8		3	2	88
A816285003	A8162850	2013	1	1	2	A816	2	8	#NULL!	#NULL!	#NULL!	1	#NULL!	5397.45	3789.44	#NULL!	#NULL!	3577.84	5478.92	#NULL!	#NULL!	#NULL!	#NULL!	601	4	21	3	2	2		9	999999	#NULL!	2	88	3	1	1	1		1		2	88	8		2	2	88
A816285004	A8162850	2013	1	1	2	A816	1	3	41	#NULL!	#NULL!	1	#NULL!	5397.45	3493.64	#NULL!	#NULL!	3691.88	6113.73	#NULL!	#NULL!	#NULL!	#NULL!	601	4	21	3	2	2		9	999999	#NULL!	2	88	3	1	1	1		1		2	88	8		3	2	88
A817169401	A8171694	2013	1	1	2	A817	2	78	#NULL!	2	1	1	3	4362.33	2738.23	5121.13	#NULL!	2864.93	3276.49	#NULL!	5249.42	#NULL!	#NULL!	601	1	10	3	1	2		2	39	39	1	3	1	1	2	1		1		2	88	8		4	1	14
A817174501	A8171745	2013	1	1	2	A817	1	58	#NULL!	2	2	2	5	4362.33	7056.31	15095.6	35916.7	10686.9	11603.3	19996.4	18744	41549.3	25075.1	601	5	21	3	2	2		2	300	300	1	1	1	2	1	1		1		2	88	8		3	2	88
A817174502	A8171745	2013	1	1	2	A817	2	51	#NULL!	2	2	#NULL!	#NULL!	4362.33	3592.29	#NULL!	#NULL!	5339.07	6530.39	#NULL!	#NULL!	#NULL!	#NULL!	601	5	21	3	2	2		2	300	300	1	1	2	2	1	1		1		2	88	8		#NULL!	#NULL!	#NULL!
A817174504	A8171745	2013	1	1	2	A817	1	25	#NULL!	2	2	3	7	4362.33	10980.9	#NULL!	#NULL!	15020.4	20074.9	#NULL!	#NULL!	#NULL!	#NULL!	601	5	21	3	2	2		2	300	300	2	88	3	2	1	1		1		2	88	8		2	2	88
A817174505	A8171745	2013	1	1	2	A817	2	27	#NULL!	1	2	3	2	4362.33	8339.41	#NULL!	#NULL!	#NULL!	#NULL!	#NULL!	#NULL!	#NULL!	#NULL!	601	5	21	3	2	2		2	300	300	2	88	3	2	1	1		1		2	88	8		3	2	88
A817188102	A8171881	2013	1	1	2	A817	1	35	#NULL!	4	4	2	7	4362.33	5422.85	#NULL!	#NULL!	9708.95	10295.7	#NULL!	#NULL!	#NULL!	#NULL!	601	4	39	3	3	2		2	1500	1500	1	1	1	1	1	1		1		2	88	8		3	2	88
A817188103	A8171881	2013	1	1	2	A817	1	2	27	4	4	1	#NULL!	4362.33	2823.62	#NULL!	#NULL!	2983.85	4941.23	#NULL!	#NULL!	#NULL!	#NULL!	601	4	39	3	3	2		2	1500	1500	2	88	3	1	9	1		1		1	4	1	2	1	2	88
A817188104	A8171881	2013	1	1	2	A817	1	34	#NULL!	4	4	4	7	4362.33	6906.1	#NULL!	30307.8	#NULL!	#NULL!	#NULL!	#NULL!	#NULL!	#NULL!	601	4	39	3	3	2		2	1500	1500	2	88	8	1	1	1		1		2	88	8		3	2	88
A817188105	A8171881	2013	1	1	2	A817	2	64	#NULL!	4	4	1	7	4362.33	2491.24	5121.13	#NULL!	3957.12	4368.66	#NULL!	5249.42	#NULL!	#NULL!	601	4	39	3	3	2		2	1500	1500	1	1	6	2	1	1		1		2	88	8		5	1	14
A817189802	A8171898	2013	1	1	2	A817	2	34	#NULL!	4	4	4	7	4362.33	10888.4	#NULL!	20185.1	9724.26	8260.92	#NULL!	#NULL!	21710.5	#NULL!	601	3	21	3	2	2		1	10000	833.333	1	1	2	2	1	1		1		2	88	8		3	1	2
A817189803	A8171898	2013	1	1	2	A817	1	3	47	4	4	1	#NULL!	4362.33	2823.62	#NULL!	#NULL!	2983.85	5558.89	#NULL!	#NULL!	#NULL!	#NULL!	601	3	21	3	2	2		1	10000	833.333	2	88	3	2	1	1		1		2	88	8		2	1	3
A817194902	A8171949	2013	1	1	2	A817	2	37	#NULL!	3	3	4	7	4362.33	8813.03	#NULL!	13754.1	7990.93	6470.66	#NULL!	#NULL!	12490.5	#NULL!	601	3	21	3	2	2		1	5000	416.667	1	1	2	2	1	1		1		2	88	8		2	2	88
A817194903	A8171949	2013	1	1	2	A817	1	7	#NULL!	3	3	1	#NULL!	4362.33	4422.75	#NULL!	#NULL!	4125.86	4749.33	#NULL!	#NULL!	#NULL!	#NULL!	601	3	21	3	2	2		1	5000	416.667	2	88	3	2	1	1		1		2	88	8		2	2	88
A817200001	A8172000	2013	1	1	2	A817	1	32	#NULL!	4	4	#NULL!	#NULL!	4362.33	6906.1	#NULL!	#NULL!	#NULL!	#NULL!	#NULL!	#NULL!	#NULL!	#NULL!	601	2	11	3	1	2		1	5000	416.667	1	1	1	2	1	1		1		2	88	8		#NULL!	#NULL!	#NULL!
A817200002	A8172000	2013	1	1	2	A817	2	30	#NULL!	4	4	4	7	4362.33	5444.21	#NULL!	#NULL!	9724.26	11014.6	#NULL!	#NULL!	#NULL!	#NULL!	601	2	11	3	1	2		1	5000	416.667	1	1	2	2	1	1		1		2	88	8		3	2	88
A817203401	A8172034	2013	1	1	2	A817	1	54	#NULL!	3	3	3	5	4362.33	6602.98	#NULL!	13181	7544.39	7561.86	#NULL!	#NULL!	19619.8	#NULL!	601	4	21	3	1	2		2	404	404	1	1	1	1	1	1		1		2	88	8		4	2	88
A817203402	A8172034	2013	1	1	2	A817	2	50	#NULL!	3	3	3	7	4362.33	2873.84	#NULL!	#NULL!	3203.44	3918.24	#NULL!	#NULL!	#NULL!	#NULL!	601	4	21	3	1	2		2	404	404	1	1	2	1	1	1		1		2	88	8		3	2	88
A817203403	A8172034	2013	1	1	2	A817	2	22	#NULL!	3	3	4	2	4362.33	5325.88	#NULL!	8894.09	5815.74	7124.74	#NULL!	#NULL!	12292.7	#NULL!	601	4	21	3	1	2		2	404	404	2	88	3	2	2	1		1		2	88	8		3	2	88
A817203404	A8172034	2013	1	1	2	A817	1	18	#NULL!	3	3	2	7	4362.33	6280.57	#NULL!	#NULL!	4992.44	7307.21	#NULL!	#NULL!	#NULL!	#NULL!	601	4	21	3	1	2		2	404	404	2	88	3	1	2	1		1		2	88	8		2	2	88
A817208501	A8172085	2013	1	1	2	A817	1	38	#NULL!	4	4	4	2	4362.33	5422.85	#NULL!	16856.9	6472.63	7721.79	#NULL!	#NULL!	18425.4	#NULL!	601	4	21	3	2	2		2	600	600	1	1	1	2	1	1		1		2	88	8		3	2	88
A817208502	A8172085	2013	1	1	2	A817	2	34	#NULL!	4	4	4	1	4362.33	5444.21	#NULL!	#NULL!	4862.13	5507.28	#NULL!	#NULL!	#NULL!	#NULL!	601	4	21	3	2	2		2	600	600	1	1	2	2	1	1		1		2	88	8		4	2	88
A817208503	A8172085	2013	1	1	2	A817	1	4	50	4	4	1	#NULL!	4362.33	2823.62	#NULL!	#NULL!	2983.85	3705.92	#NULL!	#NULL!	#NULL!	#NULL!	601	4	21	3	2	2		2	600	600	2	88	3	2	1	1		1		2	88	8		3	2	88
A817208504	A8172085	2013	1	1	2	A817	1	2	30	4	4	1	#NULL!	4362.33	2823.62	#NULL!	#NULL!	2983.85	3705.92	#NULL!	#NULL!	#NULL!	#NULL!	601	4	21	3	2	2		2	600	600	2	88	3	2	1	1		1		2	88	8		2	2	88
A817217001	A8172170	2013	1	1	2	A817	2	41	#NULL!	1	2	4	3	4362.33	4617.79	5700.78	28984.5	#NULL!	#NULL!	12140.2	#NULL!	#NULL!	#NULL!	601	3	29	3	1	2		2	200	200	2	88	1	2	1	1		1		2	88	8		2	2	88
A817217002	A8172170	2013	1	1	2	A817	2	38	#NULL!	1	2	4	7	4362.33	4406.52	#NULL!	#NULL!	#NULL!	#NULL!	#NULL!	#NULL!	#NULL!	#NULL!	601	3	29	3	1	2		2	200	200	2	88	8	2	1	1		1		2	88	8		2	2	88
A817217003	A8172170	2013	1	1	2	A817	2	20	#NULL!	1	2	3	7	4362.33	5325.88	#NULL!	#NULL!	#NULL!	#NULL!	#NULL!	#NULL!	#NULL!	#NULL!	601	3	29	3	1	2		2	200	200	2	88	9	1	2	1		1		2	88	8		3	2	88
A817223801	A8172238	2013	1	1	2	A817	2	73	#NULL!	1	1	1	7	4362.33	2264.01	#NULL!	#NULL!	2415.77	3276.49	#NULL!	#NULL!	#NULL!	#NULL!	601	1	10	3	2	2		9	0	0	1	3	1	1	2	1		1		2	88	8		5	1	14
A817225502	A8172255	2013	1	1	2	A817	2	73	#NULL!	2	1	1	6	4362.33	4528.03	10242.3	#NULL!	4831.54	6552.99	#NULL!	10498.8	#NULL!	#NULL!	601	2	23	2	1	2		2	64	64	1	3	1	9	2	1		1		2	88	8		4	1	14
A817227201	A8172272	2013	1	1	2	A817	2	73	#NULL!	2	1	1	7	4362.33	2264.01	#NULL!	#NULL!	2415.77	3276.49	#NULL!	#NULL!	#NULL!	#NULL!	601	1	10	3	1	2		1	796	66.3333	1	3	1	2	2	1		1		1	4	1	4	5	1	14
A817237401	A8172374	2013	1	1	2	A817	1	35	#NULL!	4	4	4	1	4362.33	10845.7	#NULL!	#NULL!	#NULL!	#NULL!	#NULL!	#NULL!	#NULL!	#NULL!	601	2	11	3	2	2		2	550	550	1	1	1	2	1	1		1		2	88	8		3	1	2
A817237402	A8172374	2013	1	1	2	A817	2	33	#NULL!	4	4	#NULL!	#NULL!	4362.33	#NULL!	#NULL!	#NULL!	9724.26	#NULL!	#NULL!	#NULL!	#NULL!	#NULL!	601	2	11	3	2	2		2	550	550	1	1	2	2	9	1		1		2	88	8		#NULL!	#NULL!	#NULL!
A817239101	A8172391	2013	1	1	2	A817	1	76	#NULL!	4	2	2	7	4362.33	4058.53	14095	#NULL!	4262.28	5358.26	#NULL!	14930.4	#NULL!	#NULL!	601	3	29	3	1	2		2	236	236	1	1	2	2	2	1		1		2	88	8		3	2	88
A817239102	A8172391	2013	1	1	2	A817	2	75	#NULL!	4	2	#NULL!	#NULL!	4362.33	4107.35	#NULL!	#NULL!	4297.4	4914.74	#NULL!	#NULL!	#NULL!	#NULL!	601	3	29	3	1	2		2	236	236	1	1	1	2	2	1		1		2	88	8		#NULL!	#NULL!	#NULL!
A817247601	A8172476	2013	1	1	2	A817	1	35	#NULL!	4	4	#NULL!	#NULL!	4362.33	5422.85	#NULL!	#NULL!	#NULL!	#NULL!	#NULL!	#NULL!	#NULL!	#NULL!	601	5	32	3	2	2		2	980	980	1	1	2	2	1	1		1		2	88	8		#NULL!	#NULL!	#NULL!
A817247602	A8172476	2013	1	1	2	A817	2	35	#NULL!	4	4	#NULL!	#NULL!	4362.33	4406.52	#NULL!	#NULL!	5993.2	5392.22	#NULL!	#NULL!	#NULL!	#NULL!	601	5	32	3	2	2		2	980	980	1	1	1	2	1	1		1		2	88	8		#NULL!	#NULL!	#NULL!
A817247603	A8172476	2013	1	1	2	A817	2	9	#NULL!	4	4	1	#NULL!	4362.33	3062.7	#NULL!	#NULL!	2891.68	4151.41	#NULL!	#NULL!	#NULL!	#NULL!	601	5	32	3	2	2		2	980	980	2	88	3	2	1	1		1		2	88	8		1	2	88
A817247604	A8172476	2013	1	1	2	A817	2	6	78	4	4	1	#NULL!	4362.33	3062.7	#NULL!	#NULL!	2891.68	4151.41	#NULL!	#NULL!	#NULL!	#NULL!	601	5	32	3	2	2		2	980	980	2	88	3	2	1	1		1		2	88	8		1	2	88
A817247605	A8172476	2013	1	1	2	A817	2	64	#NULL!	4	4	1	6	4362.33	2491.24	#NULL!	33005.3	3957.12	4095.62	#NULL!	#NULL!	32281.7	#NULL!	601	5	32	3	2	2		2	980	980	1	1	6	2	1	1		1		2	88	8		4	1	7
A817251001	A8172510	2013	1	1	2	A817	1	35	#NULL!	1	1	4	3	4362.33	5422.85	#NULL!	8428.44	6472.63	7721.79	#NULL!	#NULL!	9212.69	#NULL!	601	1	10	3	2	2		1	200	16.6667	2	88	1	1	1	1		1		2	88	8		4	2	88
A817252701	A8172527	2013	1	1	2	A817	1	74	#NULL!	4	3	4	7	4362.33	2917.49	4698.32	#NULL!	3026.58	3572.17	#NULL!	4976.8	#NULL!	#NULL!	601	2	11	3	2	2		2	300	300	1	1	1	2	2	1		1		2	88	8		3	2	88
A817252702	A8172527	2013	1	1	2	A817	2	70	#NULL!	4	3	3	7	4362.33	2264.01	5121.13	#NULL!	2415.77	3276.49	#NULL!	5249.42	#NULL!	#NULL!	601	2	11	3	2	2		2	300	300	1	1	2	2	2	1		1		2	88	8		3	2	88
A817261201	A8172612	2013	1	1	2	A817	1	33	#NULL!	4	4	#NULL!	#NULL!	4362.33	6906.1	#NULL!	#NULL!	8687.36	14975.4	#NULL!	#NULL!	#NULL!	#NULL!	601	4	21	3	2	2		1	8000	666.667	1	1	1	2	1	1		1		2	88	8		9	9	99
A817261202	A8172612	2013	1	1	2	A817	2	32	#NULL!	4	4	#NULL!	#NULL!	4362.33	5444.21	#NULL!	#NULL!	4862.13	8260.92	#NULL!	#NULL!	#NULL!	#NULL!	601	4	21	3	2	2		1	8000	666.667	1	1	2	2	1	1		1		2	88	8		#NULL!	#NULL!	#NULL!
A817261203	A8172612	2013	1	1	2	A817	2	2	34	4	4	#NULL!	#NULL!	4362.33	#NULL!	#NULL!	#NULL!	4212.46	#NULL!	#NULL!	#NULL!	#NULL!	#NULL!	601	4	21	3	2	2		1	8000	666.667	2	88	3	2	1	1		1		2	88	8		#NULL!	#NULL!	#NULL!
A817268001	A8172680	2013	1	1	2	A817	1	38	#NULL!	4	4	4	2	4362.33	5422.85	#NULL!	#NULL!	6472.63	7721.79	#NULL!	#NULL!	#NULL!	#NULL!	601	2	11	3	2	2		1	5000	416.667	1	1	1	2	1	1		1		2	88	8		3	2	88
A817268002	A8172680	2013	1	1	2	A817	2	37	#NULL!	4	4	4	7	4362.33	4406.52	#NULL!	#NULL!	3995.46	4313.77	#NULL!	#NULL!	#NULL!	#NULL!	601	2	11	3	2	2		1	5000	416.667	1	1	2	2	1	1		1		2	88	8		3	1	14
A818169401	A8181694	2013	1	1	1	A818	1	54	#NULL!	3	4	#NULL!	#NULL!	5398.95	#NULL!	#NULL!	#NULL!	9337.17	#NULL!	#NULL!	#NULL!	#NULL!	#NULL!	612	2	11	3	2	4		2	380	380	1	1	1	2	1	1		1		2	88	8		#NULL!	#NULL!	#NULL!
A818169402	A8181694	2013	1	1	1	A818	2	53	#NULL!	3	4	3	6	5398.95	7113.5	12435.7	#NULL!	3964.68	9698.67	#NULL!	12480.2	#NULL!	#NULL!	612	2	11	3	2	4		2	380	380	1	1	2	2	1	1		1		2	88	8		3	2	88
A818174503	A8181745	2013	1	1	1	A818	2	60	#NULL!	3	3	3	7	5398.95	9249.71	19014.2	40848.5	9794.92	8110.19	59239	19490.5	39952.8	61048.2	612	4	39	3	3	4		2	320	320	1	1	1	1	1	1		1		2	88	8		2	2	88
A818174504	A8181745	2013	1	1	1	A818	1	9	#NULL!	2	3	1	#NULL!	5398.95	5473.74	#NULL!	#NULL!	5106.3	7837.24	#NULL!	#NULL!	#NULL!	#NULL!	612	4	39	3	3	4		2	320	320	2	88	5	2	1	1		1		2	88	8		1	2	88
A818179601	A8181796	2013	1	1	1	A818	1	54	#NULL!	3	4	#NULL!	#NULL!	5398.95	16344.1	8863.26	#NULL!	#NULL!	#NULL!	#NULL!	#NULL!	#NULL!	#NULL!	612	4	21	3	2	4		2	500	500	1	1	2	2	1	1		1		2	88	8		#NULL!	#NULL!	#NULL!
A818179602	A8181796	2013	1	1	1	A818	2	51	#NULL!	3	4	3	2	5398.95	7113.5	6217.83	#NULL!	15858.7	18654.4	#NULL!	12480.2	#NULL!	#NULL!	612	4	21	3	2	4		2	500	500	1	1	1	2	1	1		1		2	88	8		3	2	88
A818181301	A8181813	2013	1	1	1	A818	2	43	#NULL!	2	2	3	7	5398.95	11430.3	14110.9	#NULL!	11398	8154.85	#NULL!	13488.2	#NULL!	#NULL!	612	3	21	3	1	4		2	250	250	1	1	2	1	1	1		1		2	88	8		4	2	88
A818181303	A8181813	2013	1	1	1	A818	1	7	#NULL!	2	2	1	#NULL!	5398.95	5473.74	#NULL!	#NULL!	5106.3	5877.93	#NULL!	#NULL!	#NULL!	#NULL!	612	3	21	3	1	4		2	250	250	2	88	3	1	1	1		1		2	88	8		3	2	88
A818184701	A8181847	2013	1	1	1	A818	1	71	#NULL!	3	2	3	7	5398.95	3610.78	5814.79	9456.04	3745.8	4421.04	13343.5	6159.45	9698.55	13983.1	612	1	10	3	2	4		2	97	97	1	4	1	2	2	1		1		2	88	8		3	2	88
A818188101	A8181881	2013	1	1	1	A818	1	51	#NULL!	1	2	3	5	5398.95	8172.06	8863.26	21751	9337.17	14038.2	26373.6	11073.9	36423.1	31348.4	612	3	21	3	2	4		1	2000	166.667	1	1	1	1	1	1		1		2	88	8		2	2	88
A818188102	A8181881	2013	1	1	1	A818	2	50	#NULL!	1	2	3	6	5398.95	3556.75	6217.83	#NULL!	3964.68	7274	#NULL!	6240.1	#NULL!	#NULL!	612	3	21	3	2	4		1	2000	166.667	1	1	2	1	1	1		1		2	88	8		2	2	88
A818188103	A8181881	2013	1	1	1	A818	1	13	#NULL!	1	2	#NULL!	#NULL!	5398.95	#NULL!	#NULL!	#NULL!	6068.16	#NULL!	#NULL!	#NULL!	#NULL!	#NULL!	612	3	21	3	2	4		1	2000	166.667	2	88	3	1	1	1		1		2	88	8		#NULL!	#NULL!	#NULL!
A818189801	A8181898	2013	1	1	1	A818	1	77	#NULL!	3	2	2	6	5398.95	3348.64	5814.79	#NULL!	3516.75	4421.04	#NULL!	6159.45	#NULL!	#NULL!	612	2	11	3	2	4		2	114	114	1	1	1	1	2	1		1		2	88	8		2	1	14
A818189802	A8181898	2013	1	1	1	A818	2	74	#NULL!	3	2	1	7	5398.95	2802.02	6338.07	#NULL!	2989.83	4055.09	#NULL!	6496.84	#NULL!	#NULL!	612	2	11	3	2	4		2	114	114	1	1	2	1	2	1		1		1	1	1	5	4	1	14
A818203401	A8182034	2013	1	1	1	A818	1	39	#NULL!	4	4	4	1	5398.95	6711.49	#NULL!	20862.6	#NULL!	#NULL!	#NULL!	#NULL!	#NULL!	#NULL!	612	3	21	3	2	4		2	750	750	1	1	1	2	1	1		1		2	88	8		3	1	1
A818203402	A8182034	2013	1	1	1	A818	2	38	#NULL!	4	4	4	1	5398.95	5453.64	#NULL!	#NULL!	9889.83	8008.29	#NULL!	#NULL!	#NULL!	#NULL!	612	3	21	3	2	4		2	750	750	1	1	2	2	1	1		1		2	88	8		3	2	88
A818203403	A8182034	2013	1	1	1	A818	1	4	53	4	4	1	#NULL!	5398.95	3494.61	#NULL!	#NULL!	3692.9	6879.86	#NULL!	#NULL!	#NULL!	#NULL!	612	3	21	3	2	4		2	750	750	2	88	3	2	1	1		1		2	88	8		2	1	3
A818206801	A8182068	2013	1	1	1	A818	1	27	#NULL!	3	3	3	1	5398.95	17991.5	#NULL!	16443.1	11153.8	21119.9	#NULL!	#NULL!	20055.8	#NULL!	612	2	11	3	1	4		1	4000	333.333	1	1	1	2	1	1		1		2	88	8		2	2	88
A818206802	A8182068	2013	1	1	1	A818	2	27	#NULL!	3	3	#NULL!	#NULL!	5398.95	#NULL!	#NULL!	#NULL!	7557.28	#NULL!	#NULL!	#NULL!	#NULL!	#NULL!	612	2	11	3	1	4		1	4000	333.333	1	1	2	2	1	1		1		2	88	8		#NULL!	#NULL!	#NULL!
A818210201	A8182102	2013	1	1	1	A818	2	35	#NULL!	2	3	4	1	5398.95	5453.64	#NULL!	17022.5	4944.91	5338.86	#NULL!	#NULL!	15458.7	#NULL!	612	2	23	3	1	4		1	3000	250	2	88	1	2	1	1		1		2	88	8		3	2	88
A818210202	A8182102	2013	1	1	1	A818	2	65	#NULL!	4	3	2	7	5398.95	3111.14	6338.07	#NULL!	3436.31	4055.09	#NULL!	6496.84	#NULL!	#NULL!	612	2	23	3	1	4		1	3000	250	1	3	6	2	1	1		1		2	88	8		5	1	4
A818211901	A8182119	2013	1	1	1	A818	1	58	#NULL!	3	3	#NULL!	#NULL!	5398.95	#NULL!	#NULL!	#NULL!	15871.8	#NULL!	#NULL!	#NULL!	#NULL!	#NULL!	612	4	21	3	2	4		2	480	480	1	1	1	1	1	1		1		2	88	8		#NULL!	#NULL!	#NULL!
A818211902	A8182119	2013	1	1	1	A818	2	53	#NULL!	3	3	3	3	5398.95	4742.33	12435.7	40754.4	7929.37	18654.4	29058.8	12480.2	39770.6	30647	612	4	21	3	2	4		2	480	480	1	1	2	1	1	1		1		2	88	8		2	2	88
A818211903	A8182119	2013	1	1	1	A818	1	31	#NULL!	3	3	4	1	5398.95	11396.3	#NULL!	#NULL!	#NULL!	#NULL!	#NULL!	#NULL!	#NULL!	#NULL!	612	4	21	3	2	4		2	480	480	2	88	3	1	1	1		1		2	88	8		2	2	88
A818211904	A8182119	2013	1	1	1	A818	1	29	#NULL!	3	3	4	3	5398.95	14496.3	#NULL!	#NULL!	#NULL!	#NULL!	#NULL!	#NULL!	#NULL!	#NULL!	612	4	21	3	2	4		2	480	480	2	88	3	2	1	1		1		2	88	8		3	2	88
A818223801	A8182238	2013	1	1	1	A818	1	48	#NULL!	1	2	3	5	5398.95	16748.9	10338.4	27098.4	12167.3	18989.4	17035	12745.6	27226.4	20119.5	612	2	11	3	2	4		1	2200	183.333	1	1	1	2	1	1		1		2	88	8		1	2	88
A818223802	A8182238	2013	1	1	1	A818	2	39	#NULL!	1	2	#NULL!	#NULL!	5398.95	#NULL!	#NULL!	#NULL!	4944.91	#NULL!	#NULL!	#NULL!	#NULL!	#NULL!	612	2	11	3	2	4		1	2200	183.333	1	1	2	2	1	1		1		2	88	8		#NULL!	#NULL!	#NULL!
A818228901	A8182289	2013	1	1	1	A818	1	29	#NULL!	3	4	4	7	5398.95	10872.2	#NULL!	8221.57	11153.8	14907.2	#NULL!	#NULL!	10027.9	#NULL!	612	1	10	3	1	4		1	3300	275	2	88	1	1	2	1		1		2	88	8		3	2	88
A818235701	A8182357	2013	1	1	1	A818	1	31	#NULL!	3	3	3	3	5398.95	8547.22	#NULL!	#NULL!	10751.7	12356	#NULL!	#NULL!	#NULL!	#NULL!	612	3	21	3	1	4		1	5000	416.667	1	1	1	1	1	1		1		2	88	8		2	2	88
A818235702	A8182357	2013	1	1	1	A818	2	32	#NULL!	3	3	4	7	5398.95	6737.93	#NULL!	#NULL!	6017.53	6815.98	#NULL!	#NULL!	#NULL!	#NULL!	612	3	21	3	1	4		1	5000	416.667	1	1	2	1	1	1		1		2	88	8		2	2	88
A818249301	A8182493	2013	1	1	1	A818	1	73	#NULL!	3	2	4	7	5398.95	5416.17	5814.79	#NULL!	#NULL!	#NULL!	#NULL!	#NULL!	#NULL!	#NULL!	612	3	21	3	2	1		2	225	225	1	1	1	2	2	1		1		2	88	8		3	1	4
A818249302	A8182493	2013	1	1	1	A818	2	70	#NULL!	3	2	3	7	5398.95	4203.03	6338.07	#NULL!	#NULL!	#NULL!	#NULL!	#NULL!	#NULL!	#NULL!	612	3	21	3	2	1		2	225	225	1	1	2	2	2	1		1		2	88	8		4	1	14
A818257801	A8182578	2013	1	1	1	A818	1	44	#NULL!	2	3	#NULL!	#NULL!	5398.95	7877.27	#NULL!	#NULL!	10005.7	9281.75	#NULL!	#NULL!	#NULL!	#NULL!	612	4	21	3	1	1		2	350	350	1	1	1	2	1	1		1		2	88	8		#NULL!	#NULL!	#NULL!
A818257802	A8182578	2013	1	1	1	A818	2	45	#NULL!	2	3	#NULL!	#NULL!	5398.95	6263.73	14463.2	22567.9	6052	5835.03	30264.2	14353.8	15594.4	30361.7	612	4	21	3	1	1		2	350	350	1	1	2	2	1	1		1		2	88	8		9	9	99
A818257803	A8182578	2013	1	1	1	A818	1	14	#NULL!	2	3	1	#NULL!	5398.95	6743.88	#NULL!	9685.85	6068.16	4558.4	#NULL!	#NULL!	9430.94	#NULL!	612	4	21	3	1	1		2	350	350	2	88	3	2	1	1		1		2	88	8		2	2	88
A818257804	A8182578	2013	1	1	1	A818	1	6	79	2	3	1	#NULL!	5398.95	5473.74	#NULL!	#NULL!	5106.3	3918.62	#NULL!	#NULL!	#NULL!	#NULL!	612	4	21	3	1	1		2	350	350	2	88	3	2	1	1		1		2	88	8		1	2	88
A818261201	A8182612	2013	1	1	1	A818	1	41	#NULL!	2	3	4	7	5398.95	15754.5	8839.56	19687.9	10005.7	13922.6	13286.9	10543.5	23938.1	16583.3	612	3	21	3	1	1		1	3500	291.667	1	1	1	1	1	1		1		2	88	8		3	2	88
A818261202	A8182612	2013	1	1	1	A818	2	37	#NULL!	2	3	#NULL!	#NULL!	5398.95	#NULL!	#NULL!	#NULL!	4944.91	#NULL!	#NULL!	#NULL!	#NULL!	#NULL!	612	3	21	3	1	1		1	3500	291.667	1	1	2	1	1	1		1		2	88	8		#NULL!	#NULL!	#NULL!
A818261203	A8182612	2013	1	1	1	A818	2	3	47	2	3	1	#NULL!	5398.95	5441.31	#NULL!	#NULL!	5213.48	6575.72	#NULL!	#NULL!	#NULL!	#NULL!	612	3	21	3	1	1		1	3500	291.667	2	88	3	1	1	1		1		2	88	8		2	2	88
A819171101	A8191711	2013	1	1	1	A819	1	32	#NULL!	3	4	4	2	5967.31	9446.99	#NULL!	27639	11883.6	13656.8	#NULL!	#NULL!	36912.2	#NULL!	612	2	11	3	1	3		1	4500	375	1	1	1	2	1	1		1		2	88	8		3	2	88
A819171102	A8191711	2013	1	1	1	A819	2	28	#NULL!	3	4	4	1	5967.31	9126.1	#NULL!	#NULL!	8352.85	9615.7	#NULL!	#NULL!	#NULL!	#NULL!	612	2	11	3	1	3		1	4500	375	1	1	2	2	1	1		1		2	88	8		3	2	88
A819172801	A8191728	2013	1	1	1	A819	1	47	#NULL!	2	3	4	6	5967.31	10925.2	11426.7	#NULL!	13448.2	11751.7	#NULL!	14087.4	#NULL!	#NULL!	612	4	21	3	2	3		2	350	350	1	1	1	1	1	1		1		2	88	8		2	2	88
A819172802	A8191728	2013	1	1	1	A819	2	41	#NULL!	2	3	3	3	5967.31	6316.77	7798.2	#NULL!	6298.93	6008.88	#NULL!	7454.07	#NULL!	#NULL!	612	4	21	3	2	3		2	350	350	1	1	2	1	1	1		1		2	88	8		1	2	88
A819172803	A8191728	2013	1	1	1	A819	2	16	#NULL!	2	3	2	7	5967.31	6598.03	#NULL!	#NULL!	6269.39	7921.9	#NULL!	#NULL!	#NULL!	#NULL!	612	4	21	3	2	3		2	350	350	2	88	3	1	1	1		1		2	88	8		2	2	88
A819172804	A8191728	2013	1	1	1	A819	1	15	#NULL!	3	3	2	7	5967.31	8591.31	#NULL!	25475	6829.25	9995.67	#NULL!	#NULL!	35458.3	#NULL!	612	4	21	3	2	3		2	350	350	2	88	3	1	1	1		1		2	88	8		1	2	88
A819179601	A8191796	2013	1	1	1	A819	1	79	#NULL!	3	1	3	7	5967.31	3701.16	12853.8	#NULL!	3886.97	4886.44	#NULL!	13615.7	#NULL!	#NULL!	612	2	11	3	2	3		2	86	86	1	1	2	2	2	1		1		2	88	8		3	1	7
A819179602	A8191796	2013	1	1	1	A819	2	73	#NULL!	2	1	#NULL!	#NULL!	5967.31	3096.99	#NULL!	#NULL!	3304.58	4481.98	#NULL!	#NULL!	#NULL!	#NULL!	612	2	11	3	2	3		2	86	86	1	1	1	2	2	1		1		2	88	8		#NULL!	#NULL!	#NULL!
A819188101	A8191881	2013	1	1	1	A819	1	68	#NULL!	2	2	1	7	5967.31	3675.11	#NULL!	20903	3826.45	4886.44	#NULL!	#NULL!	21439	#NULL!	612	2	11	3	2	3		2	150	150	1	1	2	2	1	1		1		2	88	8		3	2	88
A819188102	A8191881	2013	1	1	1	A819	2	65	#NULL!	3	2	1	7	5967.31	3438.65	14010.6	#NULL!	3798.05	4481.98	#NULL!	14361.5	#NULL!	#NULL!	612	2	11	3	2	3		2	150	150	1	1	1	2	1	1		1		2	88	8		2	2	88
A819193201	A8191932	2013	1	1	1	A819	1	63	#NULL!	3	3	2	7	5967.31	8460.09	6426.92	20903	8059.27	6515.26	29496.4	6807.86	21439	30910.3	612	4	21	3	2	3		2	450	450	1	1	1	2	2	1		1		2	88	8		5	1	14
A819193202	A8191932	2013	1	1	1	A819	2	61	#NULL!	4	3	2	7	5967.31	4543.75	7005.29	#NULL!	4811.57	5975.97	#NULL!	7180.77	#NULL!	#NULL!	612	4	21	3	2	3		2	450	450	1	1	2	2	2	1		1		2	88	8		4	1	14
A819193204	A8191932	2013	1	1	1	A819	2	31	#NULL!	3	3	4	2	5967.31	9929.65	#NULL!	27611.5	8868	10044.7	#NULL!	#NULL!	29698.2	#NULL!	612	4	21	3	2	3		2	450	450	2	88	3	2	1	1		1		2	88	8		4	1	10
A819194901	A8191949	2013	1	1	1	A819	1	72	#NULL!	4	3	4	7	5967.31	5986.33	6426.92	#NULL!	6210.18	7329.66	#NULL!	6807.86	#NULL!	#NULL!	612	3	21	3	2	3		1	4168	347.333	1	1	1	2	2	1		1		1	3	1	6	3	2	88
A819194902	A8191949	2013	1	1	1	A819	2	66	#NULL!	4	3	3	7	5967.31	5157.97	7005.29	45148.6	5697.08	6722.97	43650.1	7180.77	44158.7	44983.2	612	3	21	3	2	3		1	4168	347.333	1	1	2	2	2	1		1		2	88	8		3	1	14
A819203401	A8192034	2013	1	1	1	A819	1	73	#NULL!	2	2	3	7	5967.31	3990.89	6426.92	#NULL!	4140.12	4886.44	#NULL!	6807.86	#NULL!	#NULL!	612	3	21	3	2	3		2	138	138	1	1	1	1	2	1		1		2	88	8		3	2	88
A819203402	A8192034	2013	1	1	1	A819	2	64	#NULL!	2	2	2	7	5967.31	3407.81	7005.29	#NULL!	3608.68	4481.98	#NULL!	7180.77	#NULL!	#NULL!	612	3	21	3	2	3		2	138	138	1	1	2	1	1	1		1		2	88	8		4	2	88
A819203403	A8192034	2013	1	1	1	A819	2	34	#NULL!	1	2	4	1	5967.31	7447.24	#NULL!	41417.3	6651	7533.51	#NULL!	#NULL!	44547.2	#NULL!	612	3	21	3	2	3		2	138	138	2	88	3	1	2	1		1		2	88	8		4	1	14
A819218701	A8192187	2013	1	1	1	A819	1	57	#NULL!	4	4	4	7	5967.31	7721.96	10324.8	#NULL!	8771.3	9523.46	#NULL!	12820.2	#NULL!	#NULL!	612	4	21	3	3	3		2	700	700	1	1	1	2	1	1		1		1	1	1	6	3	2	88
A819218702	A8192187	2013	1	1	1	A819	2	51	#NULL!	4	4	3	7	5967.31	3931.17	6872.38	#NULL!	4382.05	5359.83	#NULL!	6897	#NULL!	#NULL!	612	4	21	3	3	3		2	700	700	1	1	2	2	1	1		1		2	88	8		2	2	88
A819218703	A8192187	2013	1	1	1	A819	1	26	#NULL!	4	4	4	7	5967.31	12016.8	#NULL!	36348.2	12328	16476.5	#NULL!	#NULL!	44334.2	#NULL!	612	4	21	3	3	3		2	700	700	2	88	3	2	1	1		1		1	4	1	2	2	2	88
A819218704	A8192187	2013	1	1	1	A819	2	21	#NULL!	4	4	3	7	5967.31	7285.37	#NULL!	#NULL!	7955.46	9746.07	#NULL!	#NULL!	#NULL!	#NULL!	612	4	21	3	3	3		2	700	700	2	88	3	2	1	1		1		1	4	1	3	2	2	88
A819234001	A8192340	2013	1	1	1	A819	2	34	#NULL!	2	2	4	1	5967.31	7447.24	#NULL!	#NULL!	6651	7533.51	#NULL!	#NULL!	#NULL!	#NULL!	612	4	21	3	2	4		1	3500	291.667	2	88	3	1	1	1		1		2	88	8		3	2	88
A819234002	A8192340	2013	1	1	1	A819	1	60	#NULL!	2	2	3	1	5967.31	6345.07	6426.92	#NULL!	6044.45	4886.44	#NULL!	6807.86	#NULL!	#NULL!	612	4	21	3	2	4		1	3500	291.667	1	1	1	1	1	1		1		2	88	8		5	2	88
A819234003	A8192340	2013	1	1	1	A819	2	57	#NULL!	2	2	3	1	5967.31	5274.52	6755.64	20696.5	5772.43	5371.72	30052.2	7369.3	20971	32228.6	612	4	21	3	2	4		1	3500	291.667	1	1	2	1	1	1		1		2	88	8		3	1	4
A819234004	A8192340	2013	1	1	1	A819	1	27	#NULL!	2	2	4	7	5967.31	12016.8	#NULL!	18174.1	12328	16476.5	#NULL!	#NULL!	22167.1	#NULL!	612	4	21	3	2	4		1	3500	291.667	2	88	3	1	2	1		1		2	88	8		3	2	88
A819237401	A8192374	2013	1	1	1	A819	1	91	#NULL!	1	1	3	7	5967.31	11103.5	#NULL!	#NULL!	11660.9	14659.3	#NULL!	#NULL!	#NULL!	#NULL!	612	3	28	1	1	4		2	51	51	1	3	1	3	2	1		1		2	88	8		5	2	88
A819240801	A8192408	2013	1	1	1	A819	2	78	#NULL!	1	1	1	7	5967.31	3745.68	7005.29	#NULL!	3918.99	4481.98	#NULL!	7180.77	#NULL!	#NULL!	612	1	10	3	2	4		2	10	10	1	3	1	3	2	1		1		2	88	8		4	1	14
A819247601	A8192476	2013	1	1	1	A819	1	73	#NULL!	2	1	1	7	5967.31	3990.89	6426.92	#NULL!	4140.12	4886.44	#NULL!	6807.86	#NULL!	#NULL!	612	2	22	3	2	1		2	60	60	1	3	1	2	2	1		1		2	88	8		2	2	88
A819247602	A8192476	2013	1	1	1	A819	1	41	#NULL!	1	1	4	7	5967.31	8706.52	9770.11	21760.5	11059.1	10258.9	29371.2	11653.4	26458.1	36658.2	612	2	22	3	2	1		2	60	60	2	88	3	2	1	1		1		2	88	8		3	2	88
A819261201	A8192612	2013	1	1	1	A819	1	56	#NULL!	1	2	1	5	5967.31	7721.96	10324.8	14739.3	8771.3	9523.46	27353.5	12820.2	17050.8	34300.8	612	3	21	3	3	1		2	200	200	1	1	1	1	1	1		1		2	88	8		2	2	88
A819261202	A8192612	2013	1	1	1	A819	2	54	#NULL!	1	2	1	7	5967.31	3931.17	6872.38	#NULL!	4382.05	5359.83	#NULL!	6897	#NULL!	#NULL!	612	3	21	3	3	1		2	200	200	1	1	2	1	1	1		1		2	88	8		4	2	88
A819261203	A8192612	2013	1	1	1	A819	2	28	#NULL!	1	2	4	2	5967.31	9126.1	#NULL!	15631.5	8352.85	9615.7	#NULL!	#NULL!	18931	#NULL!	612	3	21	3	3	1		2	200	200	2	88	3	2	1	1		1		2	88	8		2	2	88
A819266301	A8192663	2013	1	1	1	A819	2	75	#NULL!	3	2	1	7	5967.31	3745.68	#NULL!	#NULL!	3918.99	4481.98	#NULL!	#NULL!	#NULL!	#NULL!	612	2	23	3	2	3		1	1500	125	1	3	1	1	2	1		1		2	88	8		4	1	3
A819266302	A8192663	2013	1	1	1	A819	2	43	#NULL!	1	2	3	2	5967.31	6316.77	15596.4	26432.3	6298.93	6008.88	33213.6	14908.1	23654.5	34656.9	612	2	23	3	2	3		1	1500	125	2	88	3	1	1	1		1		2	88	8		3	1	14
A820174501	A8201745	2013	1	1	2	A820	2	43	#NULL!	1	2	3	6	5151	5452.65	6731.43	#NULL!	5437.25	5186.88	#NULL!	6434.37	#NULL!	#NULL!	601	3	23	3	1	2		1	1950	162.5	1	1	1	2	1	1		1		2	88	8		1	2	88
A820174503	A8201745	2013	1	1	2	A820	1	18	#NULL!	1	2	3	7	5151	7416.04	#NULL!	#NULL!	5895.03	8628.29	#NULL!	#NULL!	#NULL!	#NULL!	601	3	23	3	1	2		1	1950	162.5	2	88	3	2	1	1		1		2	88	8		1	2	88
A820174504	A8201745	2013	1	1	2	A820	1	14	#NULL!	1	2	1	#NULL!	5151	6434.15	#NULL!	18482	5789.46	4349.04	#NULL!	#NULL!	17995.6	#NULL!	601	3	23	3	1	2		1	1950	162.5	2	88	3	2	1	1		1		2	88	8		1	2	88
A820186401	A8201864	2013	1	1	2	A820	1	41	#NULL!	3	4	4	2	5151	7515.49	8433.58	18783.7	9546.21	8855.47	25353.3	10059.3	17129	31643.4	601	3	21	3	2	2		2	450	450	1	1	1	2	1	1		1		2	88	8		2	2	88
A820186402	A8201864	2013	1	1	2	A820	2	41	#NULL!	3	4	4	7	5151	5452.65	6731.43	#NULL!	5437.25	5186.88	#NULL!	6434.37	#NULL!	#NULL!	601	3	21	3	2	2		2	450	450	1	1	2	2	1	1		1		2	88	8		3	2	88
A820186403	A8201864	2013	1	1	2	A820	1	11	#NULL!	4	4	1	#NULL!	5151	6434.15	#NULL!	9241.01	5789.46	4349.04	#NULL!	#NULL!	8997.8	#NULL!	601	3	21	3	2	2		2	450	450	2	88	3	2	1	1		1		2	88	8		2	2	88
A820188101	A8201881	2013	1	1	2	A820	1	50	#NULL!	4	4	4	1	5151	7796.74	8456.2	#NULL!	13362.5	13393.5	#NULL!	10565.3	#NULL!	#NULL!	601	3	21	3	2	2		1	14000	1166.67	1	1	1	2	1	1		1		2	88	8		3	2	88
A820188102	A8201881	2013	1	1	2	A820	2	47	#NULL!	4	4	3	7	5151	5976.05	6899.48	#NULL!	8661.07	8350.57	#NULL!	6847.29	#NULL!	#NULL!	601	3	21	3	2	2		1	14000	1166.67	1	1	2	2	1	1		1		2	88	8		3	2	88
A820188103	A8201881	2013	1	1	2	A820	1	24	#NULL!	4	4	3	3	5151	10733	#NULL!	26028.5	#NULL!	#NULL!	#NULL!	#NULL!	#NULL!	#NULL!	601	3	21	3	2	2		1	14000	1166.67	2	88	3	2	1	1		1		2	88	8		2	2	88
A820196601	A8201966	2013	1	1	2	A820	1	52	#NULL!	3	3	4	2	5151	7796.74	8456.2	#NULL!	#NULL!	#NULL!	#NULL!	#NULL!	#NULL!	#NULL!	601	4	21	3	1	2		1	5000	416.667	1	1	2	2	1	1		1		1	1	1	3	1	2	88
A820196602	A8201966	2013	1	1	2	A820	2	50	#NULL!	3	3	3	5	5151	3393.4	5932.26	29162	7565.19	18506.5	27724.2	11907	37944	29239.5	601	4	21	3	1	2		1	5000	416.667	1	1	1	2	1	1		1		2	88	8		3	2	88
A820196604	A8201966	2013	1	1	2	A820	2	22	#NULL!	3	3	3	1	5151	6288.75	#NULL!	#NULL!	#NULL!	#NULL!	#NULL!	#NULL!	#NULL!	#NULL!	601	4	21	3	1	2		1	5000	416.667	2	88	3	2	1	1		1		2	88	8		4	2	88
A820196605	A8201966	2013	1	1	2	A820	2	12	#NULL!	3	3	#NULL!	#NULL!	5151	#NULL!	#NULL!	#NULL!	8592.4	#NULL!	#NULL!	#NULL!	#NULL!	#NULL!	601	4	21	3	1	2		1	5000	416.667	2	88	3	2	1	1		1		2	88	8		#NULL!	#NULL!	#NULL!
A820201701	A8202017	2013	1	1	2	A820	2	41	#NULL!	4	4	4	1	5151	5452.65	6731.43	11408.2	5437.25	5186.88	14335	6434.37	15314	14958	601	3	23	3	1	2		2	700	700	1	1	1	2	1	1		1		2	88	8		3	1	4
A820201703	A8202017	2013	1	1	2	A820	1	12	#NULL!	4	4	1	#NULL!	5151	6434.15	#NULL!	18482	5789.46	4349.04	#NULL!	#NULL!	8997.8	#NULL!	601	3	23	3	1	2		2	700	700	2	88	3	2	1	1		1		2	88	8		3	2	88
A820201704	A8202017	2013	1	1	2	A820	1	10	#NULL!	4	4	1	#NULL!	5151	6434.15	#NULL!	#NULL!	5789.46	4349.04	#NULL!	#NULL!	#NULL!	#NULL!	601	3	23	3	1	2		2	700	700	2	88	3	2	1	1		1		2	88	8		2	2	88
A820206801	A8202068	2013	1	1	2	A820	1	62	#NULL!	4	4	4	1	5151	5477.08	5547.73	18043.5	5217.58	4217.99	25461.3	5876.56	18506.2	26681.8	601	2	11	3	3	2		2	500	500	1	1	1	2	1	1		1		2	88	8		2	2	88
A820206802	A8202068	2013	1	1	2	A820	2	60	#NULL!	4	4	3	7	5151	2941.63	6046.98	#NULL!	3115.02	3868.85	#NULL!	6198.46	#NULL!	#NULL!	601	2	11	3	3	2		2	500	500	1	1	2	2	1	1		1		2	88	8		2	2	88
A820211901	A8202119	2013	1	1	2	A820	2	73	#NULL!	2	1	2	7	5151	2673.33	6046.98	12990.8	2852.52	3868.85	18839.5	6198.46	12706	19414.8	601	1	10	3	2	2		2	50	50	1	3	1	2	2	1		1		2	88	8		2	2	88
A820217002	A8202170	2013	1	1	2	A820	2	47	#NULL!	4	4	4	7	5151	11952.1	13799	#NULL!	#NULL!	#NULL!	#NULL!	#NULL!	#NULL!	#NULL!	601	3	21	3	1	2		1	8000	666.667	1	1	2	1	1	1		1		2	88	8		3	2	88
A820222102	A8202221	2013	1	1	2	A820	2	45	#NULL!	4	4	4	7	5151	11952.1	13799	#NULL!	17322.1	16701.1	#NULL!	13694.6	#NULL!	#NULL!	601	3	21	3	2	2		1	10000	833.333	1	1	2	2	1	1		1		2	88	8		3	2	88
A820225501	A8202255	2013	1	1	2	A820	1	50	#NULL!	4	4	4	2	5151	7796.74	8456.2	10376	8908.34	8928.98	12581.2	10565.3	23166.9	14954.3	601	4	21	3	2	2		1	8300	691.667	1	1	1	2	1	1		1		2	88	8		2	2	88
A820225502	A8202255	2013	1	1	2	A820	2	42	#NULL!	4	4	4	6	5151	5452.65	6731.43	11408.2	5437.25	5186.88	14335	6434.37	20418.6	14958	601	4	21	3	2	2		1	8300	691.667	1	1	2	2	1	1		1		2	88	8		3	2	88
A820225503	A8202255	2013	1	1	2	A820	1	17	#NULL!	4	4	2	7	5151	7416.04	#NULL!	#NULL!	5895.03	8628.29	#NULL!	#NULL!	#NULL!	#NULL!	601	4	21	3	2	2		1	8300	691.667	2	88	3	2	1	1		1		2	88	8		2	2	88
A820225504	A8202255	2013	1	1	2	A820	1	15	#NULL!	4	4	2	7	5151	7416.04	#NULL!	#NULL!	5895.03	8628.29	#NULL!	#NULL!	#NULL!	#NULL!	601	4	21	3	2	2		1	8300	691.667	2	88	3	2	1	1		1		2	88	8		3	1	7
A820228902	A8202289	2013	1	1	2	A820	2	45	#NULL!	3	3	4	7	5151	11952.1	#NULL!	#NULL!	8661.07	8350.57	#NULL!	#NULL!	#NULL!	#NULL!	601	3	21	3	2	2		1	5000	416.667	1	1	2	2	1	1		1		2	88	8		2	2	88
A820228903	A8202289	2013	1	1	2	A820	2	13	#NULL!	3	3	1	#NULL!	5151	4961.86	#NULL!	9314.46	6444.3	7389.2	#NULL!	#NULL!	18178.9	#NULL!	601	3	21	3	2	2		1	5000	416.667	2	88	3	2	1	1		1		2	88	8		2	1	14
A820239101	A8202391	2013	1	1	2	A820	1	45	#NULL!	4	4	4	2	5151	9430.63	9863.55	#NULL!	11608.5	12680.1	#NULL!	12160.3	#NULL!	#NULL!	601	5	32	3	2	2		1	12108	1009	1	1	1	2	1	1		1		2	88	8		2	2	88
A820239102	A8202391	2013	1	1	2	A820	2	38	#NULL!	4	4	3	2	5151	5203.17	#NULL!	24361	4717.81	6367.08	#NULL!	#NULL!	36871.7	#NULL!	601	5	32	3	2	2		1	12108	1009	1	1	2	2	1	1		1		2	88	8		2	2	88
A820239103	A8202391	2013	1	1	2	A820	2	14	#NULL!	4	4	#NULL!	#NULL!	5151	#NULL!	#NULL!	#NULL!	4296.2	#NULL!	#NULL!	#NULL!	#NULL!	#NULL!	601	5	32	3	2	2		1	12108	1009	2	88	3	2	1	1		1		2	88	8		#NULL!	#NULL!	#NULL!
A820239104	A8202391	2013	1	1	2	A820	2	10	#NULL!	4	4	1	#NULL!	5151	4961.86	#NULL!	#NULL!	4296.2	6157.67	#NULL!	#NULL!	#NULL!	#NULL!	601	5	32	3	2	2		1	12108	1009	2	88	3	2	1	1		1		2	88	8		3	2	88
A820239105	A8202391	2013	1	1	2	A820	2	74	#NULL!	4	4	2	7	5151	2673.33	6046.98	#NULL!	2852.52	4836.07	#NULL!	6198.46	#NULL!	#NULL!	601	5	32	3	2	2		1	12108	1009	1	3	6	2	1	1		1		2	88	8		4	2	88
A820240801	A8202408	2013	1	1	2	A820	1	51	#NULL!	4	4	4	1	5151	7796.74	16912.4	#NULL!	8908.34	8928.98	#NULL!	21130.6	#NULL!	#NULL!	601	4	21	3	1	2		1	8000	666.667	1	1	1	2	1	1		1		2	88	8		2	2	88
A820240802	A8202408	2013	1	1	2	A820	2	43	#NULL!	4	4	4	7	5151	5452.65	#NULL!	#NULL!	5437.25	5186.88	#NULL!	#NULL!	#NULL!	#NULL!	601	4	21	3	1	2		1	8000	666.667	1	1	2	2	1	1		1		2	88	8		4	2	88
A820240803	A8202408	2013	1	1	2	A820	1	19	#NULL!	4	4	3	7	5151	7416.04	#NULL!	32985.1	5895.03	8628.29	#NULL!	#NULL!	30607.7	#NULL!	601	4	21	3	1	2		1	8000	666.667	2	88	3	2	1	1		1		2	88	8		2	2	88
A820240804	A8202408	2013	1	1	2	A820	2	15	#NULL!	4	4	2	7	5151	5695.44	#NULL!	#NULL!	5411.75	6838.2	#NULL!	#NULL!	#NULL!	#NULL!	601	4	21	3	1	2		1	8000	666.667	2	88	3	2	1	1		1		2	88	8		3	2	88
A820254401	A8202544	2013	1	1	2	A820	1	59	#NULL!	4	4	4	2	5151	6665.62	8912.36	#NULL!	7571.41	8220.68	#NULL!	11066.4	#NULL!	#NULL!	601	4	21	3	2	2		1	10000	833.333	1	1	1	2	1	1		1		2	88	8		2	2	88
A820254402	A8202544	2013	1	1	2	A820	2	58	#NULL!	4	4	3	7	5151	4552.98	5831.48	17865.3	4982.78	4636.88	25941.1	6361.2	18102.2	27819.8	601	4	21	3	2	2		1	10000	833.333	1	1	2	2	1	1		1		2	88	8		2	1	13
A820254403	A8202544	2013	1	1	2	A820	2	27	#NULL!	4	4	4	1	5151	7877.68	#NULL!	#NULL!	7210.2	8300.29	#NULL!	#NULL!	#NULL!	#NULL!	601	4	21	3	2	2		1	10000	833.333	2	88	3	2	1	1		1		2	88	8		3	2	88
A820254404	A8202544	2013	1	1	2	A820	1	23	#NULL!	4	4	3	7	5151	10733	#NULL!	17352.3	11857.9	14081.9	#NULL!	#NULL!	21868.4	#NULL!	601	4	21	3	2	2		1	10000	833.333	2	88	3	2	1	1		1		2	88	8		3	1	2
A820259502	A8202595	2013	1	1	2	A820	2	43	#NULL!	4	4	4	7	5151	10905.3	13462.9	#NULL!	7249.67	18442.7	#NULL!	12868.7	#NULL!	#NULL!	601	4	21	3	2	2		1	10000	833.333	1	1	1	2	1	1		1		2	88	8		3	2	88
A820259503	A8202595	2013	1	1	2	A820	1	17	#NULL!	4	4	#NULL!	#NULL!	5151	#NULL!	#NULL!	#NULL!	7860.03	#NULL!	#NULL!	#NULL!	#NULL!	#NULL!	601	4	21	3	2	2		1	10000	833.333	2	88	3	2	1	1		1		2	88	8		#NULL!	#NULL!	#NULL!
A820259504	A8202595	2013	1	1	2	A820	2	15	#NULL!	4	4	#NULL!	#NULL!	5151	#NULL!	#NULL!	#NULL!	7215.67	#NULL!	#NULL!	#NULL!	#NULL!	#NULL!	601	4	21	3	2	2		1	10000	833.333	2	88	3	2	1	1		1		2	88	8		#NULL!	#NULL!	#NULL!
A821191501	A8211915	2013	1	1	1	A821	1	40	#NULL!	1	1	4	7	7976.76	11638.4	13060.1	14544.1	14783.1	13713.5	19630.9	15577.6	17683.9	24501.3	612	1	10	3	1	1		9	0	0	2	88	1	1	2	1		1		2	88	8		3	2	88
A821203401	A8212034	2013	1	1	1	A821	2	36	#NULL!	3	4	4	1	7976.76	8057.56	#NULL!	#NULL!	7305.93	7887.98	#NULL!	#NULL!	#NULL!	#NULL!	612	1	10	3	1	1		1	3000	250	2	88	1	1	1	1		1		2	88	8		3	2	88
A821213601	A8212136	2013	1	1	1	A821	1	19	#NULL!	1	1	3	7	7976.76	11484.4	#NULL!	17026.8	#NULL!	#NULL!	#NULL!	#NULL!	#NULL!	#NULL!	612	1	10	3	1	1		2	50	50	2	88	1	9	2	1		1		2	88	8		3	2	88
A821240801	A8212408	2013	1	1	1	A821	2	28	#NULL!	3	3	4	2	7976.76	12199.3	#NULL!	27860.4	11165.6	12853.7	#NULL!	#NULL!	33741.1	#NULL!	612	2	13	3	1	1		1	3400	283.333	2	88	1	2	1	1		1		2	88	8		2	2	88
A821240802	A8212408	2013	1	1	1	A821	1	22	#NULL!	3	3	3	7	7976.76	16621	#NULL!	#NULL!	18205.9	20303.8	#NULL!	#NULL!	#NULL!	#NULL!	612	2	13	3	1	1		1	3400	283.333	2	88	8	9	1	1		1		2	88	8		2	2	88
A821244201	A8212442	2013	1	1	1	A821	1	57	#NULL!	3	3	2	5	7976.76	10322.3	13801.6	13135.1	11725	12730.4	18282.3	17137.3	15195.1	22925.7	612	1	10	3	1	1		2	200	200	1	2	1	1	2	1		1		2	88	8		3	2	88
A821247601	A8212476	2013	1	1	1	A821	2	25	#NULL!	1	1	4	1	7976.76	12199.3	#NULL!	13930.2	11165.6	12853.7	#NULL!	#NULL!	16870.6	#NULL!	612	1	10	3	1	1		1	360	30	2	88	1	2	1	1		1		2	88	8		3	2	88
A821278201	A8212782	2013	1	1	1	A821	1	23	#NULL!	1	2	4	1	7976.76	16621	#NULL!	13435.8	18205.9	20303.8	#NULL!	#NULL!	16932.6	#NULL!	612	1	10	3	1	1		2	100	100	2	88	1	1	1	1		1		2	88	8		2	2	88
A821286701	A8212867	2013	1	1	1	A821	1	65	#NULL!	4	4	1	2	7976.76	16297.5	17182.3	#NULL!	17885	18120.8	#NULL!	18200.7	#NULL!	#NULL!	612	5	39	3	2	1		2	750	750	1	1	6	1	2	1		1		2	88	8		4	2	88
A821291801	A8212918	2013	1	1	1	A821	1	65	#NULL!	4	3	3	3	7976.76	6550.24	8591.14	27941.9	6819.98	13063.8	39429.1	9100.36	56027.8	41319.1	612	4	21	3	2	4		2	390	390	1	1	1	2	1	1		1		2	88	8		2	1	14
A821291802	A8212918	2013	1	1	1	A821	2	56	#NULL!	3	3	1	7	7976.76	9400.9	9030.55	#NULL!	10288.3	14361.2	#NULL!	9850.86	#NULL!	#NULL!	612	4	21	3	2	4		2	390	390	1	1	2	2	1	1		1		2	88	8		3	2	88
A821291803	A8212918	2013	1	1	1	A821	2	32	#NULL!	3	3	#NULL!	#NULL!	7976.76	#NULL!	#NULL!	#NULL!	11854.2	#NULL!	#NULL!	#NULL!	#NULL!	#NULL!	612	4	21	3	2	4		2	390	390	2	88	3	1	1	1		1		2	88	8		#NULL!	#NULL!	#NULL!
A821291804	A8212918	2013	1	1	1	A821	2	28	#NULL!	3	3	4	2	7976.76	16265.7	#NULL!	27860.4	#NULL!	#NULL!	#NULL!	#NULL!	#NULL!	#NULL!	612	4	21	3	2	4		2	390	390	2	88	3	2	1	1		1		2	88	8		3	2	88
A821298601	A8212986	2013	1	1	1	A821	1	55	#NULL!	3	4	3	5	7976.76	17459.3	13801.6	48325.7	#NULL!	#NULL!	36564.6	#NULL!	#NULL!	#NULL!	612	4	21	3	2	4		2	550	550	1	1	1	1	1	1		1		2	88	8		3	2	88
A821298602	A8212986	2013	1	1	1	A821	2	53	#NULL!	3	4	2	7	7976.76	10509.9	9186.61	#NULL!	17681.6	18654.4	#NULL!	18439	#NULL!	#NULL!	612	4	21	3	2	4		2	550	550	1	1	2	1	1	1		1		2	88	8		4	2	88
A821303701	A8213037	2013	1	1	1	A821	2	27	#NULL!	3	4	#NULL!	#NULL!	7976.76	#NULL!	#NULL!	#NULL!	11165.6	#NULL!	#NULL!	#NULL!	#NULL!	#NULL!	612	2	13	3	1	1		2	350	350	2	88	1	2	1	1		1		2	88	8		#NULL!	#NULL!	#NULL!
A821303702	A8213037	2013	1	1	1	A821	2	25	#NULL!	3	4	4	1	7976.76	16408.7	#NULL!	#NULL!	11165.6	19216.4	#NULL!	#NULL!	#NULL!	#NULL!	612	2	13	3	1	1		2	350	350	2	88	8	2	1	1		1		2	88	8		3	2	88
A821313901	A8213139	2013	1	1	1	A821	2	24	#NULL!	3	3	#NULL!	#NULL!	7976.76	16391.1	#NULL!	#NULL!	#NULL!	#NULL!	#NULL!	#NULL!	#NULL!	#NULL!	612	2	11	3	1	1		2	340	340	1	1	1	2	1	1		1		2	88	8		9	9	99
A821315601	A8213156	2013	1	1	1	A821	1	31	#NULL!	4	4	4	1	7976.76	12628.2	#NULL!	18473.1	#NULL!	#NULL!	#NULL!	#NULL!	#NULL!	#NULL!	612	1	10	3	1	1		1	4000	333.333	2	88	1	1	1	1		1		2	88	8		2	2	88
A821317301	A8213173	2013	1	1	1	A821	1	31	#NULL!	3	3	4	1	7976.76	12628.2	#NULL!	#NULL!	15885.3	18255.6	#NULL!	#NULL!	#NULL!	#NULL!	612	1	10	3	1	1		2	230	230	2	88	1	2	1	1		1		2	88	8		2	2	88
A821358102	A8213581	2013	1	1	1	A821	2	70	#NULL!	1	1	1	7	7976.76	8279.76	#NULL!	#NULL!	8834.74	11982.5	#NULL!	#NULL!	#NULL!	#NULL!	612	2	23	3	2	4		2	7	7	1	4	6	2	2	1		1		2	88	8		4	1	14
A821359801	A8213598	2013	1	1	1	A821	1	76	#NULL!	1	1	4	7	7976.76	4947.5	8591.14	#NULL!	5195.88	6531.92	#NULL!	9100.36	#NULL!	#NULL!	612	1	10	3	2	4		1	340	28.3333	1	4	1	2	2	1		1		2	88	8		3	2	88
A821361501	A8213615	2013	1	1	1	A821	2	63	#NULL!	4	4	3	7	7976.76	6833.06	9364.27	#NULL!	4823.88	8986.88	#NULL!	9598.85	#NULL!	#NULL!	612	3	23	3	1	4		2	500	500	1	1	1	1	2	1		1		2	88	8		4	2	88
A821361502	A8213615	2013	1	1	1	A821	1	30	#NULL!	3	4	4	7	7976.76	16487.1	#NULL!	48710	15885.3	19149.5	#NULL!	#NULL!	58177	#NULL!	612	3	23	3	1	4		2	500	500	2	88	3	1	2	1		1		2	88	8		3	2	88
A821361503	A8213615	2013	1	1	1	A821	1	29	#NULL!	3	4	#NULL!	#NULL!	7976.76	#NULL!	#NULL!	#NULL!	16479.4	#NULL!	#NULL!	#NULL!	#NULL!	#NULL!	612	3	23	3	1	4		2	500	500	2	88	3	2	1	1		1		2	88	8		#NULL!	#NULL!	#NULL!
A822169401	A8221694	2013	1	1	1	A822	2	78	#NULL!	4	4	1	7	7648.52	4800.98	#NULL!	#NULL!	5023.12	5744.72	#NULL!	#NULL!	#NULL!	#NULL!	612	4	32	3	2	1		2	520	520	1	3	6	1	2	1		1		2	88	8		3	1	14
A822169402	A8221694	2013	1	1	1	A822	1	48	#NULL!	3	4	4	3	7648.52	14003.2	#NULL!	#NULL!	17237	15062.6	#NULL!	#NULL!	#NULL!	#NULL!	612	4	32	3	2	1		2	520	520	1	1	1	1	1	1		1		2	88	8		3	2	88
A822169403	A8221694	2013	1	1	1	A822	2	42	#NULL!	3	4	4	3	7648.52	8096.43	#NULL!	48733.5	8073.57	7701.8	#NULL!	#NULL!	30318.9	#NULL!	612	4	32	3	2	1		2	520	520	1	1	2	1	1	1		1		2	88	8		3	2	88
A822169404	A8221694	2013	1	1	1	A822	1	17	#NULL!	3	4	2	7	7648.52	11011.8	#NULL!	16326.1	8753.3	12811.8	#NULL!	#NULL!	22724.1	#NULL!	612	4	32	3	2	1		2	520	520	2	88	3	1	1	1		1		2	88	8		2	2	88
A822177901	A8221779	2013	1	1	1	A822	1	79	#NULL!	1	1	#NULL!	#NULL!	7648.52	#NULL!	#NULL!	#NULL!	7473.1	#NULL!	#NULL!	#NULL!	#NULL!	#NULL!	612	3	21	3	2	3		2	50	50	1	1	6	1	2	1		1		2	88	8		#NULL!	#NULL!	#NULL!
A822177902	A8221779	2013	1	1	1	A822	2	77	#NULL!	1	1	1	3	7648.52	14402.9	#NULL!	#NULL!	7534.68	17234.1	#NULL!	#NULL!	#NULL!	#NULL!	612	3	21	3	2	3		2	50	50	1	1	6	1	2	1		1		2	88	8		3	2	88
A822179601	A8221796	2013	1	1	1	A822	2	67	#NULL!	1	1	1	7	7648.52	4407.44	8978.94	19289.6	4868.11	5744.72	27974	9203.86	18866.6	28828.3	612	1	10	3	1	3		1	116	9.66667	1	3	1	2	2	1		1		2	88	8		4	1	14
A822186401	A8221864	2013	1	1	1	A822	1	43	#NULL!	1	2	4	5	7648.52	11159.5	#NULL!	13945.6	14174.8	13149.1	#NULL!	#NULL!	16956.2	#NULL!	612	3	21	3	1	3		2	200	200	1	1	2	2	1	1		1		2	88	8		2	2	88
A822186402	A8221864	2013	1	1	1	A822	2	36	#NULL!	1	2	3	7	7648.52	7726	#NULL!	12057.6	7005.3	7563.39	#NULL!	#NULL!	10949.9	#NULL!	612	3	21	3	1	3		2	200	200	1	1	1	2	2	1		1		2	88	8		3	2	88
A822186403	A8221864	2013	1	1	1	A822	2	2	28	1	2	1	#NULL!	7648.52	7708.52	#NULL!	#NULL!	7385.76	6210.4	#NULL!	#NULL!	#NULL!	#NULL!	612	3	21	3	1	3		2	200	200	2	88	3	2	1	1		1		2	88	8		1	2	88
A822194902	A8221949	2013	1	1	1	A822	2	43	#NULL!	1	2	3	7	7648.52	16113.8	19591.7	#NULL!	16147.1	18442.7	#NULL!	19108.3	#NULL!	#NULL!	612	3	21	3	1	1		2	200	200	1	1	2	2	9	1		1		2	88	8		4	1	4
A822194903	A8221949	2013	1	1	1	A822	1	7	#NULL!	2	2	#NULL!	#NULL!	7648.52	#NULL!	#NULL!	#NULL!	7233.92	#NULL!	#NULL!	#NULL!	#NULL!	#NULL!	612	3	21	3	1	1		2	200	200	2	88	3	2	9	1		1		2	88	8		#NULL!	#NULL!	#NULL!
A822196601	A8221966	2013	1	1	1	A822	2	79	#NULL!	2	1	#NULL!	#NULL!	7648.52	4800.98	8978.94	#NULL!	5023.12	5744.72	#NULL!	9203.86	#NULL!	#NULL!	612	1	10	3	1	1		2	45	45	1	3	1	1	2	1		1		1	4	1	5	9	9	99
A822198301	A8221983	2013	1	1	1	A822	1	54	#NULL!	1	1	1	7	7648.52	16464.1	12556.3	23110.4	13227.7	19095	18681.3	15688.1	25799.7	22205.1	612	3	21	1	1	1		1	533	44.4167	1	1	2	4	1	1		1		2	88	8		3	2	88
A822198302	A8221983	2013	1	1	1	A822	2	54	#NULL!	1	1	3	7	7648.52	7558.09	8808.59	21650.8	5616.63	10304.8	20583.3	8840.14	21128.1	21708.3	612	3	21	1	1	1		1	533	44.4167	1	1	1	4	1	1		1		1	3	1	6	5	1	14
A822198303	A8221983	2013	1	1	1	A822	1	27	#NULL!	1	1	#NULL!	#NULL!	7648.52	#NULL!	#NULL!	#NULL!	15801.3	#NULL!	#NULL!	#NULL!	#NULL!	#NULL!	612	3	21	1	1	1		1	533	44.4167	2	88	3	9	1	1		1		2	88	8		#NULL!	#NULL!	#NULL!
A822201701	A8222017	2013	1	1	1	A822	1	81	#NULL!	2	1	1	7	7648.52	4743.91	#NULL!	#NULL!	#NULL!	#NULL!	#NULL!	#NULL!	#NULL!	#NULL!	612	2	11	3	3	1		2	69	69	1	1	1	2	2	1		1		2	88	8		3	2	88
A822201702	A8222017	2013	1	1	1	A822	2	64	#NULL!	1	1	1	7	7648.52	4367.92	17957.9	#NULL!	#NULL!	#NULL!	#NULL!	#NULL!	#NULL!	#NULL!	612	2	11	3	3	1		2	69	69	1	1	2	2	1	1		1		2	88	8		3	2	88
A822215302	A8222153	2013	1	1	1	A822	2	50	#NULL!	1	1	2	7	7648.52	15116.2	17617.2	#NULL!	17681.6	18654.4	#NULL!	17680.3	#NULL!	#NULL!	612	4	21	3	1	1		1	1560	130	1	1	1	1	1	1		1		2	88	8		4	2	88
A822222102	A8222221	2013	1	1	1	A822	2	52	#NULL!	2	3	2	7	7648.52	5038.73	#NULL!	14433.8	5616.63	6869.89	#NULL!	#NULL!	14085.4	#NULL!	612	1	10	3	1	1		2	170	170	1	1	1	5	2	2	중국	2	중국	2	88	8		4	1	14
A822228902	A8222289	2013	1	1	1	A822	2	76	#NULL!	3	1	#NULL!	#NULL!	7648.52	9601.96	#NULL!	#NULL!	10046.2	11489.4	#NULL!	#NULL!	#NULL!	#NULL!	612	2	23	3	2	1		2	100	100	1	3	6	2	2	1		1		2	88	8		9	9	99
A822235701	A8222357	2013	1	1	1	A822	2	75	#NULL!	3	2	#NULL!	#NULL!	7648.52	4800.98	#NULL!	#NULL!	5023.12	5744.72	#NULL!	#NULL!	#NULL!	#NULL!	612	1	10	3	2	1		2	80	80	1	3	1	1	2	1		1		2	88	8		9	9	99
A822240801	A8222408	2013	1	1	1	A822	1	72	#NULL!	2	1	#NULL!	#NULL!	7648.52	#NULL!	#NULL!	#NULL!	5306.55	#NULL!	#NULL!	#NULL!	#NULL!	#NULL!	612	3	27	1	1	1		2	80	80	1	1	1	3	2	1		1		1	3	1	6	#NULL!	#NULL!	#NULL!
A822240802	A8222408	2013	1	1	1	A822	2	62	#NULL!	1	1	1	7	7648.52	8735.84	17957.9	#NULL!	4625.38	8617.07	#NULL!	18407.7	#NULL!	#NULL!	612	3	27	1	1	1		2	80	80	1	1	2	3	2	1		1		2	88	8		5	1	14
A822240804	A8222408	2013	1	1	1	A822	2	8	#NULL!	1	1	1	#NULL!	7648.52	5369.87	#NULL!	#NULL!	5070.01	8734.45	#NULL!	#NULL!	#NULL!	#NULL!	612	3	27	1	1	1		2	80	80	2	88	5	9	1	1		1		2	88	8		3	1	4
A822245901	A8222459	2013	1	1	1	A822	1	85	#NULL!	2	1	1	7	7648.52	9487.82	#NULL!	#NULL!	4982.07	12526.3	#NULL!	#NULL!	#NULL!	#NULL!	612	2	11	3	2	1		2	51	51	1	1	1	1	2	1		1		2	88	8		3	2	88
A822245902	A8222459	2013	1	1	1	A822	2	81	#NULL!	2	1	#NULL!	#NULL!	7648.52	#NULL!	#NULL!	#NULL!	5023.12	#NULL!	#NULL!	#NULL!	#NULL!	#NULL!	612	2	11	3	2	1		2	51	51	1	1	2	1	2	1		1		9	99	9		#NULL!	#NULL!	#NULL!
A823177901	A8231779	2013	1	1	2	A823	1	47	#NULL!	2	3	3	5	8897.17	16289.3	17037	#NULL!	#NULL!	#NULL!	#NULL!	#NULL!	#NULL!	#NULL!	601	4	21	3	2	2		2	350	350	1	1	1	2	1	1		1		2	88	8		2	2	88
A823177902	A8231779	2013	1	1	2	A823	2	43	#NULL!	2	3	3	3	8897.17	9418.21	11627	39410.2	#NULL!	#NULL!	49521	#NULL!	#NULL!	#NULL!	601	4	21	3	2	2		2	350	350	1	1	2	2	1	1		1		2	88	8		2	2	88
A823177903	A8231779	2013	1	1	2	A823	2	16	#NULL!	2	3	2	7	8897.17	9837.58	#NULL!	#NULL!	17815.3	18245.8	#NULL!	#NULL!	#NULL!	#NULL!	601	4	21	3	2	2		2	350	350	2	88	3	2	1	1		1		2	88	8		2	2	88
A823177904	A8231779	2013	1	1	2	A823	2	9	#NULL!	2	3	1	#NULL!	8897.17	6246.52	#NULL!	#NULL!	5897.71	13547.2	#NULL!	#NULL!	#NULL!	#NULL!	601	4	21	3	2	2		2	350	350	2	88	3	2	1	1		1		2	88	8		2	2	88
A823181301	A8231813	2013	1	1	2	A823	1	36	#NULL!	4	4	4	2	8897.17	11060.2	#NULL!	#NULL!	#NULL!	#NULL!	#NULL!	#NULL!	#NULL!	#NULL!	601	2	11	3	1	2		1	5000	416.667	1	1	1	2	1	1		1		2	88	8		2	2	88
A823181302	A8231813	2013	1	1	2	A823	2	36	#NULL!	4	4	4	3	8897.17	8987.3	#NULL!	28052.1	16297.9	17596.3	#NULL!	#NULL!	25475	#NULL!	601	2	11	3	1	2		1	5000	416.667	1	1	2	2	1	1		1		2	88	8		2	2	88
A823191502	A8231915	2013	1	1	2	A823	2	38	#NULL!	2	2	4	7	8897.17	16090.2	#NULL!	#NULL!	16297.9	13197.2	#NULL!	#NULL!	#NULL!	#NULL!	601	3	21	3	1	2		2	250	250	1	1	2	2	1	1		1		2	88	8		3	2	88
A823191503	A8231915	2013	1	1	2	A823	2	8	#NULL!	2	2	1	#NULL!	8897.17	6246.52	#NULL!	#NULL!	5897.71	10160.4	#NULL!	#NULL!	#NULL!	#NULL!	601	3	21	3	1	2		2	250	250	2	88	3	2	1	1		1		2	88	8		1	2	88
A823201701	A8232017	2013	1	1	2	A823	2	68	#NULL!	1	1	1	6	8897.17	5126.98	10444.8	#NULL!	5662.85	6682.57	#NULL!	10706.4	#NULL!	#NULL!	601	1	10	2	2	2		2	43	43	1	3	1	2	2	1		1		2	88	8		2	1	14
A823218702	A8232187	2013	1	1	2	A823	2	37	#NULL!	1	2	3	7	8897.17	8987.3	#NULL!	14026	8148.94	8798.15	#NULL!	#NULL!	38212.5	#NULL!	601	4	23	3	1	2		2	250	250	1	1	1	1	1	1		1		2	88	8		2	2	88
A823218703	A8232187	2013	1	1	2	A823	2	12	#NULL!	2	2	1	#NULL!	8897.17	8570.49	#NULL!	#NULL!	7420.71	8508.78	#NULL!	#NULL!	#NULL!	#NULL!	601	4	23	3	1	2		2	250	250	2	88	3	1	1	1		1		2	88	8		1	2	88
A823218704	A8232187	2013	1	1	2	A823	1	11	#NULL!	2	2	1	#NULL!	8897.17	11113.5	#NULL!	#NULL!	9999.98	7511.98	#NULL!	#NULL!	#NULL!	#NULL!	601	4	23	3	1	2		2	250	250	2	88	3	1	1	1		1		2	88	8		3	2	88
A823218705	A8232187	2013	1	1	2	A823	2	8	#NULL!	1	2	1	#NULL!	8897.17	6246.52	#NULL!	#NULL!	5897.71	6773.59	#NULL!	#NULL!	#NULL!	#NULL!	601	4	23	3	1	2		2	250	250	2	88	3	1	1	1		1		2	88	8		1	2	88
A823220401	A8232204	2013	1	1	2	A823	1	71	#NULL!	3	2	1	7	8897.17	5950.36	9582.45	#NULL!	6172.86	7285.62	#NULL!	10150.4	#NULL!	#NULL!	601	2	11	3	3	2		2	130	130	1	1	1	2	2	1		1		2	88	8		3	2	88
A823220402	A8232204	2013	1	1	2	A823	2	68	#NULL!	3	2	1	7	8897.17	5126.98	10444.8	44877.3	5662.85	6682.57	65081.7	10706.4	43893.4	67069.3	601	2	11	3	3	2		2	130	130	1	1	2	2	2	1		1		2	88	8		3	1	14
A823223801	A8232238	2013	1	1	2	A823	1	37	#NULL!	2	3	4	1	8897.17	11060.2	#NULL!	17190.2	13201.2	15749	#NULL!	#NULL!	18789.7	#NULL!	601	1	10	3	1	2		1	2000	166.667	2	88	1	2	1	1		1		2	88	8		3	2	88
A823230601	A8232306	2013	1	1	2	A823	1	33	#NULL!	4	4	4	6	8897.17	14085.3	#NULL!	41209.4	17718.3	19149.5	#NULL!	#NULL!	55035.6	#NULL!	601	2	11	3	2	2		2	500	500	1	1	1	2	1	1		1		2	88	8		3	2	88
A823230602	A8232306	2013	1	1	2	A823	2	32	#NULL!	4	4	3	2	8897.17	11103.7	#NULL!	#NULL!	9916.55	11232.4	#NULL!	#NULL!	#NULL!	#NULL!	601	2	11	3	2	2		2	500	500	1	1	2	2	1	1		1		2	88	8		2	2	88
A823245901	A8232459	2013	1	1	2	A823	2	51	#NULL!	1	2	4	1	8897.17	5861.32	10246.6	16790.2	6533.58	7991.43	23943.6	10283.3	16384.9	25252.3	601	1	10	3	2	2		1	1500	125	2	88	1	2	1	1		1		2	88	8		2	2	88
A823259501	A8232595	2013	1	1	2	A823	1	42	#NULL!	2	3	3	5	8897.17	12981.3	14567.1	32444.6	#NULL!	#NULL!	21896	#NULL!	#NULL!	#NULL!	601	4	21	3	1	2		1	4500	375	1	1	1	2	1	1		1		2	88	8		3	2	88
A823259502	A8232595	2013	1	1	2	A823	2	38	#NULL!	2	3	3	7	8897.17	8987.3	#NULL!	#NULL!	12223.4	11730.9	#NULL!	#NULL!	#NULL!	#NULL!	601	4	21	3	1	2		1	4500	375	1	1	2	2	1	1		1		2	88	8		3	2	88
A823259503	A8232595	2013	1	1	2	A823	2	1	15	3	3	1	#NULL!	8897.17	8966.97	#NULL!	#NULL!	8591.52	9632.37	#NULL!	#NULL!	#NULL!	#NULL!	601	4	21	3	1	2		1	4500	375	2	88	3	2	2	1		1		2	88	8		1	2	88
A823259504	A8232595	2013	1	1	2	A823	1	13	#NULL!	3	3	1	#NULL!	8897.17	11113.5	#NULL!	15961.7	15000	10016	#NULL!	#NULL!	31083.3	#NULL!	601	4	21	3	1	2		1	4500	375	2	88	3	2	2	1		1		2	88	8		3	2	88
A823268001	A8232680	2013	1	1	2	A823	2	30	#NULL!	3	4	4	1	8897.17	11103.7	#NULL!	#NULL!	9916.55	11232.4	#NULL!	#NULL!	#NULL!	#NULL!	601	1	10	3	1	2		1	3000	250	2	88	1	2	1	1		1		2	88	8		2	2	88
A823271401	A8232714	2013	1	1	2	A823	2	69	#NULL!	2	1	1	7	8897.17	5126.98	10444.8	#NULL!	5662.85	6682.57	#NULL!	10706.4	#NULL!	#NULL!	601	1	10	3	2	2		2	62	62	1	3	1	2	2	1		1		2	88	8		3	1	10
A824177901	A8241779	2013	1	1	1	A824	1	40	#NULL!	1	2	3	3	5698.9	8314.9	#NULL!	10390.8	10561.6	9797.41	#NULL!	#NULL!	18951	#NULL!	612	4	21	3	2	4		2	270	270	1	1	1	1	1	1		1		2	88	8		2	2	88
A824177902	A8241779	2013	1	1	1	A824	2	37	#NULL!	2	2	3	3	5698.9	5756.62	#NULL!	8984.09	5219.63	5635.47	#NULL!	#NULL!	12238.1	#NULL!	612	4	21	3	2	4		2	270	270	1	1	2	1	1	1		1		2	88	8		3	2	88
A824177903	A8241779	2013	1	1	1	A824	2	10	#NULL!	2	2	1	#NULL!	5698.9	5489.64	#NULL!	#NULL!	4753.18	5450.12	#NULL!	#NULL!	#NULL!	#NULL!	612	4	21	3	2	4		2	270	270	2	88	3	1	1	1		1		2	88	8		3	2	88
A824177904	A8241779	2013	1	1	1	A824	2	5	64	2	2	1	#NULL!	5698.9	4001.08	#NULL!	#NULL!	3777.65	4338.68	#NULL!	#NULL!	#NULL!	#NULL!	612	4	21	3	2	4		2	270	270	2	88	3	1	1	1		1		2	88	8		1	2	88
A824181301	A8241813	2013	1	1	1	A824	1	38	#NULL!	1	2	4	3	5698.9	14168.7	#NULL!	22021.6	#NULL!	#NULL!	#NULL!	#NULL!	#NULL!	#NULL!	612	4	21	3	2	4		1	2850	237.5	1	1	1	1	2	1		1		2	88	8		3	2	88
A824181302	A8241813	2013	1	1	1	A824	2	34	#NULL!	1	2	#NULL!	#NULL!	5698.9	#NULL!	#NULL!	#NULL!	12703.7	#NULL!	#NULL!	#NULL!	#NULL!	#NULL!	612	4	21	3	2	4		1	2850	237.5	1	1	2	1	2	1		1		2	88	8		#NULL!	#NULL!	#NULL!
A824181303	A8241813	2013	1	1	1	A824	1	3	39	1	2	1	#NULL!	5698.9	3688.75	#NULL!	#NULL!	3898.06	14524.1	#NULL!	#NULL!	#NULL!	#NULL!	612	4	21	3	2	4		1	2850	237.5	2	88	3	1	1	1		1		2	88	8		3	2	88
A824186401	A8241864	2013	1	1	1	A824	1	29	#NULL!	2	3	3	5	5698.9	11476.2	#NULL!	17356.6	11773.5	15735.4	#NULL!	#NULL!	21170	#NULL!	612	2	11	3	1	1		2	300	300	1	1	1	1	1	1		1		2	88	8		3	2	88
A824186402	A8241864	2013	1	1	1	A824	2	28	#NULL!	3	3	3	3	5698.9	8715.61	#NULL!	#NULL!	7977.13	9183.18	#NULL!	#NULL!	#NULL!	#NULL!	612	2	11	3	1	1		2	300	300	1	1	2	1	1	1		1		2	88	8		3	2	88
A824188102	A8241881	2013	1	1	1	A824	2	50	#NULL!	2	3	3	7	5698.9	7508.7	13126.5	#NULL!	6277.42	15356.2	#NULL!	13173.5	#NULL!	#NULL!	612	3	21	3	1	1		1	3380	281.667	1	1	1	1	1	1		1		2	88	8		1	1	14
A824188104	A8241881	2013	1	1	1	A824	1	18	#NULL!	3	3	#NULL!	#NULL!	5698.9	#NULL!	#NULL!	#NULL!	9783.1	#NULL!	#NULL!	#NULL!	#NULL!	#NULL!	612	3	21	3	1	1		1	3380	281.667	2	88	3	1	1	1		1		2	88	8		#NULL!	#NULL!	#NULL!
A824194901	A8241949	2013	1	1	1	A824	2	37	#NULL!	3	3	4	7	5698.9	5756.62	#NULL!	#NULL!	5219.63	5635.47	#NULL!	#NULL!	#NULL!	#NULL!	612	3	21	3	1	1		1	4750	395.833	1	1	2	1	1	1		1		2	88	8		1	2	88
A824194902	A8241949	2013	1	1	1	A824	1	37	#NULL!	3	3	#NULL!	#NULL!	5698.9	7084.35	#NULL!	22021.6	8455.78	10087.7	#NULL!	#NULL!	24070.7	#NULL!	612	3	21	3	1	1		1	4750	395.833	1	1	1	2	1	1		1		2	88	8		#NULL!	#NULL!	#NULL!
A824194903	A8241949	2013	1	1	1	A824	1	9	#NULL!	3	3	1	#NULL!	5698.9	5777.83	#NULL!	#NULL!	5389.98	4136.32	#NULL!	#NULL!	#NULL!	#NULL!	612	3	21	3	1	1		1	4750	395.833	2	88	3	2	1	1		1		2	88	8		2	2	88
A824200001	A8242000	2013	1	1	1	A824	1	56	#NULL!	1	2	1	5	5698.9	7374.63	#NULL!	28152.7	8376.77	9095.09	#NULL!	#NULL!	32567.7	#NULL!	612	3	21	3	2	4		2	200	200	1	1	1	2	1	1		1		2	88	8		3	2	88
A824200002	A8242000	2013	1	1	1	A824	2	52	#NULL!	1	2	2	6	5698.9	3754.35	13126.5	#NULL!	4184.94	5118.74	#NULL!	13173.5	#NULL!	#NULL!	612	3	21	3	2	4		2	200	200	1	1	2	2	1	1		1		2	88	8		3	2	88
A824200003	A8242000	2013	1	1	1	A824	1	30	#NULL!	1	2	#NULL!	#NULL!	5698.9	9022.06	#NULL!	#NULL!	11349.1	13042.5	#NULL!	#NULL!	#NULL!	#NULL!	612	3	21	3	2	4		2	200	200	2	88	3	2	1	1		1		2	88	8		#NULL!	#NULL!	#NULL!
A824205102	A8242051	2013	1	1	1	A824	2	55	#NULL!	4	4	3	7	5698.9	15111.8	12903.5	#NULL!	16538.3	15390.3	#NULL!	14075.6	#NULL!	#NULL!	612	3	21	3	2	1		2	700	700	1	1	2	2	2	1		1		2	88	8		3	2	88
A824215301	A8242153	2013	1	1	1	A824	1	80	#NULL!	4	2	1	7	5698.9	3534.68	#NULL!	#NULL!	3712.13	4666.65	#NULL!	#NULL!	#NULL!	#NULL!	612	3	27	3	2	1		2	250	250	1	1	1	1	1	1		1		1	4	1	5	1	2	88
A824215302	A8242153	2013	1	1	1	A824	2	78	#NULL!	4	2	1	7	5698.9	3577.2	#NULL!	#NULL!	3742.71	4280.38	#NULL!	#NULL!	#NULL!	#NULL!	612	3	27	3	2	1		2	250	250	1	1	2	1	1	1		1		2	88	8		4	1	14
A824215303	A8242153	2013	1	1	1	A824	2	26	#NULL!	2	2	4	1	5698.9	8715.61	#NULL!	#NULL!	7977.13	9183.18	#NULL!	#NULL!	#NULL!	#NULL!	612	3	27	3	2	1		2	250	250	2	88	5	2	1	1		1		2	88	8		2	2	88
A824223801	A8242238	2013	1	1	1	A824	1	63	#NULL!	3	3	1	7	5698.9	6059.66	#NULL!	24953.4	5772.57	4666.65	#NULL!	#NULL!	25593.4	#NULL!	612	6	39	3	2	1		2	470	470	1	1	2	2	2	1		1		2	88	8		3	2	88
A824223802	A8242238	2013	1	1	1	A824	2	59	#NULL!	3	3	1	7	5698.9	5037.27	12903.5	#NULL!	5512.78	5130.1	#NULL!	14075.6	#NULL!	#NULL!	612	6	39	3	2	1		2	470	470	1	1	1	2	2	1		1		1	12	1	5	5	1	14
A824223803	A8242238	2013	1	1	1	A824	1	35	#NULL!	2	3	3	6	5698.9	7084.35	#NULL!	#NULL!	8455.78	10087.7	#NULL!	#NULL!	#NULL!	#NULL!	612	6	39	3	2	1		2	470	470	1	1	3	1	2	1		1		1	3	1	5	3	2	88
A824223804	A8242238	2013	1	1	1	A824	2	30	#NULL!	2	3	4	2	5698.9	7112.26	#NULL!	#NULL!	6351.84	7194.65	#NULL!	#NULL!	#NULL!	#NULL!	612	6	39	3	2	1		2	470	470	2	88	3	2	1	1		1		2	88	8		3	2	88
A824223805	A8242238	2013	1	1	1	A824	2	23	#NULL!	3	3	2	6	5698.9	6957.67	#NULL!	19365.2	7597.62	9307.68	#NULL!	#NULL!	20073.8	#NULL!	612	6	39	3	2	1		2	470	470	1	1	4	1	2	2	베트남	2	베트남	2	88	8		2	2	88
A824223806	A8242238	2013	1	1	1	A824	2	2	25	3	3	1	#NULL!	5698.9	5743.6	#NULL!	#NULL!	5503.11	4627.36	#NULL!	#NULL!	#NULL!	#NULL!	612	6	39	3	2	1		2	470	470	2	88	5	1	2	1		1		2	88	8		1	1	14
A824230601	A8242306	2013	1	1	1	A824	2	62	#NULL!	1	1	4	7	5698.9	3254.53	6690.19	14372.6	3446.36	4280.38	20843.4	6857.78	14057.5	21479.9	612	1	10	3	2	1		2	70	70	1	1	1	2	1	1		1		2	88	8		3	2	88
A824232301	A8242323	2013	1	1	1	A824	2	52	#NULL!	2	2	4	1	5698.9	5631.52	6563.26	32263.9	6277.42	7678.11	30673.2	6586.77	31485.1	32349.6	612	3	29	2	1	1		1	3069	255.75	1	4	1	4	1	1		1		2	88	8		3	1	5
A824232303	A8242323	2013	1	1	1	A824	1	50	#NULL!	2	2	4	6	5698.9	12939.1	9355.67	#NULL!	14783.9	14818.1	#NULL!	11689.1	#NULL!	#NULL!	612	3	29	2	1	1		1	3069	255.75	2	88	8	1	2	1		1		2	88	8		3	2	88
A824239101	A8242391	2013	1	1	1	A824	1	50	#NULL!	1	2	1	5	5698.9	8626.06	9355.67	#NULL!	#NULL!	#NULL!	#NULL!	#NULL!	#NULL!	#NULL!	612	4	21	3	1	1		1	2550	212.5	1	1	1	1	2	1		1		2	88	8		2	2	88
A824239102	A8242391	2013	1	1	1	A824	2	46	#NULL!	1	2	3	7	5698.9	6611.71	7633.36	23821.7	17760.6	18370	31945.5	15151.2	43895.3	32048.5	612	4	21	3	1	1		1	2550	212.5	1	1	2	1	2	1		1		2	88	8		3	2	88
A824245901	A8242459	2013	1	1	1	A824	1	71	#NULL!	2	1	3	6	5698.9	3811.38	12275.7	#NULL!	3953.9	4666.65	#NULL!	13003.3	#NULL!	#NULL!	612	2	11	3	3	1		2	60	60	1	1	2	2	1	1		1		1	3	1	6	2	2	88
A824245902	A8242459	2013	1	1	1	A824	2	70	#NULL!	2	1	2	7	5698.9	2957.68	#NULL!	#NULL!	3155.94	4280.38	#NULL!	#NULL!	#NULL!	#NULL!	612	2	11	3	3	1		2	60	60	1	1	1	2	1	1		1		2	88	8		3	2	88
A824251001	A8242510	2013	1	1	1	A824	2	60	#NULL!	3	3	3	6	5698.9	3254.53	6690.19	#NULL!	3446.36	4280.38	#NULL!	6857.78	#NULL!	#NULL!	612	1	10	3	3	1		2	175	175	1	3	1	2	1	1		1		2	88	8		3	1	7
A824259501	A8242595	2013	1	1	1	A824	1	29	#NULL!	3	3	3	1	5698.9	11476.2	#NULL!	#NULL!	11773.5	15735.4	#NULL!	#NULL!	#NULL!	#NULL!	612	2	11	3	1	1		1	4000	333.333	1	1	1	2	1	1		1		2	88	8		3	2	88
A824259502	A8242595	2013	1	1	1	A824	2	29	#NULL!	3	3	4	2	5698.9	8715.61	#NULL!	19904.5	7977.13	9183.18	#NULL!	#NULL!	24105.9	#NULL!	612	2	11	3	1	1		1	4000	333.333	1	1	2	2	1	1		1		2	88	8		3	2	88
A824261201	A8242612	2013	1	1	1	A824	1	37	#NULL!	4	4	4	1	5698.9	7084.35	#NULL!	#NULL!	8455.78	10087.7	#NULL!	#NULL!	#NULL!	#NULL!	612	2	11	3	1	1		2	500	500	1	1	1	2	1	1		1		2	88	8		1	2	88
A824261202	A8242612	2013	1	1	1	A824	2	30	#NULL!	4	4	4	1	5698.9	7112.26	#NULL!	#NULL!	6351.84	7194.65	#NULL!	#NULL!	#NULL!	#NULL!	612	2	11	3	1	1		2	500	500	1	1	2	2	1	1		1		2	88	8		4	2	88
A824268001	A8242680	2013	1	1	1	A824	1	63	#NULL!	2	2	#NULL!	#NULL!	5698.9	9089.5	6137.84	#NULL!	5772.57	9333.3	#NULL!	6501.64	#NULL!	#NULL!	612	4	39	3	3	1		2	220	220	1	1	2	2	2	1		1		2	88	8		#NULL!	#NULL!	#NULL!
A824268002	A8242680	2013	1	1	1	A824	2	58	#NULL!	2	2	1	6	5698.9	7555.9	6451.77	#NULL!	5512.78	10260.2	#NULL!	7037.82	#NULL!	#NULL!	612	4	39	3	3	1		2	220	220	1	1	1	2	1	1		1		1	1	1	6	3	2	88
A824268003	A8242680	2013	1	1	1	A824	2	36	#NULL!	1	2	#NULL!	#NULL!	5698.9	#NULL!	#NULL!	#NULL!	5219.63	#NULL!	#NULL!	#NULL!	#NULL!	#NULL!	612	4	39	3	3	1		2	220	220	1	4	3	2	1	1		1		2	88	8		#NULL!	#NULL!	#NULL!
A824268004	A8242680	2013	1	1	1	A824	2	8	#NULL!	1	2	#NULL!	#NULL!	5698.9	#NULL!	#NULL!	#NULL!	3777.65	#NULL!	#NULL!	#NULL!	#NULL!	#NULL!	612	4	39	3	3	1		2	220	220	2	88	5	2	1	1		1		2	88	8		#NULL!	#NULL!	#NULL!
A825179601	A8251796	2013	1	1	1	A825	1	69	#NULL!	3	2	3	7	5697.69	3509.06	12273.1	19958.5	3653.56	4665.66	28163.6	13000.5	20470.4	29513.6	612	2	11	3	1	1		2	210	210	1	1	1	2	9	1		1		2	88	8		3	2	88
A825179602	A8251796	2013	1	1	1	A825	2	70	#NULL!	4	2	3	7	5697.69	2957.06	#NULL!	#NULL!	3155.27	4279.47	#NULL!	#NULL!	#NULL!	#NULL!	612	2	11	3	1	1		2	210	210	1	1	2	2	9	1		1		2	88	8		3	2	88
A825193201	A8251932	2013	1	1	1	A825	1	48	#NULL!	1	2	#NULL!	#NULL!	5697.69	#NULL!	#NULL!	#NULL!	12840.5	#NULL!	#NULL!	#NULL!	#NULL!	#NULL!	612	5	32	3	2	3		1	3096	258	1	1	1	2	1	1		1		2	88	8		#NULL!	#NULL!	#NULL!
A825193202	A8251932	2013	1	1	1	A825	2	46	#NULL!	2	2	3	7	5697.69	13220.6	19359.6	23816.6	6386.86	15394.7	47908.1	22722	27428.8	48062.5	612	5	32	3	2	3		1	3096	258	1	1	2	2	1	1		1		2	88	8		3	2	88
A825193203	A8251932	2013	1	1	1	A825	2	19	#NULL!	1	2	3	3	5697.69	12599.8	#NULL!	20406.3	5986.12	18245.8	#NULL!	#NULL!	19723.5	#NULL!	612	5	32	3	2	3		1	3096	258	2	88	3	2	1	1		1		2	88	8		3	2	88
A825193204	A8251932	2013	1	1	1	A825	2	16	#NULL!	1	2	#NULL!	#NULL!	5697.69	#NULL!	#NULL!	#NULL!	5986.12	#NULL!	#NULL!	#NULL!	#NULL!	#NULL!	612	5	32	3	2	3		1	3096	258	2	88	3	2	1	1		1		2	88	8		#NULL!	#NULL!	#NULL!
A825193205	A8251932	2013	1	1	1	A825	2	75	#NULL!	4	2	#NULL!	#NULL!	5697.69	#NULL!	#NULL!	#NULL!	3741.92	#NULL!	#NULL!	#NULL!	#NULL!	#NULL!	612	5	32	3	2	3		1	3096	258	1	3	6	2	2	1		1		2	88	8		#NULL!	#NULL!	#NULL!
A825196601	A8251966	2013	1	1	1	A825	2	75	#NULL!	3	1	1	7	5697.69	3576.44	6688.77	#NULL!	3741.92	4279.47	#NULL!	6856.32	#NULL!	#NULL!	612	1	10	3	2	3		2	69	69	1	3	1	2	2	1		1		1	1	1	5	3	2	88
A825198301	A8251983	2013	1	1	1	A825	2	50	#NULL!	3	4	3	3	5697.69	3753.55	6561.87	16128.5	4184.05	5117.65	15333.3	6585.37	15739.2	16171.4	612	3	23	3	2	3		1	6220	518.333	1	4	1	1	1	1		1		2	88	8		2	2	88
A825198302	A8251983	2013	1	1	1	A825	2	23	#NULL!	4	4	4	7	5697.69	6956.19	#NULL!	11616.7	7596.01	9305.71	#NULL!	#NULL!	12041.7	#NULL!	612	3	23	3	2	3		1	6220	518.333	2	88	3	2	1	1		1		2	88	8		2	2	88
A825198303	A8251983	2013	1	1	1	A825	2	25	#NULL!	4	4	4	1	5697.69	8713.76	#NULL!	#NULL!	7975.44	9181.23	#NULL!	#NULL!	#NULL!	#NULL!	612	3	23	3	2	3		1	6220	518.333	2	88	3	2	1	1		1		2	88	8		2	2	88
A825200001	A8252000	2013	1	1	1	A825	1	52	#NULL!	3	4	#NULL!	#NULL!	5697.69	#NULL!	#NULL!	#NULL!	9853.81	#NULL!	#NULL!	#NULL!	#NULL!	#NULL!	612	3	21	3	2	3		2	480	480	1	1	1	2	1	1		1		2	88	8		#NULL!	#NULL!	#NULL!
A825200002	A8252000	2013	1	1	1	A825	2	50	#NULL!	3	4	4	2	5697.69	5630.32	13123.7	#NULL!	4184.05	7676.48	#NULL!	13170.7	#NULL!	#NULL!	612	3	21	3	2	3		2	480	480	1	1	2	2	1	1		1		2	88	8		2	2	88
A825200003	A8252000	2013	1	1	1	A825	1	22	#NULL!	4	4	3	7	5697.69	17302.8	#NULL!	#NULL!	13116.4	20303.8	#NULL!	#NULL!	#NULL!	#NULL!	612	3	21	3	2	3		2	480	480	2	88	3	2	1	1		1		2	88	8		3	2	88
A825210201	A8252102	2013	1	1	1	A825	2	84	#NULL!	2	1	1	7	5697.69	3576.44	#NULL!	#NULL!	3741.92	4279.47	#NULL!	#NULL!	#NULL!	#NULL!	612	1	10	3	2	1		1	540	45	1	3	1	2	2	1		1		1	1	1	4	2	2	88
A825230601	A8252306	2013	1	1	1	A825	1	70	#NULL!	4	3	#NULL!	#NULL!	5697.69	#NULL!	#NULL!	#NULL!	3953.06	#NULL!	#NULL!	#NULL!	#NULL!	#NULL!	612	2	11	3	2	1		2	283	283	1	1	2	2	2	1		1		2	88	8		#NULL!	#NULL!	#NULL!
A825230602	A8252306	2013	1	1	1	A825	2	63	#NULL!	4	3	1	7	5697.69	6507.67	#NULL!	#NULL!	3445.63	8558.93	#NULL!	#NULL!	#NULL!	#NULL!	612	2	11	3	2	1		2	283	283	1	1	1	2	2	1		1		2	88	8		3	2	88
A825239101	A8252391	2013	1	1	1	A825	1	78	#NULL!	3	1	1	7	5697.69	3533.93	12273.1	#NULL!	3711.34	4665.66	#NULL!	13000.5	#NULL!	#NULL!	612	2	11	3	2	1		2	80	80	1	1	2	2	1	1		1		1	4	1	4	2	2	88
A825239102	A8252391	2013	1	1	1	A825	2	77	#NULL!	3	1	1	7	5697.69	3576.44	#NULL!	#NULL!	3741.92	4279.47	#NULL!	#NULL!	#NULL!	#NULL!	612	2	11	3	2	1		2	80	80	1	1	1	2	1	1		1		2	88	8		4	1	14
A825244201	A8252442	2013	1	1	1	A825	2	39	#NULL!	4	4	3	3	5697.69	5755.4	#NULL!	8982.18	#NULL!	#NULL!	#NULL!	#NULL!	#NULL!	#NULL!	612	1	10	3	1	1		2	600	600	2	88	1	1	1	1		1		2	88	8		2	2	88
A825251001	A8252510	2013	1	1	1	A825	1	38	#NULL!	2	3	4	1	5697.69	7082.84	#NULL!	22017	8453.98	10085.5	#NULL!	#NULL!	24065.6	#NULL!	612	4	21	3	1	1		1	4000	333.333	1	1	1	2	1	1		1		2	88	8		2	2	88
A825251002	A8252510	2013	1	1	1	A825	2	33	#NULL!	2	3	4	7	5697.69	7110.75	#NULL!	#NULL!	6350.49	7193.12	#NULL!	#NULL!	#NULL!	#NULL!	612	4	21	3	1	1		1	4000	333.333	1	1	2	2	1	1		1		2	88	8		3	2	88
A825251003	A8252510	2013	1	1	1	A825	2	7	#NULL!	2	3	1	#NULL!	5697.69	4000.23	#NULL!	#NULL!	3776.85	4337.76	#NULL!	#NULL!	#NULL!	#NULL!	612	4	21	3	1	1		1	4000	333.333	2	88	3	2	1	1		1		2	88	8		1	2	88
A825251004	A8252510	2013	1	1	1	A825	2	5	67	2	3	1	#NULL!	5697.69	4000.23	#NULL!	#NULL!	3776.85	4337.76	#NULL!	#NULL!	#NULL!	#NULL!	612	4	21	3	1	1		1	4000	333.333	2	88	3	2	1	1		1		2	88	8		2	2	88
A825254401	A8252544	2013	1	1	1	A825	1	64	#NULL!	4	4	4	7	5697.69	6058.38	6136.53	#NULL!	5771.34	4665.66	#NULL!	6500.26	#NULL!	#NULL!	612	5	39	3	2	1		1	7000	583.333	1	1	1	2	1	1		1		2	88	8		3	2	88
A825254402	A8252544	2013	1	1	1	A825	2	65	#NULL!	4	4	3	7	5697.69	3283.28	6688.77	43108.7	3626.45	4279.47	41677.9	6856.32	56218	42950.7	612	5	39	3	2	1		1	7000	583.333	1	1	2	2	1	1		1		2	88	8		3	2	88
A825254403	A8252544	2013	1	1	1	A825	1	10	#NULL!	4	4	1	#NULL!	5697.69	7117.03	#NULL!	#NULL!	6403.92	4810.62	#NULL!	#NULL!	#NULL!	#NULL!	612	5	39	3	2	1		1	7000	583.333	2	88	5	2	1	1		1		2	88	8		3	2	88
A825254404	A8252544	2013	1	1	1	A825	2	7	#NULL!	4	4	1	#NULL!	5697.69	4000.23	#NULL!	#NULL!	3776.85	4337.76	#NULL!	#NULL!	#NULL!	#NULL!	612	5	39	3	2	1		1	7000	583.333	2	88	5	2	1	1		1		2	88	8		2	2	88
A825254405	A8252544	2013	1	1	1	A825	2	38	#NULL!	3	4	4	3	5697.69	5755.4	#NULL!	#NULL!	5218.52	5634.27	#NULL!	#NULL!	#NULL!	#NULL!	612	5	39	3	2	1		1	7000	583.333	1	1	3	2	1	1		1		2	88	8		2	2	88
A825264601	A8252646	2013	1	1	1	A825	2	84	#NULL!	2	1	1	7	5697.69	3576.44	#NULL!	#NULL!	3741.92	4279.47	#NULL!	#NULL!	#NULL!	#NULL!	612	1	10	1	1	1		2	39	39	2	88	1	3	2	1		1		2	88	8		5	1	4
A825268001	A8252680	2013	1	1	1	A825	1	39	#NULL!	1	2	3	3	5697.69	7082.84	#NULL!	22017	#NULL!	#NULL!	#NULL!	#NULL!	#NULL!	#NULL!	612	4	21	3	1	1		2	200	200	1	1	1	2	1	1		1		2	88	8		2	2	88
A825268002	A8252680	2013	1	1	1	A825	2	41	#NULL!	1	2	3	7	5697.69	6031.36	7445.86	#NULL!	9021.49	7649.84	#NULL!	7117.27	#NULL!	#NULL!	612	4	21	3	1	1		2	200	200	1	1	2	2	1	1		1		2	88	8		3	2	88
A825268003	A8252680	2013	1	1	1	A825	1	16	#NULL!	1	2	2	7	5697.69	8203.13	#NULL!	12162	9781.02	12725.4	#NULL!	#NULL!	25392.2	#NULL!	612	4	21	3	1	1		2	200	200	2	88	3	2	1	1		1		2	88	8		3	2	88
A825268004	A8252680	2013	1	1	1	A825	1	4	57	1	2	1	#NULL!	5697.69	3687.97	#NULL!	#NULL!	3897.24	6453.8	#NULL!	#NULL!	#NULL!	#NULL!	612	4	21	3	1	1		2	200	200	2	88	3	2	1	1		1		2	88	8		2	2	88
A825278201	A8252782	2013	1	1	1	A825	1	77	#NULL!	3	1	1	7	5697.69	3533.93	#NULL!	#NULL!	3711.34	4665.66	#NULL!	#NULL!	#NULL!	#NULL!	612	2	11	3	2	1		2	91	91	1	1	1	2	2	1		1		2	88	8		3	2	88
A825278202	A8252782	2013	1	1	1	A825	2	70	#NULL!	2	1	1	7	5697.69	2957.06	13377.5	#NULL!	3155.27	4279.47	#NULL!	13712.6	#NULL!	#NULL!	612	2	11	3	2	1		2	91	91	1	1	2	2	1	1		1		2	88	8		3	2	88
A825285001	A8252850	2013	1	1	1	A825	2	69	#NULL!	4	4	4	7	5697.69	6566.56	#NULL!	#NULL!	7252.89	17117.9	#NULL!	#NULL!	#NULL!	#NULL!	612	4	21	3	2	1		2	710	710	1	1	2	2	2	1		1		2	88	8		3	2	88
A825285002	A8252850	2013	1	1	1	A825	1	73	#NULL!	4	4	#NULL!	#NULL!	5697.69	7621.13	#NULL!	#NULL!	#NULL!	#NULL!	#NULL!	#NULL!	#NULL!	#NULL!	612	4	21	3	2	1		2	710	710	1	1	1	2	2	1		1		2	88	8		#NULL!	#NULL!	#NULL!
A825285004	A8252850	2013	1	1	1	A825	2	27	#NULL!	4	4	#NULL!	#NULL!	5697.69	#NULL!	#NULL!	#NULL!	15950.9	#NULL!	#NULL!	#NULL!	#NULL!	#NULL!	612	4	21	3	2	1		2	710	710	2	88	3	2	9	1		1		2	88	8		#NULL!	#NULL!	#NULL!
A825291801	A8252918	2013	1	1	1	A825	1	32	#NULL!	2	3	4	1	5697.69	9020.14	#NULL!	13195.1	11346.7	13039.7	#NULL!	#NULL!	17622.2	#NULL!	612	1	10	3	1	1		1	2000	166.667	2	88	1	1	2	1		1		2	88	8		4	2	88
A825300301	A8253003	2013	1	1	1	A825	1	67	#NULL!	2	1	1	7	5697.69	3509.06	#NULL!	9979.25	3653.56	4665.66	#NULL!	#NULL!	10235.2	#NULL!	612	1	10	3	2	1		2	72	72	1	4	1	1	1	1		1		2	88	8		3	2	88
A826171102	A8261711	2013	1	1	2	A826	2	53	#NULL!	4	4	3	1	4144.21	4095.22	4772.77	11731.1	4564.91	5583.49	11152.7	4789.87	11447.9	11762.2	601	4	21	3	2	2		1	9000	750	1	1	1	2	1	1		1		2	88	8		3	2	88
A826171104	A8261711	2013	1	1	2	A826	2	28	#NULL!	4	4	4	1	4144.21	9506.92	#NULL!	10855.9	8701.4	10016.9	#NULL!	#NULL!	13147.3	#NULL!	601	4	21	3	2	2		1	9000	750	2	88	3	2	1	1		1		2	88	8		2	2	88
A826172801	A8261728	2013	1	1	2	A826	2	79	#NULL!	3	1	3	7	4144.21	2601.32	4865.07	#NULL!	2721.68	3112.67	#NULL!	4986.94	#NULL!	#NULL!	601	1	10	3	2	2		2	59	59	1	3	1	2	2	1		1		2	88	8		4	1	14
A826181301	A8261813	2013	1	1	2	A826	1	54	#NULL!	4	4	4	3	4144.21	6272.83	6803.4	16696	9556.22	9578.36	20244.2	8500.28	18638.8	24062.9	601	4	21	3	2	2		1	9000	750	1	1	1	1	1	1		1		2	88	8		2	2	88
A826181302	A8261813	2013	1	1	2	A826	2	53	#NULL!	4	4	3	3	4144.21	2730.14	4772.77	#NULL!	4057.69	4963.1	#NULL!	4789.87	#NULL!	#NULL!	601	4	21	3	2	2		1	9000	750	1	1	2	1	1	1		1		2	88	8		3	2	88
A826181303	A8261813	2013	1	1	2	A826	2	26	#NULL!	4	4	4	1	4144.21	6337.95	#NULL!	#NULL!	#NULL!	#NULL!	#NULL!	#NULL!	#NULL!	#NULL!	601	4	21	3	2	2		1	9000	750	2	88	3	1	1	1		1		2	88	8		3	2	88
A826181304	A8261813	2013	1	1	2	A826	1	25	#NULL!	4	4	4	3	4144.21	8345.47	#NULL!	12621.7	11415.5	15256.9	#NULL!	#NULL!	15394.7	#NULL!	601	4	21	3	2	2		1	9000	750	2	88	3	1	1	1		1		2	88	8		2	2	88
A826184702	A8261847	2013	1	1	2	A826	2	42	#NULL!	3	4	3	7	4144.21	4386.9	5415.74	#NULL!	#NULL!	#NULL!	#NULL!	#NULL!	#NULL!	#NULL!	601	3	23	3	2	2		2	500	500	1	1	1	1	1	1		1		2	88	8		3	2	88
A826184704	A8261847	2013	1	1	2	A826	1	18	#NULL!	4	4	3	6	4144.21	5966.54	#NULL!	17692	#NULL!	#NULL!	#NULL!	#NULL!	#NULL!	#NULL!	601	3	23	3	2	2		2	500	500	2	88	3	1	1	1		1		2	88	8		2	2	88
A826184705	A8261847	2013	1	1	2	A826	1	11	#NULL!	4	4	1	#NULL!	4144.21	5176.57	#NULL!	#NULL!	#NULL!	#NULL!	#NULL!	#NULL!	#NULL!	#NULL!	601	3	23	3	2	2		2	500	500	2	88	3	1	1	1		1		2	88	8		2	2	88
A826189801	A8261898	2013	1	1	2	A826	1	75	#NULL!	3	2	2	6	4144.21	5140.8	#NULL!	#NULL!	5398.88	6787.13	#NULL!	#NULL!	#NULL!	#NULL!	601	4	21	3	2	2		2	158	158	1	1	1	2	2	1		1		2	88	8		3	2	88
A826189802	A8261898	2013	1	1	2	A826	2	69	#NULL!	2	2	1	6	4144.21	4776.18	14595.2	#NULL!	5275.39	6225.34	#NULL!	14960.8	#NULL!	#NULL!	601	4	21	3	2	2		2	158	158	1	1	2	2	1	1		1		2	88	8		3	2	88
A826194901	A8261949	2013	1	1	2	A826	1	43	#NULL!	4	4	4	2	4144.21	6046.56	10177.8	22668.5	#NULL!	#NULL!	30596.8	#NULL!	#NULL!	#NULL!	601	4	32	3	2	2		1	9328	777.333	1	1	1	2	1	1		1		2	88	8		3	1	7
A826194902	A8261949	2013	1	1	2	A826	2	40	#NULL!	4	4	3	7	4144.21	4386.9	8123.61	#NULL!	5832.69	8346.16	#NULL!	15530.2	#NULL!	#NULL!	601	4	32	3	2	2		1	9328	777.333	1	1	2	2	1	1		1		2	88	8		3	2	88
A826194903	A8261949	2013	1	1	2	A826	1	15	#NULL!	4	4	#NULL!	#NULL!	4144.21	#NULL!	#NULL!	#NULL!	6323.75	#NULL!	#NULL!	#NULL!	#NULL!	#NULL!	601	4	32	3	2	2		1	9328	777.333	2	88	3	2	1	1		1		2	88	8		#NULL!	#NULL!	#NULL!
A826194904	A8261949	2013	1	1	2	A826	2	80	#NULL!	4	4	1	7	4144.21	2601.32	#NULL!	#NULL!	3628.91	6225.34	#NULL!	#NULL!	#NULL!	#NULL!	601	4	32	3	2	2		1	9328	777.333	1	3	6	2	2	1		1		1	1	1	4	3	1	9
A826200002	A8262000	2013	1	1	2	A826	2	26	#NULL!	2	2	3	3	4144.21	12675.9	#NULL!	#NULL!	11601.9	19216.4	#NULL!	#NULL!	#NULL!	#NULL!	601	4	21	3	1	2		2	300	300	1	99	2	1	1	1		1		2	88	8		4	1	14
A826200003	A8262000	2013	1	1	2	A826	1	3	37	2	2	#NULL!	#NULL!	4144.21	#NULL!	#NULL!	#NULL!	2834.65	#NULL!	#NULL!	#NULL!	#NULL!	#NULL!	601	4	21	3	1	2		2	300	300	2	88	3	1	1	1		1		2	88	8		#NULL!	#NULL!	#NULL!
A826200004	A8262000	2013	1	1	2	A826	1	1	14	2	2	#NULL!	#NULL!	4144.21	#NULL!	#NULL!	#NULL!	2834.65	#NULL!	#NULL!	#NULL!	#NULL!	#NULL!	601	4	21	3	1	2		2	300	300	2	88	3	1	1	1		1		2	88	8		#NULL!	#NULL!	#NULL!
A826201701	A8262017	2013	1	1	2	A826	1	77	#NULL!	2	1	1	7	4144.21	2570.4	#NULL!	#NULL!	2699.44	3393.56	#NULL!	#NULL!	#NULL!	#NULL!	601	2	11	3	2	2		2	55	55	1	1	1	2	2	1		1		1	1	1	5	4	2	88
A826201702	A8262017	2013	1	1	2	A826	2	69	#NULL!	1	1	2	7	4144.21	2388.09	9730.14	20903.4	2637.69	3112.67	30314.4	9973.89	20445.1	31240.2	601	2	11	3	2	2		2	55	55	1	1	2	2	2	1		1		2	88	8		3	2	88
A826220402	A8262204	2013	1	1	2	A826	2	49	#NULL!	2	3	2	7	4144.21	6410.67	11101.9	17323	6193.98	5971.92	23230.6	11017.9	15960.2	23305.5	601	4	21	3	2	2		1	3870	322.5	1	1	2	2	1	1		1		2	88	8		3	1	14
A826220403	A8262204	2013	1	1	2	A826	2	25	#NULL!	2	3	4	1	4144.21	8450.6	#NULL!	14474.5	7734.58	8903.95	#NULL!	#NULL!	17529.7	#NULL!	601	4	21	3	2	2		1	3870	322.5	2	88	3	2	1	1		1		2	88	8		2	2	88
A826220404	A8262204	2013	1	1	2	A826	2	22	#NULL!	2	3	4	7	4144.21	6746.11	#NULL!	#NULL!	7366.61	9024.67	#NULL!	#NULL!	#NULL!	#NULL!	601	4	21	3	2	2		1	3870	322.5	2	88	3	2	1	1		1		2	88	8		2	2	88
A826223801	A8262238	2013	1	1	2	A826	2	48	#NULL!	4	4	4	1	4144.21	4808	5550.94	#NULL!	4645.48	4478.94	#NULL!	5508.96	#NULL!	#NULL!	601	3	23	3	2	2		1	8080	673.333	1	1	1	2	1	1		1		2	88	8		2	2	88
A826223803	A8262238	2013	1	1	2	A826	2	16	#NULL!	4	4	2	7	4144.21	4582.24	#NULL!	#NULL!	4354	5501.64	#NULL!	#NULL!	#NULL!	#NULL!	601	3	23	3	2	2		1	8080	673.333	2	88	3	2	1	1		1		2	88	8		3	2	88
A826223804	A8262238	2013	1	1	2	A826	2	14	#NULL!	4	4	1	#NULL!	4144.21	3992.04	#NULL!	14987.8	3456.49	3963.3	#NULL!	#NULL!	14625.7	#NULL!	601	3	23	3	2	2		1	8080	673.333	2	88	3	2	1	1		1		2	88	8		3	2	88
A826228901	A8262289	2013	1	1	2	A826	1	60	#NULL!	2	2	3	5	4144.21	4406.56	4463.4	#NULL!	4197.78	3393.56	#NULL!	4727.96	#NULL!	#NULL!	601	4	21	3	3	2		1	3300	275	1	1	1	1	1	1		1		2	88	8		2	2	88
A826228902	A8262289	2013	1	1	2	A826	2	60	#NULL!	3	2	2	7	4144.21	2366.68	4865.07	#NULL!	2506.18	3112.67	#NULL!	4986.94	#NULL!	#NULL!	601	4	21	3	3	2		1	3300	275	1	1	2	1	1	1		1		2	88	8		4	1	2
A826228903	A8262289	2013	1	1	2	A826	2	32	#NULL!	2	2	4	7	4144.21	5172	#NULL!	19175.8	4619.03	5231.91	#NULL!	#NULL!	20624.9	#NULL!	601	4	21	3	3	2		1	3300	275	2	88	3	1	1	1		1		2	88	8		2	2	88
A826228904	A8262289	2013	1	1	2	A826	2	28	#NULL!	2	2	4	7	4144.21	6337.95	#NULL!	14474.5	5800.93	6677.96	#NULL!	#NULL!	17529.7	#NULL!	601	4	21	3	3	2		1	3300	275	2	88	3	1	1	1		1		2	88	8		1	2	88
A826234001	A8262340	2013	1	1	2	A826	1	77	#NULL!	3	1	1	7	4144.21	2570.4	4463.4	#NULL!	2699.44	3393.56	#NULL!	4727.96	#NULL!	#NULL!	601	3	21	3	2	2		2	98	98	1	1	2	2	2	1		1		2	88	8		3	2	88
A826234002	A8262340	2013	1	1	2	A826	2	70	#NULL!	2	1	2	6	4144.21	2150.81	4865.07	#NULL!	2294.98	3112.67	#NULL!	4986.94	#NULL!	#NULL!	601	3	21	3	2	2		2	98	98	1	1	1	2	2	1		1		2	88	8		3	2	88
A826234003	A8262340	2013	1	1	2	A826	2	48	#NULL!	1	1	3	7	4144.21	4808	5550.94	#NULL!	4645.48	4478.94	#NULL!	5508.96	#NULL!	#NULL!	601	3	21	3	2	2		2	98	98	2	88	3	1	2	1		1		2	88	8		2	2	88
A826240802	A8262408	2013	1	1	2	A826	2	50	#NULL!	3	3	3	6	4144.21	10920.6	#NULL!	#NULL!	#NULL!	#NULL!	#NULL!	#NULL!	#NULL!	#NULL!	601	4	21	3	2	2		1	5000	416.667	1	1	2	2	1	1		1		2	88	8		2	2	88
A826247601	A8262476	2013	1	1	2	A826	2	80	#NULL!	3	1	1	7	4144.21	2601.32	#NULL!	#NULL!	2721.68	3112.67	#NULL!	#NULL!	#NULL!	#NULL!	601	1	10	3	1	2		2	70	70	1	3	1	2	2	1		1		1	1	1	5	4	1	14
A826249302	A8262493	2013	1	1	2	A826	2	74	#NULL!	1	1	3	7	4144.21	2150.81	4865.07	#NULL!	2294.98	3112.67	#NULL!	4986.94	#NULL!	#NULL!	601	2	13	1	1	2		2	50	50	1	1	8	1	2	1		1		1	1	1	6	3	1	14
A826249303	A8262493	2013	1	1	2	A826	2	66	#NULL!	1	1	1	7	4144.21	2388.09	4865.07	#NULL!	2637.69	3112.67	#NULL!	4986.94	#NULL!	#NULL!	601	2	13	1	1	2		2	50	50	2	88	1	3	2	1		1		2	88	8		3	2	88
A826251001	A8262510	2013	1	1	2	A826	1	50	#NULL!	2	3	1	5	4144.21	9409.25	6803.4	25043.9	10750.7	10775.6	20244.2	8500.28	27958.2	24062.9	601	3	21	3	2	2		1	3920	326.667	1	1	1	1	1	1		1		2	88	8		3	2	88
A826251002	A8262510	2013	1	1	2	A826	2	52	#NULL!	2	3	3	5	4144.21	4095.22	4772.77	#NULL!	4564.91	5583.49	#NULL!	4789.87	#NULL!	#NULL!	601	3	21	3	2	2		1	3920	326.667	1	1	2	1	2	1		1		2	88	8		2	2	88
A826256101	A8262561	2013	1	1	2	A826	1	67	#NULL!	4	3	#NULL!	#NULL!	4144.21	#NULL!	#NULL!	#NULL!	3986.13	#NULL!	#NULL!	#NULL!	#NULL!	#NULL!	601	3	21	3	2	2		2	350	350	1	1	1	2	2	1		1		2	88	8		#NULL!	#NULL!	#NULL!
A826256102	A8262561	2013	1	1	2	A826	2	58	#NULL!	3	3	#NULL!	#NULL!	4144.21	5494.62	#NULL!	#NULL!	6013.3	11191.7	#NULL!	#NULL!	#NULL!	#NULL!	601	3	21	3	2	2		2	350	350	1	1	2	2	1	1		1		2	88	8		#NULL!	#NULL!	#NULL!
A826256103	A8262561	2013	1	1	2	A826	2	32	#NULL!	3	3	4	3	4144.21	7758	#NULL!	#NULL!	#NULL!	#NULL!	#NULL!	#NULL!	#NULL!	#NULL!	601	3	21	3	2	2		2	350	350	2	88	3	2	1	1		1		2	88	8		3	1	2
A826257801	A8262578	2013	1	1	2	A826	1	68	#NULL!	2	2	3	2	4144.21	2552.31	4463.4	14516.8	2657.42	3393.56	20484.8	4727.96	14889.1	21466.7	601	3	27	3	2	2		2	180	180	1	1	1	1	1	1		1		2	88	8		3	2	88
A826257802	A8262578	2013	1	1	2	A826	2	62	#NULL!	2	2	3	7	4144.21	2366.68	4865.07	#NULL!	2506.18	3112.67	#NULL!	4986.94	#NULL!	#NULL!	601	3	27	3	2	2		2	180	180	1	1	2	1	1	1		1		2	88	8		3	2	88
A826257803	A8262578	2013	1	1	2	A826	2	2	30	1	2	1	#NULL!	4144.21	4176.72	#NULL!	#NULL!	4001.84	3364.99	#NULL!	#NULL!	#NULL!	#NULL!	601	3	27	3	2	2		2	180	180	2	88	5	2	1	1		1		2	88	8		2	2	88
A826261203	A8262612	2013	1	1	2	A826	2	55	#NULL!	3	4	2	7	4144.21	7326.15	9383.39	#NULL!	8017.74	7461.16	#NULL!	10235.7	#NULL!	#NULL!	601	2	11	3	2	2		2	370	370	1	1	2	2	1	1		1		2	88	8		2	1	14
A826266301	A8262663	2013	1	1	2	A826	1	61	#NULL!	4	4	4	1	4144.21	6609.84	4463.4	21775.2	#NULL!	#NULL!	20484.8	#NULL!	#NULL!	#NULL!	601	4	39	3	2	2		2	800	800	1	1	1	1	1	1		1		2	88	8		2	2	88
A826266302	A8262663	2013	1	1	2	A826	2	56	#NULL!	4	4	3	7	4144.21	5494.62	4691.69	#NULL!	#NULL!	#NULL!	#NULL!	#NULL!	#NULL!	#NULL!	601	4	39	3	2	2		2	800	800	1	1	2	1	1	1		1		2	88	8		2	2	88
A827169402	A8271694	2013	1	1	2	A827	2	47	#NULL!	4	4	4	7	5151	5976.05	6899.48	#NULL!	5774.05	5567.05	#NULL!	6847.29	#NULL!	#NULL!	601	2	23	3	2	2		1	15000	1250	1	1	1	2	1	1		1		2	88	8		2	2	88
A827169403	A8271694	2013	1	1	2	A827	1	19	#NULL!	4	4	3	7	5151	7416.04	#NULL!	#NULL!	5895.03	8628.29	#NULL!	#NULL!	#NULL!	#NULL!	601	2	23	3	2	2		1	15000	1250	2	88	3	2	1	1		1		2	88	8		2	2	88
A827174501	A8271745	2013	1	1	2	A827	2	72	#NULL!	1	1	3	7	5151	2673.33	6046.98	#NULL!	2852.52	3868.85	#NULL!	6198.46	#NULL!	#NULL!	601	1	10	3	2	2		2	31	31	1	3	1	2	2	1		1		2	88	8		4	1	14
A827179601	A8271796	2013	1	1	2	A827	2	71	#NULL!	4	2	2	6	5151	4009.99	9070.47	#NULL!	4278.78	9672.14	#NULL!	18595.4	#NULL!	#NULL!	601	5	32	3	3	2		2	330	330	1	3	6	2	2	1		1		2	88	8		3	2	88
A827179602	A8271796	2013	1	1	2	A827	2	41	#NULL!	2	2	#NULL!	#NULL!	5151	#NULL!	#NULL!	#NULL!	8155.88	#NULL!	#NULL!	#NULL!	#NULL!	#NULL!	601	5	32	3	3	2		2	330	330	1	1	1	2	1	1		1		2	88	8		#NULL!	#NULL!	#NULL!
A827179603	A8271796	2013	1	1	2	A827	1	42	#NULL!	2	2	4	1	5151	11273.2	12650.4	28175.6	#NULL!	#NULL!	38030	#NULL!	#NULL!	#NULL!	601	5	32	3	3	2		2	330	330	1	1	2	2	1	1		1		2	88	8		3	1	7
A827179604	A8271796	2013	1	1	2	A827	2	9	#NULL!	2	2	#NULL!	#NULL!	5151	#NULL!	#NULL!	#NULL!	3414.47	#NULL!	#NULL!	#NULL!	#NULL!	#NULL!	601	5	32	3	3	2		2	330	330	2	88	3	2	1	1		1		2	88	8		#NULL!	#NULL!	#NULL!
A827179605	A8271796	2013	1	1	2	A827	2	5	66	2	2	1	#NULL!	5151	7232.81	#NULL!	#NULL!	3414.47	9803.88	#NULL!	#NULL!	#NULL!	#NULL!	601	5	32	3	3	2		2	330	330	2	88	3	2	2	1		1		2	88	8		3	1	3
A827181301	A8271813	2013	1	1	2	A827	1	56	#NULL!	3	3	4	1	5151	6665.62	8912.36	#NULL!	7571.41	8220.68	#NULL!	11066.4	#NULL!	#NULL!	601	3	21	3	2	2		2	400	400	1	1	1	2	2	1		1		2	88	8		3	2	88
A827181302	A8271813	2013	1	1	2	A827	2	51	#NULL!	3	3	4	7	5151	3393.4	5932.26	#NULL!	3782.6	4626.62	#NULL!	5953.51	#NULL!	#NULL!	601	3	21	3	2	2		2	400	400	1	1	2	2	2	1		1		2	88	8		3	2	88
A827181303	A8271813	2013	1	1	2	A827	2	26	#NULL!	3	3	4	7	5151	7877.68	#NULL!	#NULL!	7210.2	8300.29	#NULL!	#NULL!	#NULL!	#NULL!	601	3	21	3	2	2		2	400	400	2	88	3	2	2	1		1		2	88	8		3	2	88
A827188102	A8271881	2013	1	1	2	A827	1	36	#NULL!	4	4	4	2	5151	12806.5	#NULL!	19904.4	7642.83	18235.6	#NULL!	#NULL!	21756.5	#NULL!	601	2	11	3	2	2		1	6000	500	1	1	1	2	1	1		1		2	88	8		2	2	88
A827188103	A8271881	2013	1	1	2	A827	2	32	#NULL!	4	4	#NULL!	#NULL!	5151	#NULL!	#NULL!	#NULL!	5741.16	#NULL!	#NULL!	#NULL!	#NULL!	#NULL!	601	2	11	3	2	2		1	6000	500	1	1	2	2	1	1		1		2	88	8		#NULL!	#NULL!	#NULL!
A827203401	A8272034	2013	1	1	2	A827	1	60	#NULL!	3	3	4	1	5151	5477.08	5547.73	13532.6	5217.58	4217.99	12730.7	5876.56	13879.7	13340.9	601	3	21	3	2	2		1	4000	333.333	1	1	1	2	1	1		1		2	88	8		3	1	3
A827203402	A8272034	2013	1	1	2	A827	2	53	#NULL!	2	3	3	7	5151	3393.4	5932.26	14581	3782.6	4626.62	13862.1	5953.51	14229	14619.7	601	3	21	3	2	2		1	4000	333.333	1	1	2	2	1	1		1		2	88	8		5	1	6
A827203403	A8272034	2013	1	1	2	A827	2	22	#NULL!	3	3	#NULL!	#NULL!	5151	6288.75	#NULL!	#NULL!	6867.17	8412.83	#NULL!	#NULL!	#NULL!	#NULL!	601	3	21	3	2	2		1	4000	333.333	2	88	3	2	1	1		1		2	88	8		#NULL!	#NULL!	#NULL!
A827206801	A8272068	2013	1	1	2	A827	1	39	#NULL!	4	4	#NULL!	#NULL!	5151	#NULL!	#NULL!	#NULL!	7642.83	#NULL!	#NULL!	#NULL!	#NULL!	#NULL!	601	4	21	3	1	2		1	10000	833.333	1	1	1	2	2	1		1		2	88	8		#NULL!	#NULL!	#NULL!
A827206802	A8272068	2013	1	1	2	A827	2	39	#NULL!	4	4	4	7	5151	10406.3	#NULL!	#NULL!	4717.81	7640.49	#NULL!	#NULL!	#NULL!	#NULL!	601	4	21	3	1	2		1	10000	833.333	1	1	2	2	2	1		1		2	88	8		2	2	88
A827206803	A8272068	2013	1	1	2	A827	1	10	#NULL!	4	4	1	#NULL!	5151	6434.15	#NULL!	#NULL!	5789.46	6523.57	#NULL!	#NULL!	#NULL!	#NULL!	601	4	21	3	1	2		1	10000	833.333	2	88	3	2	2	1		1		2	88	8		2	2	88
A827218701	A8272187	2013	1	1	2	A827	1	65	#NULL!	4	3	3	2	5151	3172.36	11095.5	#NULL!	3303	4217.99	#NULL!	11753.1	#NULL!	#NULL!	601	2	11	3	2	2		1	3532	294.333	1	1	2	2	1	1		1		2	88	8		4	2	88
A827218702	A8272187	2013	1	1	2	A827	2	62	#NULL!	4	3	3	7	5151	2941.63	#NULL!	25981.6	3115.02	3868.85	#NULL!	#NULL!	25411.9	#NULL!	601	2	11	3	2	2		1	3532	294.333	1	1	1	2	1	1		1		1	3	1	6	4	1	14
A827225502	A8272255	2013	1	1	2	A827	2	40	#NULL!	4	4	4	7	5151	10905.3	6731.43	#NULL!	10874.5	6915.84	#NULL!	6434.37	#NULL!	#NULL!	601	4	21	3	2	2		2	1000	1000	1	1	2	2	1	1		1		2	88	8		2	2	88
A827225503	A8272255	2013	1	1	2	A827	2	11	#NULL!	4	4	1	#NULL!	5151	4961.86	#NULL!	#NULL!	4296.2	6568.18	#NULL!	#NULL!	#NULL!	#NULL!	601	4	21	3	2	2		2	1000	1000	2	88	3	2	1	1		1		2	88	8		3	2	88
A827225504	A8272255	2013	1	1	2	A827	1	7	#NULL!	4	4	1	#NULL!	5151	5222.34	#NULL!	#NULL!	4871.78	4984.86	#NULL!	#NULL!	#NULL!	#NULL!	601	4	21	3	2	2		2	1000	1000	2	88	3	2	1	1		1		2	88	8		2	2	88
A827227201	A8272272	2013	1	1	2	A827	1	47	#NULL!	4	4	4	1	5151	9430.63	9863.55	#NULL!	11608.5	10144.1	#NULL!	12160.3	#NULL!	#NULL!	601	4	21	3	2	2		2	1000	1000	1	1	1	2	1	1		1		2	88	8		2	2	88
A827227202	A8272272	2013	1	1	2	A827	2	40	#NULL!	4	4	4	7	5151	5452.65	6731.43	#NULL!	5437.25	5186.88	#NULL!	6434.37	#NULL!	#NULL!	601	4	21	3	2	2		2	1000	1000	1	1	2	2	1	1		1		2	88	8		2	2	88
A827227203	A8272272	2013	1	1	2	A827	2	14	#NULL!	4	4	1	#NULL!	5151	4961.86	#NULL!	#NULL!	4296.2	4926.13	#NULL!	#NULL!	#NULL!	#NULL!	601	4	21	3	2	2		2	1000	1000	2	88	3	2	1	1		1		2	88	8		2	2	88
A827227204	A8272272	2013	1	1	2	A827	1	13	#NULL!	4	4	1	#NULL!	5151	6434.15	#NULL!	#NULL!	5789.46	4349.04	#NULL!	#NULL!	#NULL!	#NULL!	601	4	21	3	2	2		2	1000	1000	2	88	3	2	1	1		1		2	88	8		2	2	88
A827234001	A8272340	2013	1	1	2	A827	1	49	#NULL!	4	4	4	2	5151	9430.63	9863.55	#NULL!	#NULL!	#NULL!	#NULL!	#NULL!	#NULL!	#NULL!	601	3	21	3	1	2		2	700	700	1	1	1	1	1	1		1		2	88	8		2	2	88
A827234002	A8272340	2013	1	1	2	A827	2	45	#NULL!	4	4	4	7	5151	5976.05	6899.48	#NULL!	8661.07	8350.57	#NULL!	13694.6	#NULL!	#NULL!	601	3	21	3	1	2		2	700	700	1	1	2	1	1	1		1		2	88	8		3	2	88
A827234003	A8272340	2013	1	1	2	A827	1	12	#NULL!	4	4	1	#NULL!	5151	6434.15	#NULL!	9241.01	8684.2	6523.57	#NULL!	#NULL!	17995.6	#NULL!	601	3	21	3	1	2		2	700	700	2	88	3	1	2	1		1		2	88	8		1	2	88
A827239101	A8272391	2013	1	1	2	A827	1	43	#NULL!	4	4	3	1	5151	7515.49	8433.58	#NULL!	9546.21	8855.47	#NULL!	10059.3	#NULL!	#NULL!	601	3	21	3	2	2		2	1000	1000	1	1	1	1	1	1		1		2	88	8		2	2	88
A827239102	A8272391	2013	1	1	2	A827	2	36	#NULL!	4	4	4	1	5151	5203.17	#NULL!	16240.7	4717.81	5093.66	#NULL!	#NULL!	14748.7	#NULL!	601	3	21	3	2	2		2	1000	1000	1	1	2	1	1	1		1		2	88	8		2	1	4
A827239103	A8272391	2013	1	1	2	A827	2	6	81	4	4	1	#NULL!	5151	3616.41	#NULL!	#NULL!	3414.47	3921.55	#NULL!	#NULL!	#NULL!	#NULL!	601	3	21	3	2	2		2	1000	1000	2	88	3	1	1	1		1		2	88	8		2	2	88
A827249301	A8272493	2013	1	1	2	A827	1	49	#NULL!	3	4	4	1	5151	14145.9	9863.55	#NULL!	11608.5	18989.4	#NULL!	12160.3	#NULL!	#NULL!	601	4	21	3	2	2		2	500	500	1	1	1	2	1	1		1		2	88	8		2	2	88
A827249302	A8272493	2013	1	1	2	A827	2	47	#NULL!	3	4	4	2	5151	8964.08	6899.48	32297.1	5774.05	11134.1	28874.3	6847.29	39675.2	28967.3	601	4	21	3	2	2		2	500	500	1	1	2	2	1	1		1		2	88	8		2	2	88
A827249303	A8272493	2013	1	1	2	A827	1	22	#NULL!	3	4	#NULL!	#NULL!	5151	#NULL!	#NULL!	#NULL!	11857.9	#NULL!	#NULL!	#NULL!	#NULL!	#NULL!	601	4	21	3	2	2		2	500	500	2	88	3	2	2	1		1		2	88	8		#NULL!	#NULL!	#NULL!
A827249304	A8272493	2013	1	1	2	A827	2	16	#NULL!	3	4	#NULL!	#NULL!	5151	#NULL!	#NULL!	#NULL!	5411.75	#NULL!	#NULL!	#NULL!	#NULL!	#NULL!	601	4	21	3	2	2		2	500	500	2	88	3	2	1	1		1		2	88	8		#NULL!	#NULL!	#NULL!
A827252701	A8272527	2013	1	1	2	A827	1	53	#NULL!	3	4	3	1	5151	7796.74	8456.2	15564	#NULL!	#NULL!	25162.3	#NULL!	#NULL!	#NULL!	601	3	21	3	2	2		1	6000	500	1	1	1	2	1	1		1		2	88	8		3	2	88
A827252702	A8272527	2013	1	1	2	A827	2	51	#NULL!	3	4	3	7	5151	3393.4	5932.26	#NULL!	#NULL!	#NULL!	#NULL!	#NULL!	#NULL!	#NULL!	601	3	21	3	2	2		1	6000	500	1	1	2	1	1	1		1		2	88	8		3	2	88
A827252703	A8272527	2013	1	1	2	A827	1	25	#NULL!	3	4	3	7	5151	10372.9	#NULL!	11766	#NULL!	#NULL!	#NULL!	#NULL!	#NULL!	#NULL!	601	3	21	3	2	2		1	6000	500	2	88	3	2	1	1		1		2	88	8		2	1	4
A827259503	A8272595	2013	1	1	2	A827	1	60	#NULL!	4	4	4	7	5151	10954.2	11095.5	18043.5	10435.2	8435.98	25461.3	11753.1	18506.2	26681.8	601	3	25	3	2	2		1	8000	666.667	1	1	1	2	1	1		1		2	88	8		3	2	88
A828174501	A8281745	2013	1	1	1	A828	1	38	#NULL!	1	2	3	5	8098.43	10067.2	#NULL!	31293.9	12016.1	14335.1	#NULL!	#NULL!	34205.8	#NULL!	612	4	21	3	1	1		1	3000	250	1	1	1	2	1	1		1		2	88	8		3	2	88
A828174502	A8281745	2013	1	1	1	A828	2	40	#NULL!	1	2	2	7	8098.43	8572.69	#NULL!	#NULL!	8548.49	8154.85	#NULL!	#NULL!	#NULL!	#NULL!	612	4	21	3	1	1		1	3000	250	1	1	2	2	1	1		1		2	88	8		3	2	88
A828174503	A8281745	2013	1	1	1	A828	2	7	#NULL!	1	2	1	#NULL!	8098.43	5685.74	#NULL!	#NULL!	5368.25	6165.49	#NULL!	#NULL!	#NULL!	#NULL!	612	4	21	3	1	1		1	3000	250	2	88	3	2	1	1		1		2	88	8		2	2	88
A828174504	A8281745	2013	1	1	1	A828	1	6	72	2	2	1	#NULL!	8098.43	8210.6	#NULL!	#NULL!	7659.45	5877.93	#NULL!	#NULL!	#NULL!	#NULL!	612	4	21	3	1	1		1	3000	250	2	88	3	2	1	1		1		2	88	8		2	2	88
A828181302	A8281813	2013	1	1	1	A828	2	26	#NULL!	3	3	2	3	8098.43	12385.3	#NULL!	14142.7	11335.9	13049.8	#NULL!	#NULL!	17127.9	#NULL!	612	1	10	3	1	1		1	2500	208.333	1	1	1	1	1	1		1		2	88	8		3	2	88
A828186401	A8281864	2013	1	1	1	A828	2	51	#NULL!	4	4	3	3	8098.43	5335.13	9326.74	#NULL!	5947.03	10911	#NULL!	9360.14	#NULL!	#NULL!	612	3	23	3	1	1		1	9000	750	1	1	1	1	1	1		1		2	88	8		3	2	88
A828186403	A8281864	2013	1	1	1	A828	1	23	#NULL!	4	4	4	1	8098.43	16874.5	#NULL!	#NULL!	18205.9	20303.8	#NULL!	#NULL!	#NULL!	#NULL!	612	3	23	3	1	1		1	9000	750	2	88	3	2	1	1		1		2	88	8		4	2	88
A828186404	A8281864	2013	1	1	1	A828	2	18	#NULL!	4	4	#NULL!	#NULL!	8098.43	#NULL!	#NULL!	#NULL!	8508.39	#NULL!	#NULL!	#NULL!	#NULL!	#NULL!	612	3	23	3	1	1		1	9000	750	2	88	3	2	1	1		1		2	88	8		#NULL!	#NULL!	#NULL!
A828188103	A8281881	2013	1	1	1	A828	1	26	#NULL!	1	2	3	3	8098.43	17991.5	#NULL!	24664.7	#NULL!	#NULL!	#NULL!	#NULL!	#NULL!	#NULL!	612	2	13	3	1	1		1	1800	150	2	88	1	1	1	1		1		2	88	8		3	1	7
A828196601	A8281966	2013	1	1	1	A828	1	44	#NULL!	2	3	3	5	8098.43	11815.9	13259.3	#NULL!	#NULL!	#NULL!	#NULL!	#NULL!	#NULL!	#NULL!	612	5	21	3	2	1		2	350	350	1	1	1	2	1	1		1		2	88	8		2	2	88
A828196602	A8281966	2013	1	1	1	A828	2	42	#NULL!	2	3	3	1	8098.43	8572.69	10583.2	35872.1	11398	10193.6	45075.3	20232.3	32102.3	47034.1	612	5	21	3	2	1		2	350	350	1	1	2	2	2	1		1		2	88	8		2	2	88
A828196603	A8281966	2013	1	1	1	A828	2	17	#NULL!	2	3	2	7	8098.43	8954.41	#NULL!	#NULL!	11344.5	13438.8	#NULL!	#NULL!	#NULL!	#NULL!	612	5	21	3	2	1		2	350	350	2	88	3	2	2	1		1		2	88	8		4	2	88
A828196604	A8281966	2013	1	1	1	A828	2	15	#NULL!	2	3	2	7	8098.43	8954.41	#NULL!	29004.7	11344.5	13438.8	#NULL!	#NULL!	22427.3	#NULL!	612	5	21	3	2	1		2	350	350	2	88	3	2	2	1		1		2	88	8		3	2	88
A828196605	A8281966	2013	1	1	1	A828	2	9	#NULL!	2	3	1	#NULL!	8098.43	5685.74	#NULL!	#NULL!	5368.25	7706.87	#NULL!	#NULL!	#NULL!	#NULL!	612	5	21	3	2	1		2	350	350	2	88	3	9	2	1		1		2	88	8		3	2	88
A828208501	A8282085	2013	1	1	1	A828	2	77	#NULL!	2	1	1	7	8098.43	5083.39	#NULL!	#NULL!	5318.59	6082.64	#NULL!	#NULL!	#NULL!	#NULL!	612	1	10	1	1	1		2	32	32	1	4	1	3	2	1		1		2	88	8		3	1	14
A828213601	A8282136	2013	1	1	1	A828	2	47	#NULL!	1	2	3	6	8098.43	9395.59	10847.4	#NULL!	13617	13128.8	#NULL!	10765.4	#NULL!	#NULL!	612	3	23	1	1	1		2	130	130	1	2	1	9	1	1		1		2	88	8		3	1	14
A828213602	A8282136	2013	1	1	1	A828	2	18	#NULL!	1	2	2	7	8098.43	16162.7	#NULL!	#NULL!	12762.6	16126.6	#NULL!	#NULL!	#NULL!	#NULL!	612	3	23	1	1	1		2	130	130	2	88	3	9	2	1		1		2	88	8		3	2	88
A828222101	A8282221	2013	1	1	1	A828	1	72	#NULL!	3	2	3	6	8098.43	8124.25	8722.19	42552.2	7491.59	8289.44	40030.5	9239.17	36369.6	41949.3	612	5	39	3	1	1		2	265	265	1	1	1	2	2	1		1		2	88	8		2	2	88
A828222102	A8282221	2013	1	1	1	A828	2	67	#NULL!	3	2	3	7	8098.43	7000.06	9507.11	#NULL!	6872.62	7603.3	#NULL!	9745.27	#NULL!	#NULL!	612	5	39	3	1	1		2	265	265	1	1	2	2	2	1		1		2	88	8		2	2	88
A828222104	A8282221	2013	1	1	1	A828	2	13	#NULL!	1	2	1	#NULL!	8098.43	7801.07	#NULL!	#NULL!	9006.02	9681.13	#NULL!	#NULL!	#NULL!	#NULL!	612	5	39	3	1	1		2	265	265	2	88	5	2	1	1		1		2	88	8		3	2	88
A828222105	A8282221	2013	1	1	1	A828	2	10	#NULL!	1	2	1	#NULL!	8098.43	7801.07	#NULL!	29288.5	6754.52	9681.13	#NULL!	#NULL!	23817.4	#NULL!	612	5	39	3	1	1		2	265	265	2	88	5	2	1	1		1		2	88	8		2	2	88
A828237401	A8282374	2013	1	1	1	A828	1	36	#NULL!	3	3	3	5	8098.43	10067.2	#NULL!	31293.9	12016.1	14335.1	#NULL!	#NULL!	34205.8	#NULL!	612	3	21	3	3	4		2	350	350	1	1	1	1	1	1		1		2	88	8		3	2	88
A828237402	A8282374	2013	1	1	1	A828	2	34	#NULL!	3	3	3	7	8098.43	10106.9	#NULL!	#NULL!	9026.3	10224	#NULL!	#NULL!	#NULL!	#NULL!	612	3	21	3	3	4		2	350	350	1	1	2	1	1	1		1		2	88	8		2	2	88
A828244201	A8282442	2013	1	1	1	A828	1	67	#NULL!	1	1	2	7	8098.43	9975.23	17444.4	#NULL!	5193.01	13263.1	#NULL!	18478.3	#NULL!	#NULL!	612	2	11	3	1	1		2	50	50	1	1	2	2	2	1		1		2	88	8		2	2	88
A828244202	A8282442	2013	1	1	1	A828	2	57	#NULL!	1	1	#NULL!	#NULL!	8098.43	#NULL!	#NULL!	#NULL!	7833.95	#NULL!	#NULL!	#NULL!	#NULL!	#NULL!	612	2	11	3	1	1		2	50	50	1	1	1	2	2	1		1		2	88	8		#NULL!	#NULL!	#NULL!
A828259502	A8282595	2013	1	1	1	A828	2	49	#NULL!	2	2	3	7	8098.43	12527.5	19359.6	#NULL!	12104	11670.1	#NULL!	21530.7	#NULL!	#NULL!	612	4	21	3	1	1		1	3380	281.667	1	1	2	2	2	1		1		2	88	8		4	2	88
A828259503	A8282595	2013	1	1	1	A828	2	22	#NULL!	2	2	4	1	8098.43	13183	#NULL!	#NULL!	14395.5	17635.6	#NULL!	#NULL!	#NULL!	#NULL!	612	4	21	3	1	1		1	3380	281.667	2	88	3	2	2	1		1		2	88	8		3	2	88
A828259504	A8282595	2013	1	1	1	A828	2	21	#NULL!	2	2	3	3	8098.43	13183	#NULL!	#NULL!	14395.5	17635.6	#NULL!	#NULL!	#NULL!	#NULL!	612	4	21	3	1	1		1	3380	281.667	2	88	3	2	1	1		1		2	88	8		2	2	88
A828261201	A8282612	2013	1	1	1	A828	2	51	#NULL!	3	3	3	5	8098.43	16005.4	9326.74	45848.7	8920.54	18654.4	21794.1	9360.14	44741.9	22985.3	612	3	23	3	1	1		2	350	350	1	3	1	1	1	1		1		2	88	8		2	2	88
A828261203	A8282612	2013	1	1	1	A828	1	22	#NULL!	3	3	#NULL!	#NULL!	8098.43	#NULL!	#NULL!	#NULL!	18205.9	#NULL!	#NULL!	#NULL!	#NULL!	#NULL!	612	3	23	3	1	1		2	350	350	2	88	3	1	1	1		1		2	88	8		#NULL!	#NULL!	#NULL!
A828264601	A8282646	2013	1	1	1	A828	2	43	#NULL!	3	3	3	7	8098.43	8572.69	10583.2	#NULL!	8548.49	8154.85	#NULL!	10116.2	#NULL!	#NULL!	612	4	21	3	2	1		1	5500	458.333	1	1	2	2	1	1		1		2	88	8		2	2	88
A828264602	A8282646	2013	1	1	1	A828	1	45	#NULL!	3	3	4	2	8098.43	14826.9	15507.5	40647.5	17442.3	15948.6	51105	19118.5	58804.2	60358.6	612	4	21	3	2	1		1	5500	458.333	1	1	1	2	1	1		1		2	88	8		3	2	88
A828264603	A8282646	2013	1	1	1	A828	2	11	#NULL!	3	3	1	#NULL!	8098.43	7801.07	#NULL!	#NULL!	6754.52	7744.9	#NULL!	#NULL!	#NULL!	#NULL!	612	4	21	3	2	1		1	5500	458.333	2	88	3	2	1	1		1		2	88	8		1	2	88
A828264604	A8282646	2013	1	1	1	A828	2	7	#NULL!	3	3	1	#NULL!	8098.43	5685.74	#NULL!	#NULL!	5368.25	6165.49	#NULL!	#NULL!	#NULL!	#NULL!	612	4	21	3	2	1		1	5500	458.333	2	88	3	2	1	1		1		2	88	8		1	2	88
A828274801	A8282748	2013	1	1	1	A828	1	53	#NULL!	1	2	#NULL!	#NULL!	8098.43	#NULL!	#NULL!	#NULL!	14005.8	#NULL!	#NULL!	#NULL!	#NULL!	#NULL!	612	4	21	3	1	1		1	2000	166.667	1	1	1	1	1	1		1		2	88	8		#NULL!	#NULL!	#NULL!
A828274802	A8282748	2013	1	1	1	A828	2	50	#NULL!	1	2	3	2	8098.43	8002.69	18653.5	#NULL!	5947.03	9698.67	#NULL!	18720.3	#NULL!	#NULL!	612	4	21	3	1	1		1	2000	166.667	1	1	2	1	1	1		1		2	88	8		2	2	88
A828274803	A8282748	2013	1	1	1	A828	1	28	#NULL!	1	2	3	3	8098.43	17991.5	#NULL!	36997	16730.7	21119.9	#NULL!	#NULL!	30083.7	#NULL!	612	4	21	3	1	1		1	2000	166.667	2	88	3	1	1	1		1		2	88	8		3	2	88
A828274804	A8282748	2013	1	1	1	A828	1	18	#NULL!	1	2	3	7	8098.43	11659.6	#NULL!	17286.5	9268.2	18087.3	#NULL!	#NULL!	24060.8	#NULL!	612	4	21	3	1	1		1	2000	166.667	2	88	3	1	1	1		1		2	88	8		2	2	88
A828283301	A8282833	2013	1	1	1	A828	1	58	#NULL!	1	1	4	7	8098.43	10479.7	14012.1	26671	11903.8	12924.6	37122.4	17398.7	56620.3	46550.7	612	4	21	3	1	4		1	1600	133.333	1	1	2	2	2	1		1		2	88	8		2	2	88
A828283302	A8282833	2013	1	1	1	A828	2	45	#NULL!	1	1	3	1	8098.43	9395.59	10847.4	#NULL!	9078	8752.55	#NULL!	10765.4	#NULL!	#NULL!	612	4	21	3	1	4		1	1600	133.333	1	1	1	2	2	1		1		2	88	8		3	1	4
A828283303	A8282833	2013	1	1	1	A828	2	17	#NULL!	1	1	2	7	8098.43	8954.41	#NULL!	#NULL!	8508.39	10751.1	#NULL!	#NULL!	#NULL!	#NULL!	612	4	21	3	1	4		1	1600	133.333	2	88	3	4	2	1		1		2	88	8		2	2	88
A828283304	A8282833	2013	1	1	1	A828	1	12	#NULL!	1	1	1	#NULL!	8098.43	10115.8	#NULL!	#NULL!	9102.24	6837.6	#NULL!	#NULL!	#NULL!	#NULL!	612	4	21	3	1	4		1	1600	133.333	2	88	3	4	2	1		1		2	88	8		2	1	3
A828288402	A8282884	2013	1	1	1	A828	1	26	#NULL!	1	2	1	5	8098.43	16308.3	#NULL!	#NULL!	16730.7	21119.9	#NULL!	#NULL!	#NULL!	#NULL!	612	4	21	3	1	4		2	200	200	1	1	1	1	1	1		1		2	88	8		2	2	88
A828288403	A8282884	2013	1	1	1	A828	2	24	#NULL!	1	2	3	7	8098.43	9887.22	#NULL!	22015.2	10796.6	13226.7	#NULL!	#NULL!	22820.7	#NULL!	612	4	21	3	1	4		2	200	200	1	1	2	1	1	1		1		2	88	8		2	2	88
A828288404	A8282884	2013	1	1	1	A828	1	2	35	1	2	1	#NULL!	8098.43	5241.91	#NULL!	#NULL!	5539.35	6879.86	#NULL!	#NULL!	#NULL!	#NULL!	612	4	21	3	1	4		2	200	200	2	88	3	1	1	1		1		2	88	8		2	2	88
A828288405	A8282884	2013	1	1	1	A828	1	1	12	1	2	1	#NULL!	8098.43	5241.91	#NULL!	#NULL!	5539.35	6879.86	#NULL!	#NULL!	#NULL!	#NULL!	612	4	21	3	1	4		2	200	200	2	88	3	1	1	1		1		2	88	8		1	2	88
A828308801	A8283088	2013	1	1	1	A828	1	79	#NULL!	4	3	2	7	8098.43	5022.97	#NULL!	#NULL!	5275.13	6631.55	#NULL!	#NULL!	#NULL!	#NULL!	612	3	25	3	3	1		2	409	409	1	3	6	2	2	1		1		2	88	8		3	2	88
A828308802	A8283088	2013	1	1	1	A828	1	33	#NULL!	3	3	4	2	8098.43	12820.8	#NULL!	#NULL!	16127.6	18534.1	#NULL!	#NULL!	#NULL!	#NULL!	612	3	25	3	3	1		2	409	409	1	1	1	2	1	1		1		2	88	8		2	2	88
A828308803	A8283088	2013	1	1	1	A828	2	34	#NULL!	3	3	4	2	8098.43	10106.9	#NULL!	#NULL!	9026.3	10224	#NULL!	#NULL!	#NULL!	#NULL!	612	3	25	3	3	1		2	409	409	1	1	2	2	1	1		1		2	88	8		1	2	88
A829169401	A8291694	2013	1	1	1	A829	1	50	#NULL!	2	2	2	3	5417.7	8200.44	8894.04	16369.9	9369.59	9391.29	26465.2	11112.4	24366.4	31457.2	612	4	21	3	2	1		2	250	250	1	1	1	1	1	1		1		2	88	8		3	2	88
A829169402	A8291694	2013	1	1	1	A829	2	46	#NULL!	2	2	3	3	5417.7	6285.47	7256.72	#NULL!	6073.01	5855.29	#NULL!	7201.82	#NULL!	#NULL!	612	4	21	3	2	1		2	250	250	1	1	2	1	1	1		1		2	88	8		2	1	3
A829169403	A8291694	2013	1	1	1	A829	2	23	#NULL!	1	2	4	2	5417.7	6614.37	#NULL!	11045.8	7222.74	8848.42	#NULL!	#NULL!	15266.7	#NULL!	612	4	21	3	2	1		2	250	250	2	88	3	2	1	1		1		2	88	8		4	2	88
A829169404	A8291694	2013	1	1	1	A829	2	17	#NULL!	2	2	2	7	5417.7	5990.33	#NULL!	#NULL!	5691.96	7192.27	#NULL!	#NULL!	#NULL!	#NULL!	612	4	21	3	2	1		2	250	250	2	88	3	1	1	1		1		2	88	8		3	2	88
A829171101	A8291711	2013	1	1	1	A829	1	50	#NULL!	2	3	#NULL!	#NULL!	5417.7	8200.44	#NULL!	#NULL!	9369.59	9391.29	#NULL!	#NULL!	#NULL!	#NULL!	612	5	32	3	1	1		2	350	350	1	1	2	1	1	1		1		2	88	8		#NULL!	#NULL!	#NULL!
A829171102	A8291711	2013	1	1	1	A829	2	50	#NULL!	2	3	2	5	5417.7	3569.1	18718.3	#NULL!	3978.45	4866.17	#NULL!	18785.3	#NULL!	#NULL!	612	5	32	3	1	1		2	350	350	1	1	1	1	1	1		1		2	88	8		2	2	88
A829171103	A8291711	2013	1	1	1	A829	1	29	#NULL!	2	3	4	2	5417.7	10910	#NULL!	#NULL!	11192.6	14959	#NULL!	#NULL!	#NULL!	#NULL!	612	5	32	3	1	1		2	350	350	2	88	3	2	1	1		1		2	88	8		3	2	88
A829171104	A8291711	2013	1	1	1	A829	2	24	#NULL!	2	3	4	7	5417.7	6614.37	#NULL!	36819.4	7222.74	8848.42	#NULL!	#NULL!	38166.6	#NULL!	612	5	32	3	1	1		2	350	350	2	88	3	1	1	1		1		2	88	8		1	2	88
A829171105	A8291711	2013	1	1	1	A829	2	84	#NULL!	4	3	1	7	5417.7	3400.69	#NULL!	#NULL!	3558.04	4069.17	#NULL!	#NULL!	#NULL!	#NULL!	612	5	32	3	1	1		2	350	350	1	3	6	1	2	1		1		2	88	8		2	2	88
A829172801	A8291728	2013	1	1	1	A829	1	46	#NULL!	3	3	3	1	5417.7	9918.93	#NULL!	#NULL!	12209.5	10669.3	#NULL!	#NULL!	#NULL!	#NULL!	612	3	21	3	1	1		2	380	380	1	1	1	2	1	1		1		2	88	8		3	2	88
A829172802	A8291728	2013	1	1	1	A829	2	44	#NULL!	3	3	3	6	5417.7	5734.97	14159.9	23997.8	5718.78	5455.44	30154.5	13535	32213.8	31464.9	612	3	21	3	1	1		2	380	380	1	1	2	2	1	1		1		2	88	8		3	1	4
A829172804	A8291728	2013	1	1	1	A829	1	15	#NULL!	3	3	2	7	5417.7	7800.02	#NULL!	#NULL!	6200.25	9075.04	#NULL!	#NULL!	#NULL!	#NULL!	612	3	21	3	1	1		2	380	380	2	88	3	2	1	1		1		2	88	8		3	2	88
A829174501	A8291745	2013	1	1	1	A829	2	66	#NULL!	2	2	1	7	5417.7	6243.88	6360.08	#NULL!	#NULL!	#NULL!	#NULL!	#NULL!	#NULL!	#NULL!	612	2	23	3	1	1		2	109	109	1	4	1	1	2	1		1		2	88	8		3	2	88
A829177901	A8291779	2013	1	1	1	A829	2	69	#NULL!	2	1	4	7	5417.7	3121.94	12720.2	#NULL!	3448.24	4069.17	#NULL!	13038.8	#NULL!	#NULL!	612	3	25	3	1	1		2	123	123	1	1	1	2	2	2	일본	1		2	88	8		2	2	88
A829177904	A8291779	2013	1	1	1	A829	2	92	#NULL!	3	1	2	7	5417.7	3400.69	#NULL!	#NULL!	3558.04	4069.17	#NULL!	#NULL!	#NULL!	#NULL!	612	3	25	3	1	1		2	123	123	1	3	6	2	2	1		1		2	88	8		5	2	88
A829181301	A8291813	2013	1	1	1	A829	1	76	#NULL!	4	2	3	7	5417.7	3360.27	11670	#NULL!	3528.96	4436.39	#NULL!	12361.7	#NULL!	#NULL!	612	2	11	3	2	1		2	200	200	1	1	1	1	1	1		1		2	88	8		3	1	3
A829181302	A8291813	2013	1	1	1	A829	2	73	#NULL!	4	2	2	7	5417.7	2811.75	#NULL!	#NULL!	3000.22	4069.17	#NULL!	#NULL!	#NULL!	#NULL!	612	2	11	3	2	1		2	200	200	1	1	2	1	1	1		1		2	88	8		3	2	88
A829201701	A8292017	2013	1	1	1	A829	1	62	#NULL!	4	4	4	2	5417.7	5760.67	5834.98	18977.7	5487.74	4436.39	26779.7	6180.83	19464.4	28063.3	612	2	11	3	2	1		2	500	500	1	1	1	2	1	1		1		1	4	1	5	3	2	88
A829201702	A8292017	2013	1	1	1	A829	2	60	#NULL!	4	4	1	7	5417.7	3093.94	6360.08	#NULL!	3276.31	4069.17	#NULL!	6519.4	#NULL!	#NULL!	612	2	11	3	2	1		2	500	500	1	1	2	1	1	1		1		2	88	8		2	2	88
A829205101	A8292051	2013	1	1	1	A829	2	51	#NULL!	1	1	2	3	5417.7	3569.1	6239.42	10224	3978.45	4866.17	14579.8	6261.76	9977.17	15376.7	612	1	10	3	1	1		2	70	70	1	4	1	2	1	1		1		2	88	8		3	2	88
A829215301	A8292153	2013	1	1	1	A829	2	38	#NULL!	2	3	4	3	5417.7	5472.58	#NULL!	#NULL!	4962.08	5357.4	#NULL!	#NULL!	#NULL!	#NULL!	612	3	21	3	1	1		1	4000	333.333	1	1	2	2	1	1		1		2	88	8		4	2	88
A829215302	A8292153	2013	1	1	1	A829	1	35	#NULL!	2	3	4	5	5417.7	6734.79	#NULL!	20935	8038.55	9589.92	#NULL!	#NULL!	22883	#NULL!	612	3	21	3	1	1		1	4000	333.333	1	1	1	2	1	1		1		2	88	8		3	2	88
A829215303	A8292153	2013	1	1	1	A829	2	1	21	3	3	1	#NULL!	5417.7	5460.2	#NULL!	#NULL!	5231.58	4399.04	#NULL!	#NULL!	#NULL!	#NULL!	612	3	21	3	1	1		1	4000	333.333	2	88	3	2	1	1		1		2	88	8		2	1	2
A829217001	A8292170	2013	1	1	1	A829	1	50	#NULL!	1	2	2	5	5417.7	8200.44	8894.04	21826.5	9369.59	9391.29	26465.2	11112.4	24366.4	31457.2	612	4	21	3	1	1		2	200	200	1	1	1	1	1	1		1		2	88	8		2	2	88
A829217002	A8292170	2013	1	1	1	A829	2	48	#NULL!	1	2	3	5	5417.7	6285.47	7256.72	#NULL!	6073.01	5855.29	#NULL!	7201.82	#NULL!	#NULL!	612	4	21	3	1	1		2	200	200	1	1	2	1	1	1		1		2	88	8		2	2	88
A829217003	A8292170	2013	1	1	1	A829	1	18	#NULL!	1	2	2	7	5417.7	7800.02	#NULL!	23128.7	6200.25	9075.04	#NULL!	#NULL!	16096.3	#NULL!	612	4	21	3	1	1		2	200	200	2	88	3	1	1	1		1		2	88	8		1	2	88
A829217004	A8292170	2013	1	1	1	A829	2	16	#NULL!	1	2	2	7	5417.7	5990.33	#NULL!	#NULL!	5691.96	7192.27	#NULL!	#NULL!	#NULL!	#NULL!	612	4	21	3	1	1		2	200	200	2	88	3	1	1	1		1		2	88	8		2	2	88
A829218701	A8292187	2013	1	1	1	A829	2	33	#NULL!	3	3	4	1	5417.7	6761.33	#NULL!	#NULL!	#NULL!	#NULL!	#NULL!	#NULL!	#NULL!	#NULL!	612	1	10	3	1	1		2	225	225	2	88	1	2	1	1		1		2	88	8		3	2	88
A829232301	A8292323	2013	1	1	1	A829	1	67	#NULL!	1	1	2	3	5417.7	3336.62	5834.98	18977.7	3474.03	4436.39	26779.7	6180.83	19464.4	28063.3	612	2	11	3	1	5		1	773	64.4167	1	1	2	1	2	1		1		2	88	8		5	1	14
A829232302	A8292323	2013	1	1	1	A829	2	61	#NULL!	1	1	1	3	5417.7	3093.94	6360.08	#NULL!	3276.31	4069.17	#NULL!	6519.4	#NULL!	#NULL!	612	2	11	3	1	5		1	773	64.4167	1	1	1	1	1	1		1		2	88	8		4	1	14
A829240801	A8292408	2013	1	1	1	A829	1	70	#NULL!	3	2	#NULL!	#NULL!	5417.7	#NULL!	#NULL!	#NULL!	3758.8	#NULL!	#NULL!	#NULL!	#NULL!	#NULL!	612	2	11	3	2	1		2	130	130	1	1	1	2	2	1		1		2	88	8		#NULL!	#NULL!	#NULL!
A829240802	A8292408	2013	1	1	1	A829	2	65	#NULL!	3	2	3	7	5417.7	6243.88	#NULL!	#NULL!	3448.24	8138.35	#NULL!	#NULL!	#NULL!	#NULL!	612	2	11	3	2	1		2	130	130	1	1	2	2	2	1		1		2	88	8		2	2	88
A829244201	A8292442	2013	1	1	1	A829	2	64	#NULL!	1	1	1	6	5417.7	3093.94	6360.08	#NULL!	3276.31	4069.17	#NULL!	6519.4	#NULL!	#NULL!	612	1	10	1	1	1		2	51	51	1	4	1	4	1	1		1		2	88	8		3	2	88
A829247601	A8292476	2013	1	1	1	A829	2	68	#NULL!	1	1	1	7	5417.7	3121.94	#NULL!	13663.4	3448.24	4069.17	#NULL!	#NULL!	13363.9	#NULL!	612	1	10	3	1	1		2	35	35	1	3	1	1	2	1		1		2	88	8		3	1	7
A829249301	A8292493	2013	1	1	1	A829	1	36	#NULL!	1	2	4	3	5417.7	6734.79	#NULL!	#NULL!	8038.55	9589.92	#NULL!	#NULL!	#NULL!	#NULL!	612	3	21	3	2	1		2	185	185	1	1	1	2	1	1		1		2	88	8		2	1	7
A829249302	A8292493	2013	1	1	1	A829	2	33	#NULL!	1	2	4	7	5417.7	6761.33	#NULL!	25068.4	6038.42	6839.65	#NULL!	#NULL!	26962.9	#NULL!	612	3	21	3	2	1		2	185	185	1	1	2	2	1	1		1		2	88	8		3	2	88
A829249303	A8292493	2013	1	1	1	A829	1	5	64	1	2	1	#NULL!	5417.7	5492.74	#NULL!	#NULL!	5124.03	3932.23	#NULL!	#NULL!	#NULL!	#NULL!	612	3	21	3	2	1		2	185	185	2	88	3	2	1	1		1		2	88	8		2	2	88
A830174502	A8301745	2013	1	1	2	A830	2	35	#NULL!	1	2	4	7	4526.63	4572.49	#NULL!	7136.06	4145.95	4476.25	#NULL!	#NULL!	6480.49	#NULL!	601	4	39	3	2	2		2	200	200	1	1	3	1	1	1		1		2	88	8		3	2	88
A830174503	A8301745	2013	1	1	2	A830	2	9	#NULL!	1	2	1	#NULL!	4526.63	3178.06	#NULL!	#NULL!	3000.59	3446.21	#NULL!	#NULL!	#NULL!	#NULL!	601	4	39	3	2	2		2	200	200	2	88	5	1	1	1		1		2	88	8		3	2	88
A830174504	A8301745	2013	1	1	2	A830	2	7	#NULL!	1	2	1	#NULL!	4526.63	3178.06	#NULL!	#NULL!	3000.59	3446.21	#NULL!	#NULL!	#NULL!	#NULL!	601	4	39	3	2	2		2	200	200	2	88	5	1	1	1		1		2	88	8		2	2	88
A830174505	A8301745	2013	1	1	2	A830	2	63	#NULL!	2	2	3	7	4526.63	2585.07	#NULL!	11416.2	2737.44	3399.9	#NULL!	#NULL!	11165.9	#NULL!	601	4	39	3	2	2		2	200	200	1	3	1	1	2	1		1		2	88	8		2	2	88
A830176201	A8301762	2013	1	1	2	A830	1	37	#NULL!	3	3	4	2	4526.63	5627.1	#NULL!	17491.8	6716.42	8012.63	#NULL!	#NULL!	19119.4	#NULL!	601	4	21	3	2	2		2	400	400	1	1	1	2	1	1		1		2	88	8		3	2	88
A830176202	A8301762	2013	1	1	2	A830	2	33	#NULL!	3	3	4	7	4526.63	5649.27	#NULL!	#NULL!	5045.26	5714.71	#NULL!	#NULL!	#NULL!	#NULL!	601	4	21	3	2	2		2	400	400	1	2	2	2	1	1		1		2	88	8		3	2	88
A830176203	A8301762	2013	1	1	2	A830	2	4	59	3	3	1	#NULL!	4526.63	4562.14	#NULL!	#NULL!	4371.12	3675.51	#NULL!	#NULL!	#NULL!	#NULL!	601	4	21	3	2	2		2	400	400	2	88	3	2	1	1		1		2	88	8		3	2	88
A830176204	A8301762	2013	1	1	2	A830	2	3	36	3	3	1	#NULL!	4526.63	4562.14	#NULL!	#NULL!	4371.12	3675.51	#NULL!	#NULL!	#NULL!	#NULL!	601	4	21	3	2	2		2	400	400	2	88	3	2	1	1		1		2	88	8		3	2	88
A830179601	A8301796	2013	1	1	2	A830	1	71	#NULL!	4	4	4	7	4526.63	3027.38	#NULL!	#NULL!	#NULL!	#NULL!	#NULL!	#NULL!	#NULL!	#NULL!	601	3	21	3	2	2		1	5780	481.667	1	1	2	2	1	1		1		2	88	8		2	1	5
A830179602	A8301796	2013	1	1	2	A830	2	65	#NULL!	4	4	3	7	4526.63	2608.46	#NULL!	#NULL!	#NULL!	#NULL!	#NULL!	#NULL!	#NULL!	#NULL!	601	3	21	3	2	2		1	5780	481.667	1	1	1	2	1	1		1		2	88	8		2	2	88
A830179603	A8301796	2013	1	1	2	A830	2	37	#NULL!	4	4	4	1	4526.63	4572.49	#NULL!	21408.2	12437.9	13428.7	#NULL!	#NULL!	19441.5	#NULL!	601	3	21	3	2	2		1	5780	481.667	2	88	3	2	1	1		1		2	88	8		2	2	88
A830184705	A8301847	2013	1	1	2	A830	2	77	#NULL!	3	2	3	7	4526.63	8524.11	#NULL!	#NULL!	11891.4	13599.6	#NULL!	#NULL!	#NULL!	#NULL!	601	4	32	3	2	2		2	200	200	1	3	6	2	9	1		1		2	88	8		3	1	14
A830189802	A8301898	2013	1	1	2	A830	2	53	#NULL!	4	4	4	1	4526.63	8946.23	#NULL!	#NULL!	9972.3	12197.4	#NULL!	#NULL!	#NULL!	#NULL!	601	3	21	3	2	2		1	23000	1916.67	1	1	2	2	1	1		1		2	88	8		4	2	88
A830194901	A8301949	2013	1	1	2	A830	1	67	#NULL!	4	4	4	7	4526.63	4181.75	#NULL!	#NULL!	4353.96	5560.08	#NULL!	#NULL!	#NULL!	#NULL!	601	3	21	3	2	2		2	800	800	1	1	1	2	1	1		1		2	88	8		2	2	88
A830194902	A8301949	2013	1	1	2	A830	2	63	#NULL!	4	4	3	7	4526.63	3877.61	#NULL!	34248.5	4106.16	5099.85	#NULL!	#NULL!	33497.6	#NULL!	601	3	21	3	2	2		2	800	800	1	1	2	2	1	1		1		2	88	8		4	2	88
A830198301	A8301983	2013	1	1	2	A830	1	67	#NULL!	3	2	3	7	4526.63	2787.84	#NULL!	#NULL!	2902.64	3706.72	#NULL!	#NULL!	#NULL!	#NULL!	601	3	21	3	2	2		2	244	244	1	1	1	1	1	1		1		2	88	8		2	2	88
A830198302	A8301983	2013	1	1	2	A830	2	67	#NULL!	4	2	3	7	4526.63	2608.46	#NULL!	#NULL!	2881.1	3399.9	#NULL!	#NULL!	#NULL!	#NULL!	601	3	21	3	2	2		2	244	244	1	1	2	1	1	1		1		2	88	8		2	1	14
A830198303	A8301983	2013	1	1	2	A830	2	29	#NULL!	2	2	3	7	4526.63	6922.81	#NULL!	#NULL!	6336.23	7294.2	#NULL!	#NULL!	#NULL!	#NULL!	601	3	21	3	2	2		2	244	244	2	88	3	1	2	1		1		1	8	1	2	2	2	88
A830203401	A8302034	2013	1	1	2	A830	2	87	#NULL!	4	3	1	7	4526.63	2841.37	#NULL!	#NULL!	2972.84	3399.9	#NULL!	#NULL!	#NULL!	#NULL!	601	1	10	3	2	2		2	200	200	1	3	1	1	2	1		1		2	88	8		1	2	88
A830210201	A8302102	2013	1	1	2	A830	1	63	#NULL!	3	3	4	1	4526.63	4813.19	#NULL!	#NULL!	4585.15	3706.72	#NULL!	#NULL!	#NULL!	#NULL!	601	4	32	3	3	2		1	5000	416.667	1	1	1	2	1	1		1		2	88	8		3	2	88
A830210202	A8302102	2013	1	1	2	A830	2	58	#NULL!	3	3	4	7	4526.63	4001.1	#NULL!	#NULL!	4378.8	4074.83	#NULL!	#NULL!	#NULL!	#NULL!	601	4	32	3	3	2		1	5000	416.667	1	1	2	2	1	1		1		2	88	8		3	1	4
A830210204	A8302102	2013	1	1	2	A830	2	28	#NULL!	3	3	4	2	4526.63	6922.81	#NULL!	23715.3	6336.23	7294.2	#NULL!	#NULL!	28721	#NULL!	601	4	32	3	3	2		1	5000	416.667	2	88	3	2	1	1		1		2	88	8		2	2	88
A830213602	A8302136	2013	1	1	2	A830	2	58	#NULL!	4	4	4	7	4526.63	8002.2	#NULL!	15699.8	8757.6	8149.67	#NULL!	#NULL!	15908	#NULL!	601	2	11	3	2	2		2	500	500	1	1	2	1	1	1		1		2	88	8		3	2	88
A830223801	A8302238	2013	1	1	2	A830	1	73	#NULL!	4	4	4	7	4526.63	3027.38	#NULL!	#NULL!	3140.58	3706.72	#NULL!	#NULL!	#NULL!	#NULL!	601	2	11	3	2	2		2	445	445	1	1	1	2	2	1		1		2	88	8		3	1	14
A830223802	A8302238	2013	1	1	2	A830	2	68	#NULL!	4	4	4	7	4526.63	2608.46	#NULL!	#NULL!	2881.1	3399.9	#NULL!	#NULL!	#NULL!	#NULL!	601	2	11	3	2	2		2	445	445	1	1	2	2	2	1		1		2	88	8		3	2	88
A830228901	A8302289	2013	1	1	2	A830	1	44	#NULL!	4	4	4	1	4526.63	6604.52	#NULL!	#NULL!	8389.09	7782.08	#NULL!	#NULL!	#NULL!	#NULL!	601	4	21	3	3	2		1	11700	975	1	1	1	2	1	1		1		2	88	8		3	1	14
A830228902	A8302289	2013	1	1	2	A830	2	40	#NULL!	4	4	4	2	4526.63	4791.72	#NULL!	20050.8	4778.19	4558.17	#NULL!	#NULL!	13457.7	#NULL!	601	4	21	3	3	2		1	11700	975	1	1	2	2	1	1		1		2	88	8		2	2	88
A830228903	A8302289	2013	1	1	2	A830	1	12	#NULL!	4	4	1	#NULL!	4526.63	5654.26	#NULL!	8120.89	5087.71	3821.89	#NULL!	#NULL!	7907.16	#NULL!	601	4	21	3	3	2		1	11700	975	2	88	3	2	2	1		1		2	88	8		3	2	88
A830228904	A8302289	2013	1	1	2	A830	1	9	#NULL!	4	4	1	#NULL!	4526.63	4589.33	#NULL!	#NULL!	4281.26	3285.48	#NULL!	#NULL!	#NULL!	#NULL!	601	4	21	3	3	2		1	11700	975	2	88	3	2	2	1		1		2	88	8		2	2	88
A830234001	A8302340	2013	1	1	2	A830	1	60	#NULL!	4	4	4	2	4526.63	4813.19	#NULL!	15856.4	4585.15	3706.72	#NULL!	#NULL!	16263.1	#NULL!	601	4	21	3	3	2		2	800	800	1	1	1	1	1	1		1		2	88	8		2	1	5
A830234002	A8302340	2013	1	1	2	A830	2	57	#NULL!	4	4	4	7	4526.63	4001.1	#NULL!	#NULL!	4378.8	4074.83	#NULL!	#NULL!	#NULL!	#NULL!	601	4	21	3	3	2		2	800	800	1	1	2	1	1	1		1		2	88	8		2	2	88
A830234003	A8302340	2013	1	1	2	A830	1	31	#NULL!	4	4	4	1	4526.63	7166.22	#NULL!	#NULL!	9014.56	10359.6	#NULL!	#NULL!	#NULL!	#NULL!	601	4	21	3	3	2		2	800	800	2	88	3	1	1	1		1		2	88	8		3	2	88
A830234004	A8302340	2013	1	1	2	A830	1	29	#NULL!	4	4	4	2	4526.63	9115.58	#NULL!	13786.4	9351.68	12498.6	#NULL!	#NULL!	16815.4	#NULL!	601	4	21	3	3	2		2	800	800	2	88	3	2	1	1		1		2	88	8		3	2	88
A830239101	A8302391	2013	1	1	2	A830	2	75	#NULL!	4	4	3	7	4526.63	2841.37	#NULL!	#NULL!	2972.84	3399.9	#NULL!	#NULL!	#NULL!	#NULL!	601	1	10	3	2	2		2	365	365	1	3	1	1	2	1		1		1	4	1	4	5	1	2
A830249302	A8302493	2013	1	1	2	A830	2	49	#NULL!	4	4	4	7	4526.63	15755	#NULL!	#NULL!	#NULL!	#NULL!	#NULL!	#NULL!	#NULL!	#NULL!	601	4	21	3	3	2		1	20000	1666.67	1	1	2	1	1	1		1		2	88	8		2	2	88
A830252701	A8302527	2013	1	1	2	A830	1	65	#NULL!	4	4	4	1	4526.63	4181.75	#NULL!	#NULL!	#NULL!	#NULL!	#NULL!	#NULL!	#NULL!	#NULL!	601	3	21	3	2	2		1	58692	4891	1	1	1	2	1	1		1		2	88	8		3	2	88
A830252702	A8302527	2013	1	1	2	A830	2	62	#NULL!	4	4	4	1	4526.63	3877.61	#NULL!	#NULL!	#NULL!	#NULL!	#NULL!	#NULL!	#NULL!	#NULL!	601	3	21	3	2	2		1	58692	4891	1	1	2	2	1	1		1		2	88	8		3	2	88
A830254401	A8302544	2013	1	1	2	A830	2	76	#NULL!	4	3	3	7	4526.63	5682.74	#NULL!	#NULL!	5945.68	6799.8	#NULL!	#NULL!	#NULL!	#NULL!	601	2	28	3	2	2		2	327	327	1	3	1	2	2	1		1		2	88	8		3	2	88
A830264601	A8302646	2013	1	1	2	A830	2	49	#NULL!	4	4	4	7	4526.63	7877.52	#NULL!	#NULL!	5074.16	7338.38	#NULL!	#NULL!	#NULL!	#NULL!	601	3	23	3	2	2		2	1000	1000	1	1	1	2	1	1		1		2	88	8		3	2	88
A830264603	A8302646	2013	1	1	2	A830	1	26	#NULL!	4	4	#NULL!	#NULL!	4526.63	#NULL!	#NULL!	#NULL!	9351.68	#NULL!	#NULL!	#NULL!	#NULL!	#NULL!	601	3	23	3	2	2		2	1000	1000	2	88	3	2	1	1		1		2	88	8		#NULL!	#NULL!	#NULL!
A830264604	A8302646	2013	1	1	2	A830	2	22	#NULL!	4	4	3	7	4526.63	8289.72	#NULL!	#NULL!	6034.79	11089.6	#NULL!	#NULL!	#NULL!	#NULL!	601	3	23	3	2	2		2	1000	1000	2	88	3	2	1	1		1		2	88	8		2	2	88
A831171101	A8311711	2013	1	1	1	A831	2	22	#NULL!	2	2	3	1	4626.88	11297.7	#NULL!	12578	6168.44	15113.6	#NULL!	#NULL!	13038.2	#NULL!	612	2	13	3	1	1		1	2400	200	2	88	1	1	1	1		1		2	88	8		3	2	88
A831171102	A8311711	2013	1	1	1	A831	2	25	#NULL!	2	2	#NULL!	#NULL!	4626.88	#NULL!	#NULL!	#NULL!	6476.56	#NULL!	#NULL!	#NULL!	#NULL!	#NULL!	612	2	13	3	1	1		1	2400	200	2	88	8	1	1	1		1		2	88	8		#NULL!	#NULL!	#NULL!
A831172801	A8311728	2013	1	1	1	A831	1	44	#NULL!	1	2	4	1	4626.88	6750.79	7575.47	#NULL!	8574.88	7954.42	#NULL!	9035.74	#NULL!	#NULL!	612	3	21	3	1	1		2	250	250	1	1	2	2	1	1		1		2	88	8		3	1	14
A831172802	A8311728	2013	1	1	1	A831	2	42	#NULL!	2	2	4	1	4626.88	4897.84	6046.51	#NULL!	4884.01	4659.11	#NULL!	5779.67	#NULL!	#NULL!	612	3	21	3	1	1		2	250	250	1	1	1	2	1	1		1		2	88	8		4	1	2
A831172803	A8311728	2013	1	1	1	A831	1	15	#NULL!	2	2	2	7	4626.88	6661.46	#NULL!	#NULL!	5295.21	7750.36	#NULL!	#NULL!	#NULL!	#NULL!	612	3	21	3	1	1		2	250	250	2	88	3	2	1	1		1		2	88	8		1	2	88
A831179601	A8311796	2013	1	1	1	A831	2	75	#NULL!	1	1	1	6	4626.88	4356.44	8147.55	#NULL!	4558.01	5212.8	#NULL!	8351.65	#NULL!	#NULL!	612	3	23	2	3	3		2	45	45	1	3	1	2	2	1		1		2	88	8		3	1	14
A831179603	A8311796	2013	1	1	1	A831	1	45	#NULL!	1	1	3	1	4626.88	12706.6	13289.9	#NULL!	15641	13667.9	#NULL!	16384.4	#NULL!	#NULL!	612	3	23	2	3	3		2	45	45	2	88	3	2	1	1		1		2	88	8		3	2	88
A831181301	A8311813	2013	1	1	1	A831	1	47	#NULL!	1	2	3	6	4626.88	8471.07	8859.93	#NULL!	10427.3	9111.93	#NULL!	10923	#NULL!	#NULL!	612	4	21	3	2	3		2	250	250	1	1	1	1	1	1		1		1	1	1	4	3	2	88
A831181302	A8311813	2013	1	1	1	A831	2	39	#NULL!	1	2	3	3	4626.88	4673.75	#NULL!	14588.2	4237.77	4575.38	#NULL!	#NULL!	26496	#NULL!	612	4	21	3	2	3		2	250	250	1	1	2	1	1	1		1		2	88	8		2	2	88
A831181303	A8311813	2013	1	1	1	A831	2	13	#NULL!	2	2	1	#NULL!	4626.88	4456.99	#NULL!	#NULL!	3859.06	4424.9	#NULL!	#NULL!	#NULL!	#NULL!	612	4	21	3	2	3		2	250	250	2	88	3	4	1	1		1		2	88	8		1	2	88
A831181304	A8311813	2013	1	1	1	A831	2	11	#NULL!	2	2	1	#NULL!	4626.88	4456.99	#NULL!	#NULL!	3859.06	4424.9	#NULL!	#NULL!	#NULL!	#NULL!	612	4	21	3	2	3		2	250	250	2	88	3	4	1	1		1		2	88	8		4	2	88
A831183002	A8311830	2013	1	1	1	A831	2	55	#NULL!	3	3	3	7	4626.88	4089.71	5238.13	#NULL!	4475.78	4165.08	#NULL!	5713.94	#NULL!	#NULL!	612	1	10	3	1	3		2	220	220	1	1	1	2	1	1		1		2	88	8		4	2	88
A831188101	A8311881	2013	1	1	1	A831	2	66	#NULL!	1	1	1	6	4626.88	2666.23	5431.7	#NULL!	2944.9	3475.2	#NULL!	5567.77	#NULL!	#NULL!	612	1	10	3	3	3		2	40	40	1	2	1	2	1	2	북한	1		2	88	8		4	1	14
A831191501	A8311915	2013	1	1	1	A831	2	65	#NULL!	2	1	1	5	4626.88	2666.23	5431.7	#NULL!	2944.9	3475.2	#NULL!	5567.77	#NULL!	#NULL!	612	1	10	3	2	3		2	50	50	1	4	1	1	2	1		1		2	88	8		4	2	88
A831200001	A8312000	2013	1	1	1	A831	1	56	#NULL!	2	3	3	2	4626.88	7983.19	8005.53	#NULL!	6801.02	9845.63	#NULL!	9940.39	#NULL!	#NULL!	612	4	21	3	1	3		2	320	320	1	1	2	2	1	1		1		2	88	8		3	2	88
A831200002	A8312000	2013	1	1	1	A831	2	57	#NULL!	2	3	2	6	4626.88	5452.95	5238.13	16047.5	4475.78	5553.44	23301.6	5713.94	16260.3	24989.1	612	4	21	3	1	3		2	320	320	1	1	1	2	1	1		1		1	1	1	5	3	1	14
A831200003	A8312000	2013	1	1	1	A831	2	30	#NULL!	2	3	#NULL!	#NULL!	4626.88	#NULL!	#NULL!	#NULL!	5157	#NULL!	#NULL!	#NULL!	#NULL!	#NULL!	612	4	21	3	1	3		2	320	320	2	88	3	2	1	1		1		2	88	8		#NULL!	#NULL!	#NULL!
A831200004	A8312000	2013	1	1	1	A831	2	28	#NULL!	2	3	3	3	4626.88	9434.83	#NULL!	16160.3	6476.56	9940.99	#NULL!	#NULL!	19571.4	#NULL!	612	4	21	3	1	3		2	320	320	2	88	3	2	1	1		1		2	88	8		3	2	88
A831208501	A8312085	2013	1	1	1	A831	2	63	#NULL!	4	3	1	6	4626.88	2642.32	5431.7	11669	2798.07	3475.2	16922.5	5567.77	11413.1	17439.4	612	1	10	3	2	1		2	200	200	1	3	1	1	1	1		1		1	1	1	6	4	1	14
A831218701	A8312187	2013	1	1	1	A831	2	58	#NULL!	2	2	1	6	4626.88	4089.71	5238.13	#NULL!	4475.78	4165.08	#NULL!	5713.94	#NULL!	#NULL!	612	1	10	3	1	4		1	1200	100	1	4	1	2	1	1		1		2	88	8		4	2	88
A831220401	A8312204	2013	1	1	1	A831	2	63	#NULL!	3	2	3	5	4626.88	2642.32	10863.4	#NULL!	4197.1	5212.8	#NULL!	11135.5	#NULL!	#NULL!	612	3	21	3	3	4		1	3000	250	1	1	1	1	1	1		1		2	88	8		3	2	88
A831220402	A8312204	2013	1	1	1	A831	1	63	#NULL!	2	2	4	3	4626.88	4919.79	#NULL!	12155.7	7030.04	5683.21	#NULL!	#NULL!	24934.8	#NULL!	612	3	21	3	3	4		1	3000	250	1	1	2	1	1	1		1		2	88	8		4	2	88
A831220403	A8312204	2013	1	1	1	A831	1	31	#NULL!	1	2	4	7	4626.88	7324.93	#NULL!	16072.9	#NULL!	#NULL!	#NULL!	#NULL!	#NULL!	#NULL!	612	3	21	3	3	4		1	3000	250	2	88	3	1	1	1		1		2	88	8		3	2	88
A831227201	A8312272	2013	1	1	1	A831	2	34	#NULL!	2	3	4	7	4626.88	5774.38	#NULL!	#NULL!	5157	5841.27	#NULL!	#NULL!	#NULL!	#NULL!	612	3	23	3	1	1		1	3764	313.667	1	1	1	2	1	1		1		2	88	8		3	1	2
A831227203	A8312272	2013	1	1	1	A831	2	4	51	3	3	1	#NULL!	4626.88	4663.18	#NULL!	#NULL!	4467.93	3756.91	#NULL!	#NULL!	#NULL!	#NULL!	612	3	23	3	1	1		1	3764	313.667	2	88	3	2	1	1		1		2	88	8		1	2	88
A831234001	A8312340	2013	1	1	1	A831	1	33	#NULL!	4	4	4	1	4626.88	7324.93	#NULL!	#NULL!	#NULL!	#NULL!	#NULL!	#NULL!	#NULL!	#NULL!	612	4	21	3	1	1		1	8500	708.333	2	88	3	2	1	1		1		2	88	8		2	2	88
A831234002	A8312340	2013	1	1	1	A831	1	62	#NULL!	4	4	4	7	4626.88	4919.79	4983.25	#NULL!	6248.93	5051.75	#NULL!	5278.62	#NULL!	#NULL!	612	4	21	3	1	1		1	8500	708.333	1	1	1	2	2	1		1		2	88	8		3	2	88
A831234003	A8312340	2013	1	1	1	A831	2	60	#NULL!	4	4	4	3	4626.88	2642.32	5431.7	#NULL!	3730.76	4633.6	#NULL!	5567.77	#NULL!	#NULL!	612	4	21	3	1	1		1	8500	708.333	1	1	2	2	1	1		1		2	88	8		3	1	2
A831234004	A8312340	2013	1	1	1	A831	2	34	#NULL!	4	4	4	1	4626.88	5774.38	#NULL!	42818.4	6876	7788.36	#NULL!	#NULL!	46054.2	#NULL!	612	4	21	3	1	1		1	8500	708.333	2	88	3	2	1	1		1		2	88	8		3	2	88
A831237401	A8312374	2013	1	1	1	A831	1	28	#NULL!	3	4	4	3	4626.88	17991.5	#NULL!	14091.7	17718.3	21119.9	#NULL!	#NULL!	17187.8	#NULL!	612	2	19	3	1	1		2	400	400	2	88	1	1	1	1		1		2	88	8		2	2	88
A831239101	A8312391	2013	1	1	1	A831	1	48	#NULL!	1	2	#NULL!	#NULL!	4626.88	#NULL!	#NULL!	#NULL!	10427.3	#NULL!	#NULL!	#NULL!	#NULL!	#NULL!	612	2	23	3	1	1		2	109	109	2	88	1	1	9	1		1		2	88	8		#NULL!	#NULL!	#NULL!
A831239102	A8312391	2013	1	1	1	A831	2	72	#NULL!	3	2	1	7	4626.88	4802.63	10863.4	#NULL!	2562.28	6950.4	#NULL!	11135.5	#NULL!	#NULL!	612	2	23	3	1	1		2	109	109	1	3	6	1	1	2	중국	1		2	88	8		3	1	5
A831242501	A8312425	2013	1	1	1	A831	2	31	#NULL!	3	3	4	5	4626.88	5774.38	#NULL!	#NULL!	#NULL!	#NULL!	#NULL!	#NULL!	#NULL!	#NULL!	612	2	13	3	1	1		1	4000	333.333	2	88	1	2	2	1		1		2	88	8		4	2	88
A831242502	A8312425	2013	1	1	1	A831	1	29	#NULL!	3	3	4	2	4626.88	9317.46	#NULL!	14091.7	#NULL!	#NULL!	#NULL!	#NULL!	#NULL!	#NULL!	612	2	13	3	1	1		1	4000	333.333	2	88	8	2	1	1		1		2	88	8		2	2	88
A831249301	A8312493	2013	1	1	1	A831	2	59	#NULL!	4	4	3	6	4626.88	8179.42	5238.13	16047.5	8951.56	8330.16	11650.8	5713.94	16260.3	12494.6	612	2	23	3	2	4		1	6000	500	1	4	1	2	1	1		1		2	88	8		2	1	14
A831254401	A8312544	2013	1	1	1	A831	1	77	#NULL!	3	2	3	7	4626.88	2869.77	#NULL!	#NULL!	4520.76	5683.21	#NULL!	#NULL!	#NULL!	#NULL!	612	3	21	3	1	4		2	130	130	1	1	6	2	2	1		1		2	88	8		4	1	10
A831254402	A8312544	2013	1	1	1	A831	2	71	#NULL!	3	2	#NULL!	#NULL!	4626.88	2401.32	#NULL!	#NULL!	#NULL!	#NULL!	#NULL!	#NULL!	#NULL!	#NULL!	612	3	21	3	1	4		2	130	130	1	1	6	2	1	1		1		2	88	8		#NULL!	#NULL!	#NULL!
A831254403	A8312544	2013	1	1	1	A831	1	43	#NULL!	1	2	4	1	4626.88	6750.79	19931.6	25308.7	12862.3	11931.6	34160.4	24461.7	30772.3	42635.6	612	3	21	3	1	4		2	130	130	2	88	1	1	1	1		1		2	88	8		3	2	88
A832174501	A8321745	2013	1	1	1	A832	2	47	#NULL!	1	1	3	6	4843.03	5618.76	6486.98	#NULL!	5428.83	5234.21	#NULL!	6437.91	#NULL!	#NULL!	612	3	23	3	2	1		2	50	50	1	4	1	2	1	1		1		2	88	8		2	2	88
A832174502	A8321745	2013	1	1	1	A832	1	16	#NULL!	1	1	2	7	4843.03	6972.66	#NULL!	#NULL!	5542.58	8112.43	#NULL!	#NULL!	#NULL!	#NULL!	612	3	23	3	2	1		2	50	50	2	88	3	2	1	1		1		2	88	8		3	1	4
A832174503	A8321745	2013	1	1	1	A832	2	14	#NULL!	1	1	1	#NULL!	4843.03	4665.2	#NULL!	17515.1	4039.34	4631.61	#NULL!	#NULL!	17092	#NULL!	612	3	23	3	2	1		2	50	50	2	88	3	2	1	1		1		2	88	8		2	2	88
A832179601	A8321796	2013	1	1	1	A832	1	37	#NULL!	4	4	4	3	4843.03	12040.8	#NULL!	#NULL!	7185.89	18897.5	#NULL!	#NULL!	#NULL!	#NULL!	612	3	21	3	2	1		2	500	500	1	1	1	2	1	1		1		2	88	8		3	2	88
A832179602	A8321796	2013	1	1	1	A832	2	38	#NULL!	4	4	#NULL!	#NULL!	4843.03	#NULL!	#NULL!	#NULL!	4435.74	#NULL!	#NULL!	#NULL!	#NULL!	#NULL!	612	3	21	3	2	1		2	500	500	1	1	2	2	1	1		1		2	88	8		#NULL!	#NULL!	#NULL!
A832179603	A8321796	2013	1	1	1	A832	1	6	75	4	4	#NULL!	#NULL!	4843.03	#NULL!	#NULL!	#NULL!	4580.51	#NULL!	#NULL!	#NULL!	#NULL!	#NULL!	612	3	21	3	2	1		2	500	500	2	88	3	2	1	1		1		2	88	8		#NULL!	#NULL!	#NULL!
A832184701	A8321847	2013	1	1	1	A832	1	37	#NULL!	1	2	3	6	4843.03	6020.42	#NULL!	#NULL!	7185.89	8572.69	#NULL!	#NULL!	#NULL!	#NULL!	612	6	21	3	1	1		2	250	250	1	1	1	2	2	1		1		2	88	8		2	2	88
A832184702	A8321847	2013	1	1	1	A832	2	37	#NULL!	1	2	#NULL!	#NULL!	4843.03	4892.09	#NULL!	#NULL!	4435.74	4789.13	#NULL!	#NULL!	#NULL!	#NULL!	612	6	21	3	1	1		2	250	250	1	1	2	2	2	1		1		2	88	8		9	9	99
A832184703	A8321847	2013	1	1	1	A832	2	7	#NULL!	1	2	1	#NULL!	4843.03	3400.19	#NULL!	#NULL!	3210.32	3687.1	#NULL!	#NULL!	#NULL!	#NULL!	612	6	21	3	1	1		2	250	250	2	88	3	2	2	1		1		2	88	8		3	2	88
A832184704	A8321847	2013	1	1	1	A832	2	4	54	1	2	1	#NULL!	4843.03	4881.02	#NULL!	#NULL!	4676.65	3932.42	#NULL!	#NULL!	#NULL!	#NULL!	612	6	21	3	1	1		2	250	250	2	88	3	2	2	1		1		2	88	8		2	2	88
A832184705	A8321847	2013	1	1	1	A832	1	3	36	1	2	1	#NULL!	4843.03	3134.77	#NULL!	#NULL!	3312.65	4114.3	#NULL!	#NULL!	#NULL!	#NULL!	612	6	21	3	1	1		2	250	250	2	88	3	2	2	1		1		2	88	8		2	2	88
A832184706	A8321847	2013	1	1	1	A832	2	1	19	1	2	1	#NULL!	4843.03	4881.02	#NULL!	#NULL!	4676.65	3932.42	#NULL!	#NULL!	#NULL!	#NULL!	612	6	21	3	1	1		2	250	250	2	88	3	2	2	1		1		2	88	8		1	2	88
A832189801	A8321898	2013	1	1	1	A832	1	54	#NULL!	3	3	3	5	4843.03	7330.6	7950.63	#NULL!	8375.74	8395.14	#NULL!	9933.65	#NULL!	#NULL!	612	2	11	3	3	1		2	300	300	1	1	1	2	1	1		1		2	88	8		2	2	88
A832189802	A8321898	2013	1	1	1	A832	2	54	#NULL!	3	3	2	6	4843.03	3190.52	5577.59	#NULL!	3556.45	4350.01	#NULL!	5597.56	#NULL!	#NULL!	612	2	11	3	3	1		2	300	300	1	1	2	2	1	1		1		2	88	8		3	2	88
A832194901	A8321949	2013	1	1	1	A832	1	24	#NULL!	4	4	2	5	4843.03	10091.3	#NULL!	24472.3	16723.4	19859.9	#NULL!	#NULL!	30841.5	#NULL!	612	3	12	3	1	1		2	550	550	1	1	1	2	1	1		1		2	88	8		2	2	88
A832194902	A8321949	2013	1	1	1	A832	2	24	#NULL!	4	4	3	2	4843.03	5912.76	#NULL!	#NULL!	9684.91	11864.8	#NULL!	#NULL!	#NULL!	#NULL!	612	3	12	3	1	1		2	550	550	1	1	2	2	1	1		1		2	88	8		3	2	88
A832194903	A8321949	2013	1	1	1	A832	2	22	#NULL!	4	4	3	3	4843.03	5912.76	#NULL!	#NULL!	#NULL!	#NULL!	#NULL!	#NULL!	#NULL!	#NULL!	612	3	12	3	1	1		2	550	550	2	88	8	1	1	1		1		2	88	8		3	2	88
A832206801	A8322068	2013	1	1	1	A832	1	58	#NULL!	1	2	3	6	4843.03	9400.65	#NULL!	#NULL!	7118.74	15458.4	#NULL!	#NULL!	#NULL!	#NULL!	612	4	21	3	2	1		2	180	180	1	99	1	2	1	1		1		2	88	8		3	2	88
A832206802	A8322068	2013	1	1	1	A832	2	56	#NULL!	1	2	3	6	4843.03	6421.15	10965.7	#NULL!	4684.87	8719.31	#NULL!	11961.8	#NULL!	#NULL!	612	4	21	3	2	1		2	180	180	1	1	2	2	1	1		1		2	88	8		3	2	88
A832206803	A8322068	2013	1	1	1	A832	2	27	#NULL!	1	2	#NULL!	#NULL!	4843.03	#NULL!	#NULL!	#NULL!	6779.12	#NULL!	#NULL!	#NULL!	#NULL!	#NULL!	612	4	21	3	2	1		2	180	180	2	88	3	2	1	1		1		2	88	8		#NULL!	#NULL!	#NULL!
A832206804	A8322068	2013	1	1	1	A832	1	17	#NULL!	1	2	#NULL!	#NULL!	4843.03	#NULL!	#NULL!	#NULL!	5542.58	#NULL!	#NULL!	#NULL!	#NULL!	#NULL!	612	4	21	3	2	1		2	180	180	2	88	3	2	1	1		1		2	88	8		#NULL!	#NULL!	#NULL!
A832213601	A8322136	2013	1	1	1	A832	1	30	#NULL!	1	2	4	3	4843.03	7667.12	#NULL!	22431.7	9644.66	11083.8	#NULL!	#NULL!	29957.7	#NULL!	612	3	21	3	2	4		2	180	180	1	1	1	2	1	1		1		2	88	8		2	2	88
A832213602	A8322136	2013	1	1	1	A832	2	28	#NULL!	1	2	4	7	4843.03	7406.69	#NULL!	#NULL!	6779.12	7804.04	#NULL!	#NULL!	#NULL!	#NULL!	612	3	21	3	2	4		2	180	180	1	1	2	2	1	1		1		2	88	8		2	2	88
A832213603	A8322136	2013	1	1	1	A832	1	2	33	1	2	1	#NULL!	4843.03	3134.77	#NULL!	#NULL!	3312.65	4114.3	#NULL!	#NULL!	#NULL!	#NULL!	612	3	21	3	2	4		2	180	180	2	88	3	2	1	1		1		2	88	8		2	2	88
A832222102	A8322221	2013	1	1	1	A832	2	48	#NULL!	4	4	4	7	4843.03	8428.14	12974	30366.2	10857.7	10468.4	27147.9	12875.8	37303.1	27235.4	612	4	21	3	1	4		1	8000	666.667	1	1	2	2	1	1		1		2	88	8		3	2	88
A832222103	A8322221	2013	1	1	1	A832	2	21	#NULL!	4	4	3	7	4843.03	8869.15	#NULL!	#NULL!	12913.2	15819.7	#NULL!	#NULL!	#NULL!	#NULL!	612	4	21	3	1	4		1	8000	666.667	2	88	3	2	1	1		1		2	88	8		4	2	88
A832237401	A8322374	2013	1	1	1	A832	1	43	#NULL!	2	3	4	3	4843.03	7066.16	7929.36	#NULL!	#NULL!	#NULL!	#NULL!	#NULL!	#NULL!	#NULL!	612	4	21	3	1	1		1	4500	375	1	1	2	1	1	1		1		2	88	8		4	2	88
A832237402	A8322374	2013	1	1	1	A832	2	33	#NULL!	2	3	3	3	4843.03	6044.14	#NULL!	22409.4	10795.8	8152.2	#NULL!	#NULL!	36154.3	#NULL!	612	4	21	3	1	1		1	4500	375	1	1	1	1	1	1		1		2	88	8		3	2	88
A832237403	A8322374	2013	1	1	1	A832	2	11	#NULL!	2	3	1	#NULL!	4843.03	4665.2	#NULL!	#NULL!	4039.34	6175.49	#NULL!	#NULL!	#NULL!	#NULL!	612	4	21	3	1	1		1	4500	375	2	88	3	1	1	1		1		2	88	8		2	2	88
A832237404	A8322374	2013	1	1	1	A832	2	4	48	3	3	1	#NULL!	4843.03	4881.02	#NULL!	#NULL!	4676.65	5243.23	#NULL!	#NULL!	#NULL!	#NULL!	612	4	21	3	1	1		1	4500	375	2	88	3	1	1	1		1		2	88	8		2	2	88
A832239101	A8322391	2013	1	1	1	A832	1	58	#NULL!	4	4	3	5	4843.03	9400.65	8379.52	23924.7	10678.1	11593.8	22199.9	10404.8	27676.7	27838.3	612	3	21	3	2	1		2	700	700	1	1	1	1	1	1		1		2	88	8		3	2	88
A832239102	A8322391	2013	1	1	1	A832	2	55	#NULL!	4	4	3	7	4843.03	6421.15	5482.84	#NULL!	7027.3	6539.48	#NULL!	5980.88	#NULL!	#NULL!	612	3	21	3	2	1		2	700	700	1	1	2	1	1	1		1		2	88	8		3	2	88
A832242501	A8322425	2013	1	1	1	A832	2	53	#NULL!	1	2	4	6	4843.03	3190.52	5577.59	9139.49	3556.45	4350.01	13033.3	5597.56	8918.87	13745.7	612	2	23	3	1	1		2	120	120	1	3	1	2	2	1		1		2	88	8		3	2	88
A832242503	A8322425	2013	1	1	1	A832	2	23	#NULL!	1	2	4	1	4843.03	5912.76	#NULL!	6582.78	6456.61	7909.85	#NULL!	#NULL!	6823.64	#NULL!	612	2	23	3	1	1		2	120	120	2	88	3	2	2	1		1		2	88	8		2	2	88
A832252701	A8322527	2013	1	1	1	A832	1	42	#NULL!	2	3	#NULL!	#NULL!	4843.03	7066.16	7929.36	17660.7	#NULL!	#NULL!	23837.5	#NULL!	#NULL!	#NULL!	612	3	21	3	2	1		1	4000	333.333	1	1	1	2	1	1		1		2	88	8		#NULL!	#NULL!	#NULL!
A832252702	A8322527	2013	1	1	1	A832	2	44	#NULL!	2	3	3	1	4843.03	5126.65	6328.98	#NULL!	10224.4	7315.16	#NULL!	12099.4	#NULL!	#NULL!	612	3	21	3	2	1		1	4000	333.333	1	1	2	2	1	1		1		2	88	8		3	2	88
A832252703	A8322527	2013	1	1	1	A832	2	9	#NULL!	3	3	1	#NULL!	4843.03	3400.19	#NULL!	#NULL!	3210.32	5530.64	#NULL!	#NULL!	#NULL!	#NULL!	612	3	21	3	2	1		1	4000	333.333	2	88	3	2	1	1		1		2	88	8		1	2	88
A832257801	A8322578	2013	1	1	1	A832	1	42	#NULL!	4	4	4	2	4843.03	7066.16	#NULL!	26491	11219.3	10407.5	#NULL!	#NULL!	26841.6	#NULL!	612	5	32	3	2	1		1	9620	801.667	1	1	1	2	1	1		1		2	88	8		3	1	7
A832257802	A8322578	2013	1	1	1	A832	2	40	#NULL!	4	4	3	2	4843.03	5126.65	9493.47	#NULL!	#NULL!	#NULL!	#NULL!	#NULL!	#NULL!	#NULL!	612	5	32	3	2	1		1	9620	801.667	1	1	2	2	1	1		1		2	88	8		4	2	88
A832257803	A8322578	2013	1	1	1	A832	1	16	#NULL!	4	4	2	7	4843.03	6972.66	#NULL!	20675.4	6928.22	10140.5	#NULL!	#NULL!	17986.1	#NULL!	612	5	32	3	2	1		1	9620	801.667	2	88	3	2	1	1		1		2	88	8		2	2	88
A832257804	A8322578	2013	1	1	1	A832	2	15	#NULL!	4	4	2	7	4843.03	5354.92	#NULL!	#NULL!	6360.25	8036.71	#NULL!	#NULL!	#NULL!	#NULL!	612	5	32	3	2	1		1	9620	801.667	2	88	3	2	1	1		1		2	88	8		3	2	88
A832257805	A8322578	2013	1	1	1	A832	2	66	#NULL!	4	4	1	7	4843.03	2790.79	8528.18	#NULL!	3853.1	4546.93	#NULL!	17483.6	#NULL!	#NULL!	612	5	32	3	2	1		1	9620	801.667	1	3	6	2	1	1		1		2	88	8		3	2	88
A832259501	A8322595	2013	1	1	1	A832	1	71	#NULL!	2	1	4	7	4843.03	3238.98	#NULL!	16964.7	3360.1	3965.81	#NULL!	#NULL!	17399.8	#NULL!	612	2	11	3	1	1		2	100	100	1	1	1	2	2	1		1		2	88	8		2	1	14
A832259502	A8322595	2013	1	1	1	A832	2	66	#NULL!	2	1	1	7	4843.03	2790.79	11370.9	#NULL!	3082.48	3637.55	#NULL!	11655.7	#NULL!	#NULL!	612	2	11	3	1	1		2	100	100	1	1	2	2	2	1		1		2	88	8		3	2	88
A832266301	A8322663	2013	1	1	1	A832	1	56	#NULL!	1	2	3	6	4843.03	6267.1	#NULL!	11962.3	7118.74	7729.19	#NULL!	#NULL!	13838.4	#NULL!	612	3	21	3	1	5		2	150	150	1	1	2	1	1	1		1		2	88	8		3	2	88
A832266302	A8322663	2013	1	1	1	A832	2	44	#NULL!	1	2	3	3	4843.03	5126.65	12658	#NULL!	5112.18	4876.77	#NULL!	12099.4	#NULL!	#NULL!	612	3	21	3	1	5		2	150	150	1	1	1	1	1	1		1		2	88	8		4	2	88
A832266303	A8322663	2013	1	1	1	A832	1	22	#NULL!	1	2	3	3	4843.03	10091.3	#NULL!	12236.2	11149	13239.9	#NULL!	#NULL!	15420.7	#NULL!	612	3	21	3	1	5		2	150	150	2	88	3	1	1	1		1		2	88	8		3	2	88
A832281601	A8322816	2013	1	1	1	A832	1	85	#NULL!	4	3	#NULL!	#NULL!	4843.03	#NULL!	#NULL!	#NULL!	3154.64	#NULL!	#NULL!	#NULL!	#NULL!	#NULL!	612	3	29	3	3	1		2	370	370	1	1	6	2	2	1		1		1	2	1	3	#NULL!	#NULL!	#NULL!
A832281602	A8322816	2013	1	1	1	A832	2	84	#NULL!	4	3	1	7	4843.03	4559.96	#NULL!	#NULL!	3180.63	5456.32	#NULL!	#NULL!	#NULL!	#NULL!	612	3	29	3	3	1		2	370	370	1	1	6	2	2	1		1		2	88	8		5	1	6
A832281603	A8322816	2013	1	1	1	A832	2	60	#NULL!	4	3	3	7	4843.03	4148.64	17056.4	36642.4	2928.78	5456.32	53139.3	17483.6	35839	54762.2	612	3	29	3	3	1		2	370	370	1	4	1	1	1	1		1		2	88	8		3	2	88
A832286701	A8322867	2013	1	1	1	A832	1	63	#NULL!	3	3	1	7	4843.03	5149.62	5216.05	#NULL!	4905.64	3965.81	#NULL!	5525.22	#NULL!	#NULL!	612	3	21	3	2	1		1	3800	316.667	1	1	1	1	2	1		1		2	88	8		4	2	88
A832286702	A8322867	2013	1	1	1	A832	2	59	#NULL!	3	3	4	7	4843.03	4280.77	5482.84	#NULL!	4684.87	4359.66	#NULL!	5980.88	#NULL!	#NULL!	612	3	21	3	2	1		1	3800	316.667	1	1	2	1	1	1		1		2	88	8		3	1	1
A832286703	A8322867	2013	1	1	1	A832	2	34	#NULL!	2	3	4	1	4843.03	6044.14	#NULL!	33614.1	5397.91	6114.15	#NULL!	#NULL!	36154.3	#NULL!	612	3	21	3	2	1		1	3800	316.667	2	88	3	1	2	1		1		2	88	8		3	2	88
A833177901	A8331779	2013	1	1	2	A833	1	71	#NULL!	4	3	2	6	5202.76	10438.7	#NULL!	27337.2	10829	12781.1	#NULL!	#NULL!	28038.3	#NULL!	601	3	21	3	2	2		2	325	325	1	1	1	2	2	1		1		1	1	1	6	3	2	88
A833181302	A8331813	2013	1	1	2	A833	2	33	#NULL!	3	3	#NULL!	#NULL!	5202.76	12986.1	#NULL!	#NULL!	11597.7	13136.6	#NULL!	#NULL!	#NULL!	#NULL!	601	4	21	3	3	2		2	400	400	1	1	2	2	1	1		1		2	88	8		9	9	99
A833181303	A8331813	2013	1	1	2	A833	2	5	63	3	3	#NULL!	#NULL!	5202.76	7305.49	#NULL!	#NULL!	3448.78	7921.92	#NULL!	#NULL!	#NULL!	#NULL!	601	4	21	3	3	2		2	400	400	2	88	3	2	1	1		1		2	88	8		#NULL!	#NULL!	#NULL!
A833181304	A8331813	2013	1	1	2	A833	1	3	37	3	3	#NULL!	#NULL!	5202.76	#NULL!	#NULL!	#NULL!	3558.7	#NULL!	#NULL!	#NULL!	#NULL!	#NULL!	601	4	21	3	3	2		2	400	400	2	88	3	2	1	1		1		2	88	8		#NULL!	#NULL!	#NULL!
A833191501	A8331915	2013	1	1	2	A833	1	60	#NULL!	3	3	2	5	5202.76	5532.11	11207	13668.6	5270.01	4260.37	25717.2	11871.2	14019.2	26949.9	601	4	39	3	2	2		2	353	353	1	1	1	1	1	1		1		2	88	8		3	2	88
A833191502	A8331915	2013	1	1	2	A833	2	59	#NULL!	3	3	3	7	5202.76	4598.73	#NULL!	13533.6	5032.84	4683.47	#NULL!	#NULL!	13713.1	#NULL!	601	4	39	3	2	2		2	353	353	1	1	2	1	1	1		1		2	88	8		2	2	88
A833191503	A8331915	2013	1	1	2	A833	1	30	#NULL!	2	3	4	1	5202.76	8236.61	#NULL!	#NULL!	10361	11907	#NULL!	#NULL!	#NULL!	#NULL!	601	4	39	3	2	2		2	353	353	2	88	3	2	1	1		1		2	88	8		2	2	88
A833191504	A8331915	2013	1	1	2	A833	1	3	43	3	3	1	#NULL!	5202.76	3367.61	#NULL!	#NULL!	3558.7	4419.89	#NULL!	#NULL!	#NULL!	#NULL!	601	4	39	3	2	2		2	353	353	2	88	5	2	1	1		1		2	88	8		2	1	2
A833201702	A8332017	2013	1	1	2	A833	2	40	#NULL!	3	3	3	7	5202.76	11014.9	6799.07	23045.7	10983.8	6985.33	14479.1	6499.03	20623.8	15108.3	601	4	21	3	2	2		1	5500	458.333	1	1	2	2	1	1		1		2	88	8		3	1	2
A833201703	A8332017	2013	1	1	2	A833	2	6	80	3	3	1	#NULL!	5202.76	3652.75	#NULL!	#NULL!	3448.78	5281.28	#NULL!	#NULL!	#NULL!	#NULL!	601	4	21	3	2	2		1	5500	458.333	2	88	3	2	1	1		1		2	88	8		1	2	88
A833201704	A8332017	2013	1	1	2	A833	1	1	15	3	3	1	#NULL!	5202.76	3367.61	#NULL!	#NULL!	3558.7	5893.19	#NULL!	#NULL!	#NULL!	#NULL!	601	4	21	3	2	2		1	5500	458.333	2	88	3	2	1	1		1		2	88	8		1	2	88
A833205101	A8332051	2013	1	1	2	A833	1	68	#NULL!	4	4	1	7	5202.76	6408.48	#NULL!	#NULL!	#NULL!	#NULL!	#NULL!	#NULL!	#NULL!	#NULL!	601	4	29	3	2	2		1	7540	628.333	1	1	2	2	2	1		1		2	88	8		1	2	88
A833205102	A8332051	2013	1	1	2	A833	2	64	#NULL!	4	4	1	6	5202.76	5942.38	12215.5	49544.3	12585.3	15630.9	38057.5	12521.5	51334.6	39219.8	601	4	29	3	2	2		1	7540	628.333	1	1	1	2	2	1		1		2	88	8		3	1	14
A833210201	A8332102	2013	1	1	2	A833	1	43	#NULL!	3	4	4	1	5202.76	15182	8518.33	#NULL!	9642.13	11925.9	#NULL!	10160.3	#NULL!	#NULL!	601	4	21	3	1	2		1	6500	541.667	1	1	1	2	1	1		1		2	88	8		3	2	88
A833210202	A8332102	2013	1	1	2	A833	2	39	#NULL!	4	4	#NULL!	#NULL!	5202.76	#NULL!	#NULL!	#NULL!	4765.22	#NULL!	#NULL!	#NULL!	#NULL!	#NULL!	601	4	21	3	1	2		1	6500	541.667	1	1	2	2	1	1		1		2	88	8		#NULL!	#NULL!	#NULL!
A833210203	A8332102	2013	1	1	2	A833	1	9	#NULL!	4	4	#NULL!	#NULL!	5202.76	5274.82	#NULL!	#NULL!	4920.73	5034.95	#NULL!	#NULL!	#NULL!	#NULL!	601	4	21	3	1	2		1	6500	541.667	2	88	3	2	1	1		1		2	88	8		#NULL!	#NULL!	#NULL!
A833210204	A8332102	2013	1	1	2	A833	1	7	#NULL!	4	4	#NULL!	#NULL!	5202.76	5274.82	#NULL!	#NULL!	4920.73	5034.95	#NULL!	#NULL!	#NULL!	#NULL!	601	4	21	3	1	2		1	6500	541.667	2	88	3	2	1	1		1		2	88	8		#NULL!	#NULL!	#NULL!
A833218701	A8332187	2013	1	1	2	A833	1	33	#NULL!	2	3	4	1	5202.76	8236.61	#NULL!	#NULL!	10361	11907	#NULL!	#NULL!	#NULL!	#NULL!	601	3	21	3	1	2		1	3500	291.667	1	1	2	2	1	1		1		2	88	8		3	1	14
A833218702	A8332187	2013	1	1	2	A833	2	31	#NULL!	2	3	4	1	5202.76	6493.07	#NULL!	#NULL!	5798.85	6568.29	#NULL!	#NULL!	#NULL!	#NULL!	601	3	21	3	1	2		1	3500	291.667	1	1	1	2	2	1		1		2	88	8		3	2	88
A833218703	A8332187	2013	1	1	2	A833	2	2	25	2	3	1	#NULL!	5202.76	5243.57	#NULL!	#NULL!	5024.02	4224.51	#NULL!	#NULL!	#NULL!	#NULL!	601	3	21	3	1	2		1	3500	291.667	2	88	3	2	1	1		1		2	88	8		2	2	88
A833225501	A8332255	2013	1	1	2	A833	1	40	#NULL!	2	3	4	1	5202.76	7591.01	8518.33	#NULL!	9642.13	8944.45	#NULL!	10160.3	#NULL!	#NULL!	601	3	21	3	2	2		1	3250	270.833	1	1	1	2	2	1		1		2	88	8		3	2	88
A833225502	A8332255	2013	1	1	2	A833	2	39	#NULL!	2	3	4	7	5202.76	5255.46	#NULL!	16403.9	4765.22	5144.85	#NULL!	#NULL!	14896.9	#NULL!	601	3	21	3	2	2		1	3250	270.833	1	1	2	2	1	1		1		2	88	8		2	2	88
A833225503	A8332255	2013	1	1	2	A833	2	7	#NULL!	2	3	1	#NULL!	5202.76	3652.75	#NULL!	#NULL!	3448.78	3960.96	#NULL!	#NULL!	#NULL!	#NULL!	601	3	21	3	2	2		1	3250	270.833	2	88	3	2	1	1		1		2	88	8		1	2	88
A833228901	A8332289	2013	1	1	2	A833	1	65	#NULL!	4	4	3	7	5202.76	6408.48	#NULL!	#NULL!	3336.2	8520.75	#NULL!	#NULL!	#NULL!	#NULL!	601	2	11	3	2	2		1	6000	500	1	1	2	2	1	1		1		2	88	8		1	2	88
A833228902	A8332289	2013	1	1	2	A833	2	55	#NULL!	4	4	#NULL!	#NULL!	5202.76	#NULL!	#NULL!	#NULL!	5032.84	#NULL!	#NULL!	#NULL!	#NULL!	#NULL!	601	2	11	3	2	2		1	6000	500	1	1	1	2	1	1		1		9	99	9		#NULL!	#NULL!	#NULL!
A833235701	A8332357	2013	1	1	2	A833	1	49	#NULL!	2	3	4	1	5202.76	14288.1	19925.3	39170.4	11725.1	15369	32831.9	24564.9	39355.5	38776.7	601	3	21	3	2	2		1	3500	291.667	1	1	1	2	1	1		1		2	88	8		3	2	88
A833235702	A8332357	2013	1	1	2	A833	2	48	#NULL!	2	3	#NULL!	#NULL!	5202.76	#NULL!	#NULL!	#NULL!	5832.07	#NULL!	#NULL!	#NULL!	#NULL!	#NULL!	601	3	21	3	2	2		1	3500	291.667	1	1	2	2	2	1		1		2	88	8		#NULL!	#NULL!	#NULL!
A833235703	A8332357	2013	1	1	2	A833	2	19	#NULL!	2	3	3	6	5202.76	8629	#NULL!	#NULL!	5466.13	10360.4	#NULL!	#NULL!	#NULL!	#NULL!	601	3	21	3	2	2		1	3500	291.667	2	88	3	2	1	1		1		2	88	8		3	2	88
A833240802	A8332408	2013	1	1	2	A833	2	54	#NULL!	2	3	3	7	5202.76	5141.25	11983.7	#NULL!	#NULL!	#NULL!	#NULL!	#NULL!	#NULL!	#NULL!	601	3	21	3	2	2		2	300	300	1	1	2	1	1	1		1		2	88	8		2	1	14
A833240803	A8332408	2013	1	1	2	A833	2	33	#NULL!	2	3	4	1	5202.76	9739.61	#NULL!	#NULL!	17200.9	18268.4	#NULL!	#NULL!	#NULL!	#NULL!	601	3	21	3	2	2		2	300	300	2	88	3	1	1	1		1		2	88	8		3	2	88
A833247602	A8332476	2013	1	1	2	A833	2	50	#NULL!	3	3	3	6	5202.76	3427.5	5991.87	#NULL!	3820.61	4673.11	#NULL!	6013.33	#NULL!	#NULL!	601	3	21	3	2	2		2	400	400	1	1	1	2	1	1		1		2	88	8		2	2	88
A833247603	A8332476	2013	1	1	2	A833	1	26	#NULL!	3	3	3	7	5202.76	10477.1	#NULL!	15845.6	10748.5	14365.5	#NULL!	#NULL!	19327	#NULL!	601	3	21	3	2	2		2	400	400	2	88	3	2	1	1		1		2	88	8		2	2	88
A833256101	A8332561	2013	1	1	2	A833	1	50	#NULL!	2	3	3	5	5202.76	7875.09	8541.17	#NULL!	17797	18037.4	#NULL!	21343	#NULL!	#NULL!	601	4	21	3	2	2		2	350	350	1	1	1	2	1	1		1		2	88	8		2	2	88
A833256102	A8332561	2013	1	1	2	A833	2	47	#NULL!	2	3	3	7	5202.76	6036.1	6968.81	#NULL!	#NULL!	#NULL!	#NULL!	#NULL!	#NULL!	#NULL!	601	4	21	3	2	2		2	350	350	1	1	2	2	1	1		1		2	88	8		3	2	88
A833256103	A8332561	2013	1	1	2	A833	2	20	#NULL!	2	3	4	7	5202.76	6351.94	#NULL!	21215.2	13872.4	16994.7	#NULL!	#NULL!	29321.9	#NULL!	601	4	21	3	2	2		2	350	350	2	88	3	2	1	1		1		2	88	8		2	2	88
A833256104	A8332561	2013	1	1	2	A833	2	18	#NULL!	2	3	3	3	5202.76	5752.67	#NULL!	9316.87	#NULL!	#NULL!	#NULL!	#NULL!	#NULL!	#NULL!	601	4	21	3	2	2		2	350	350	2	88	3	2	1	1		1		2	88	8		3	1	14
A833257801	A8332578	2013	1	1	2	A833	1	35	#NULL!	3	3	4	3	5202.76	6467.59	#NULL!	20104.5	7719.63	9209.44	#NULL!	#NULL!	21975.1	#NULL!	601	4	21	3	2	2		2	400	400	1	1	2	1	1	1		1		2	88	8		3	2	88
A833257802	A8332578	2013	1	1	2	A833	2	29	#NULL!	3	3	4	7	5202.76	7956.83	#NULL!	#NULL!	7282.65	8383.7	#NULL!	#NULL!	#NULL!	#NULL!	601	4	21	3	2	2		2	400	400	1	1	1	1	1	1		1		2	88	8		3	2	88
A833257803	A8332578	2013	1	1	2	A833	1	2	28	3	3	1	#NULL!	5202.76	3367.61	#NULL!	#NULL!	3558.7	4419.89	#NULL!	#NULL!	#NULL!	#NULL!	601	4	21	3	2	2		2	400	400	2	88	3	1	1	1		1		2	88	8		1	2	88
A833273101	A8332731	2013	1	1	2	A833	1	34	#NULL!	3	4	4	2	5202.76	12354.9	#NULL!	36146.7	10361	17860.5	#NULL!	#NULL!	48274.3	#NULL!	601	3	21	3	3	2		1	5960	496.667	2	88	3	2	1	1		1		2	88	8		3	2	88
A833273102	A8332731	2013	1	1	2	A833	1	65	#NULL!	4	4	1	6	5202.76	4806.36	11207	#NULL!	3336.2	6390.56	#NULL!	11871.2	#NULL!	#NULL!	601	3	21	3	3	2		1	5960	496.667	1	1	2	2	2	1		1		1	2	1	3	2	2	88
A833273103	A8332731	2013	1	1	2	A833	2	58	#NULL!	4	4	#NULL!	#NULL!	5202.76	#NULL!	#NULL!	#NULL!	5032.84	#NULL!	#NULL!	#NULL!	#NULL!	#NULL!	601	3	21	3	3	2		1	5960	496.667	1	1	1	2	1	1		1		2	88	8		#NULL!	#NULL!	#NULL!
A833276501	A8332765	2013	1	1	2	A833	1	37	#NULL!	1	2	4	1	5202.76	6467.59	#NULL!	#NULL!	7719.63	9209.44	#NULL!	#NULL!	#NULL!	#NULL!	601	4	21	3	1	2		1	3300	275	1	1	1	2	1	1		1		2	88	8		4	2	88
A833276502	A8332765	2013	1	1	2	A833	2	41	#NULL!	2	2	3	7	5202.76	5507.44	6799.07	#NULL!	5491.89	5239	#NULL!	6499.03	#NULL!	#NULL!	601	4	21	3	1	2		1	3300	275	1	1	2	2	1	1		1		2	88	8		2	2	88
A833276503	A8332765	2013	1	1	2	A833	1	3	47	2	2	1	#NULL!	5202.76	3367.61	#NULL!	#NULL!	3558.7	4419.89	#NULL!	#NULL!	#NULL!	#NULL!	601	4	21	3	1	2		1	3300	275	2	88	3	2	1	1		1		2	88	8		2	2	88
A833276504	A8332765	2013	1	1	2	A833	2	1	17	2	2	1	#NULL!	5202.76	5243.57	#NULL!	#NULL!	5024.02	4224.51	#NULL!	#NULL!	#NULL!	#NULL!	601	4	21	3	1	2		1	3300	275	2	88	3	2	1	1		1		2	88	8		2	2	88
A833285001	A8332850	2013	1	1	2	A833	1	74	#NULL!	3	2	2	7	5202.76	5219.34	5603.48	#NULL!	#NULL!	#NULL!	#NULL!	#NULL!	#NULL!	#NULL!	601	3	21	3	2	2		2	215	215	1	1	2	2	2	1		1		2	88	8		3	2	88
A833285002	A8332850	2013	1	1	2	A833	2	74	#NULL!	3	2	1	7	5202.76	4050.29	6107.74	#NULL!	#NULL!	#NULL!	#NULL!	#NULL!	#NULL!	#NULL!	601	3	21	3	2	2		2	215	215	1	1	1	2	2	1		1		2	88	8		3	2	88
A833290101	A8332901	2013	1	1	2	A833	1	71	#NULL!	1	1	1	7	5202.76	3479.56	5603.48	#NULL!	3609.67	4260.37	#NULL!	5935.61	#NULL!	#NULL!	601	1	10	3	2	2		2	14	14	1	1	1	2	2	1		1		2	88	8		1	2	88
A834171101	A8341711	2013	1	1	1	A834	1	42	#NULL!	3	4	3	3	4151.17	6056.71	6796.6	#NULL!	7693.26	7136.59	#NULL!	8106.73	#NULL!	#NULL!	612	3	21	3	2	3		1	6000	500	1	1	1	1	1	1		1		2	88	8		2	2	88
A834171102	A8341711	2013	1	1	1	A834	2	38	#NULL!	4	4	3	7	4151.17	4193.22	#NULL!	13088.3	3802.07	4104.97	#NULL!	#NULL!	8914.45	#NULL!	612	3	21	3	2	3		1	6000	500	1	1	2	1	1	1		1		2	88	8		3	2	88
A834171103	A8341711	2013	1	1	1	A834	1	13	#NULL!	4	4	1	#NULL!	4151.17	5185.26	#NULL!	7447.3	4665.71	3504.88	#NULL!	#NULL!	7251.3	#NULL!	612	3	21	3	2	3		1	6000	500	2	88	3	1	1	1		1		2	88	8		1	2	88
A834172801	A8341728	2013	1	1	1	A834	1	51	#NULL!	2	3	3	5	4151.17	6283.37	6814.82	16724	7179.2	7195.83	20278.2	8514.56	18670.1	24103.3	612	4	21	3	3	3		1	4000	333.333	1	1	2	1	1	1		1		1	99	1	6	2	2	88
A834172802	A8341728	2013	1	1	1	A834	2	51	#NULL!	2	3	3	6	4151.17	2734.73	4780.79	#NULL!	3048.38	3728.58	#NULL!	4797.91	#NULL!	#NULL!	612	4	21	3	3	3		1	4000	333.333	1	1	1	1	1	1		1		2	88	8		2	2	88
A834172803	A8341728	2013	1	1	1	A834	2	21	#NULL!	2	3	3	7	4151.17	5068.08	#NULL!	#NULL!	5534.23	6779.87	#NULL!	#NULL!	#NULL!	#NULL!	612	4	21	3	3	3		1	4000	333.333	2	88	3	1	1	1		1		2	88	8		2	2	88
A834172804	A8341728	2013	1	1	1	A834	2	20	#NULL!	2	3	3	7	4151.17	5068.08	#NULL!	11284.8	5534.23	6779.87	#NULL!	#NULL!	11697.7	#NULL!	612	4	21	3	3	3		1	4000	333.333	2	88	3	1	1	1		1		2	88	8		3	2	88
A834176201	A8341762	2013	1	1	1	A834	1	64	#NULL!	2	2	2	1	4151.17	4413.96	4470.9	#NULL!	4204.83	3399.26	#NULL!	4735.9	#NULL!	#NULL!	612	2	11	3	2	3		2	145	145	1	1	1	2	1	1		1		2	88	8		2	2	88
A834176202	A8341762	2013	1	1	1	A834	2	59	#NULL!	2	2	1	7	4151.17	3669.23	4699.57	14397.6	4015.6	3736.85	20905.9	5126.47	14588.5	22419.9	612	2	11	3	2	3		2	145	145	1	1	2	2	1	1		1		2	88	8		2	2	88
A834177901	A8341779	2013	1	1	1	A834	1	34	#NULL!	1	2	4	2	4151.17	6571.82	#NULL!	19227.2	8266.85	9500.36	#NULL!	#NULL!	25678	#NULL!	612	3	21	3	2	3		1	3000	250	1	1	1	2	1	1		1		2	88	8		2	2	88
A834177902	A8341779	2013	1	1	1	A834	2	34	#NULL!	2	2	4	7	4151.17	5180.69	#NULL!	#NULL!	4626.78	5240.7	#NULL!	#NULL!	#NULL!	#NULL!	612	3	21	3	2	3		1	3000	250	1	1	2	2	1	1		1		2	88	8		3	2	88
A834177903	A8341779	2013	1	1	1	A834	1	4	57	2	2	1	#NULL!	4151.17	2686.95	#NULL!	#NULL!	2839.41	3526.54	#NULL!	#NULL!	#NULL!	#NULL!	612	3	21	3	2	3		1	3000	250	2	88	3	2	1	1		1		2	88	8		2	2	88
A834179601	A8341796	2013	1	1	1	A834	2	42	#NULL!	2	2	#NULL!	#NULL!	4151.17	4394.27	5424.84	#NULL!	4381.86	4180.09	#NULL!	5185.44	#NULL!	#NULL!	612	3	23	3	2	3		1	3000	250	1	1	1	2	1	1		1		2	88	8		9	9	99
A834179602	A8341796	2013	1	1	1	A834	2	12	#NULL!	2	2	1	#NULL!	4151.17	3998.75	#NULL!	#NULL!	3462.29	3969.96	#NULL!	#NULL!	#NULL!	#NULL!	612	3	23	3	2	3		1	3000	250	2	88	3	2	1	1		1		2	88	8		3	2	88
A834179603	A8341796	2013	1	1	1	A834	2	8	#NULL!	2	2	#NULL!	#NULL!	4151.17	2914.45	#NULL!	#NULL!	2751.71	3160.37	#NULL!	#NULL!	#NULL!	#NULL!	612	3	23	3	2	3		1	3000	250	2	88	3	2	1	1		1		2	88	8		#NULL!	#NULL!	#NULL!
A834193201	A8341932	2013	1	1	1	A834	1	42	#NULL!	4	4	3	2	4151.17	6056.71	6796.6	7568.86	7693.26	7136.59	10216.1	8106.73	9202.82	12750.7	612	1	10	3	2	4		2	300	300	2	88	1	1	1	1		1		1	99	1	6	3	2	88
A834203401	A8342034	2013	1	1	1	A834	1	53	#NULL!	4	4	3	5	4151.17	12566.7	13629.6	#NULL!	#NULL!	#NULL!	#NULL!	#NULL!	#NULL!	#NULL!	612	5	21	3	1	4		2	850	850	1	1	1	1	1	1		1		2	88	8		3	2	88
A834203402	A8342034	2013	1	1	1	A834	2	46	#NULL!	4	4	3	6	4151.17	9632.16	#NULL!	#NULL!	17760.6	18370	#NULL!	#NULL!	#NULL!	#NULL!	612	5	21	3	1	4		2	850	850	1	1	2	1	1	1		1		2	88	8		2	2	88
A834205101	A8342051	2013	1	1	1	A834	1	28	#NULL!	1	2	3	1	4151.17	8359.49	#NULL!	6321.43	8576	11461.9	#NULL!	#NULL!	7710.3	#NULL!	612	1	10	3	1	4		2	100	100	2	88	1	1	1	1		1		2	88	8		2	2	88
A834213601	A8342136	2013	1	1	1	A834	1	53	#NULL!	1	2	3	5	4151.17	6283.37	6814.82	#NULL!	9572.27	9594.44	#NULL!	8514.56	#NULL!	#NULL!	612	4	21	3	1	1		2	200	200	1	1	2	1	1	1		1		2	88	8		3	2	88
A834213602	A8342136	2013	1	1	1	A834	2	52	#NULL!	1	2	1	3	4151.17	2734.73	4780.79	15667.7	4064.51	4971.44	22342.9	4797.91	30579	23564	612	4	21	3	1	1		2	200	200	1	1	1	1	1	1		1		2	88	8		3	1	14
A834213603	A8342136	2013	1	1	1	A834	2	27	#NULL!	1	2	4	1	4151.17	6348.59	#NULL!	#NULL!	7747.57	8918.91	#NULL!	#NULL!	#NULL!	#NULL!	612	4	21	3	1	1		2	200	200	2	88	3	2	1	1		1		2	88	8		3	2	88
A834213604	A8342136	2013	1	1	1	A834	1	25	#NULL!	1	2	3	1	4151.17	8359.49	#NULL!	12642.9	#NULL!	#NULL!	#NULL!	#NULL!	#NULL!	#NULL!	612	4	21	3	1	1		2	200	200	2	88	3	1	1	1		1		2	88	8		1	2	88
A834217001	A8342170	2013	1	1	1	A834	2	45	#NULL!	1	2	4	1	4151.17	4816.08	5560.27	17352.1	6204.38	5981.95	11634.8	5518.21	15987	11672.3	612	4	23	3	1	1		2	200	200	1	1	1	2	2	1		1		2	88	8		3	2	88
A834217002	A8342170	2013	1	1	1	A834	1	19	#NULL!	1	2	3	6	4151.17	5976.56	#NULL!	#NULL!	#NULL!	#NULL!	#NULL!	#NULL!	#NULL!	#NULL!	612	4	23	3	1	1		2	200	200	2	88	3	2	1	1		1		2	88	8		3	2	88
A834217003	A8342170	2013	1	1	1	A834	1	17	#NULL!	1	2	2	7	4151.17	5976.56	#NULL!	#NULL!	6334.38	9271.34	#NULL!	#NULL!	#NULL!	#NULL!	612	4	23	3	1	1		2	200	200	2	88	3	2	1	1		1		2	88	8		1	2	88
A834217004	A8342170	2013	1	1	1	A834	2	13	#NULL!	1	2	1	#NULL!	4151.17	3998.75	#NULL!	15013	4616.39	5293.27	#NULL!	#NULL!	9766.86	#NULL!	612	4	23	3	1	1		2	200	200	2	88	3	2	1	1		1		2	88	8		1	2	88
A834239101	A8342391	2013	1	1	1	A834	2	45	#NULL!	4	4	4	1	4151.17	4816.08	5560.27	#NULL!	4653.29	4486.46	#NULL!	5518.21	#NULL!	#NULL!	612	3	29	3	2	3		2	700	700	1	1	1	2	1	1		1		2	88	8		3	2	88
A834239102	A8342391	2013	1	1	1	A834	2	16	#NULL!	4	4	2	7	4151.17	4589.94	#NULL!	7433.74	4361.31	5510.89	#NULL!	#NULL!	8622	#NULL!	612	3	29	3	2	3		2	700	700	2	88	3	2	1	1		1		2	88	8		1	2	88
A834239103	A8342391	2013	1	1	1	A834	2	33	#NULL!	4	4	4	1	4151.17	5180.69	#NULL!	19208	4626.78	5240.7	#NULL!	#NULL!	15494.7	#NULL!	612	3	29	3	2	3		2	700	700	2	88	10	2	2	1		1		2	88	8		2	2	88
A834247601	A8342476	2013	1	1	1	A834	1	44	#NULL!	1	2	3	2	4151.17	6056.71	#NULL!	#NULL!	9616.57	8563.91	#NULL!	#NULL!	#NULL!	#NULL!	612	6	21	3	1	1		1	3000	250	1	1	1	1	1	1		1		2	88	8		3	2	88
A834247602	A8342476	2013	1	1	1	A834	2	42	#NULL!	1	2	4	5	4151.17	4394.27	10849.7	18387.7	5477.33	5016.11	23105.1	10370.9	20569.1	24109.2	612	6	21	3	1	1		1	3000	250	1	1	2	1	1	1		1		2	88	8		1	2	88
A834247603	A8342476	2013	1	1	1	A834	1	18	#NULL!	2	2	2	2	4151.17	5976.56	#NULL!	26582.6	5938.48	8344.21	#NULL!	#NULL!	15416.7	#NULL!	612	6	21	3	1	1		1	3000	250	2	88	3	1	2	1		1		2	88	8		2	2	88
A834247604	A8342476	2013	1	1	1	A834	2	15	#NULL!	1	2	1	7	4151.17	4589.94	#NULL!	#NULL!	#NULL!	#NULL!	#NULL!	#NULL!	#NULL!	#NULL!	612	6	21	3	1	1		1	3000	250	2	88	3	1	2	1		1		2	88	8		2	2	88
A834247605	A8342476	2013	1	1	1	A834	2	12	#NULL!	1	2	1	#NULL!	4151.17	3998.75	#NULL!	#NULL!	4327.87	4763.95	#NULL!	#NULL!	#NULL!	#NULL!	612	6	21	3	1	1		1	3000	250	2	88	3	1	2	1		1		2	88	8		1	2	88
A834247606	A8342476	2013	1	1	1	A834	1	6	83	1	2	1	#NULL!	4151.17	4208.67	#NULL!	#NULL!	3926.15	3615.56	#NULL!	#NULL!	#NULL!	#NULL!	612	6	21	3	1	1		1	3000	250	2	88	3	1	2	1		1		2	88	8		1	2	88
A834252701	A8342527	2013	1	1	1	A834	1	67	#NULL!	4	3	#NULL!	#NULL!	4151.17	#NULL!	#NULL!	#NULL!	5323.76	#NULL!	#NULL!	#NULL!	#NULL!	#NULL!	612	2	11	3	1	1		2	325	325	1	1	2	1	1	1		1		1	4	9		#NULL!	#NULL!	#NULL!
A834252702	A8342527	2013	1	1	1	A834	2	66	#NULL!	4	3	1	6	4151.17	4784.21	9746.49	20938.5	#NULL!	#NULL!	30365.3	#NULL!	#NULL!	#NULL!	612	2	11	3	1	1		2	325	325	1	1	1	1	1	1		1		2	88	8		3	2	88
A834256101	A8342561	2013	1	1	1	A834	1	65	#NULL!	4	4	4	1	4151.17	2556.6	4470.9	14541.2	2661.88	3399.26	20519.2	4735.9	14914.1	21502.8	612	2	11	3	3	1		1	10000	833.333	1	1	1	1	1	1		1		2	88	8		2	2	88
A834256102	A8342561	2013	1	1	1	A834	2	64	#NULL!	4	4	4	7	4151.17	2370.65	4873.24	#NULL!	2510.39	3117.9	#NULL!	4995.32	#NULL!	#NULL!	612	2	11	3	3	1		1	10000	833.333	1	1	2	1	1	1		1		2	88	8		1	2	88
A835172801	A8351728	2013	1	1	1	A835	1	47	#NULL!	1	2	4	5	5626.46	10301.1	10774	28240.3	12680	11080.5	35505.7	13282.7	28373.8	41934.7	612	4	21	3	1	1		1	2800	233.333	1	1	1	2	1	1		1		2	88	8		3	2	88
A835172802	A8351728	2013	1	1	1	A835	2	44	#NULL!	1	2	4	3	5626.46	5955.96	7352.78	#NULL!	5939.14	5665.66	#NULL!	7028.3	#NULL!	#NULL!	612	4	21	3	1	1		1	2800	233.333	1	1	2	2	1	1		1		2	88	8		2	2	88
A835172803	A8351728	2013	1	1	1	A835	1	15	#NULL!	2	2	1	7	5626.46	8100.59	#NULL!	24019.9	6439.17	9424.73	#NULL!	#NULL!	16716.5	#NULL!	612	4	21	3	1	1		1	2800	233.333	2	88	3	2	1	1		1		2	88	8		3	2	88
A835172804	A8351728	2013	1	1	1	A835	2	10	#NULL!	1	2	1	#NULL!	5626.46	5419.87	#NULL!	#NULL!	4692.77	5380.85	#NULL!	#NULL!	#NULL!	#NULL!	612	4	21	3	1	1		1	2800	233.333	2	88	3	2	1	1		1		2	88	8		2	2	88
A835184701	A8351847	2013	1	1	1	A835	1	53	#NULL!	2	2	4	3	5626.46	8516.43	9236.76	#NULL!	9730.64	9753.18	#NULL!	11540.6	#NULL!	#NULL!	612	4	21	3	3	1		2	300	300	1	1	1	2	1	1		1		2	88	8		2	2	88
A835184702	A8351847	2013	1	1	1	A835	2	49	#NULL!	2	2	2	5	5626.46	6527.68	7536.34	23518.9	6307.03	6080.92	31539.5	7479.34	21668.7	31641.2	612	4	21	3	3	1		2	300	300	1	1	2	2	1	1		1		2	88	8		3	2	88
A835184703	A8351847	2013	1	1	1	A835	1	23	#NULL!	2	2	3	7	5626.46	11723.8	#NULL!	18954	12952.5	15381.7	#NULL!	#NULL!	23887	#NULL!	612	4	21	3	3	1		2	300	300	2	88	3	2	1	1		1		2	88	8		3	2	88
A835184704	A8351847	2013	1	1	1	A835	2	21	#NULL!	2	2	3	7	5626.46	6869.24	#NULL!	#NULL!	7501.06	9189.38	#NULL!	#NULL!	#NULL!	#NULL!	612	4	21	3	3	1		2	300	300	2	88	3	2	1	1		1		2	88	8		3	2	88
A835188101	A8351881	2013	1	1	1	A835	1	74	#NULL!	2	1	1	7	5626.46	3762.93	12119.7	#NULL!	3903.64	4607.34	#NULL!	12838	#NULL!	#NULL!	612	2	11	3	2	5		2	85	85	1	1	1	1	2	1		1		2	88	8		3	1	4
A835188102	A8351881	2013	1	1	1	A835	2	72	#NULL!	2	1	2	7	5626.46	2920.09	#NULL!	#NULL!	3115.82	4225.97	#NULL!	#NULL!	#NULL!	#NULL!	612	2	11	3	2	5		2	85	85	1	1	2	1	2	1		1		1	2	1	3	3	2	88
A835189802	A8351898	2013	1	1	1	A835	2	40	#NULL!	2	3	#NULL!	#NULL!	5626.46	11911.9	#NULL!	#NULL!	11878.3	7554.21	#NULL!	#NULL!	#NULL!	#NULL!	612	4	21	3	2	1		2	370	370	1	1	2	2	1	1		1		2	88	8		9	9	99
A835189803	A8351898	2013	1	1	1	A835	1	11	#NULL!	3	3	1	#NULL!	5626.46	7028.07	#NULL!	#NULL!	6323.87	6333.98	#NULL!	#NULL!	#NULL!	#NULL!	612	4	21	3	2	1		2	370	370	2	88	3	2	1	1		1		2	88	8		2	2	88
A835189804	A8351898	2013	1	1	1	A835	2	9	#NULL!	3	3	1	#NULL!	5626.46	3950.22	#NULL!	#NULL!	3729.64	5711.38	#NULL!	#NULL!	#NULL!	#NULL!	612	4	21	3	2	1		2	370	370	2	88	3	2	1	1		1		2	88	8		2	2	88
A835201701	A8352017	2013	1	1	1	A835	1	55	#NULL!	4	4	2	3	5626.46	9707.86	9735.03	12353.3	11027.1	11972.7	12895.6	12087.9	14290.6	16170.8	612	5	32	3	1	1		1	9400	783.333	1	1	1	1	1	1		1		2	88	8		3	1	14
A835201702	A8352017	2013	1	1	1	A835	2	51	#NULL!	4	4	3	6	5626.46	4942.17	6479.84	14157.2	5509	6738.24	15141.7	6503.05	13815.5	15969.2	612	5	32	3	1	1		1	9400	783.333	1	1	2	1	1	1		1		2	88	8		4	2	88
A835201703	A8352017	2013	1	1	1	A835	1	31	#NULL!	4	4	4	3	5626.46	11876.5	#NULL!	17373.6	14939.8	17169	#NULL!	#NULL!	23202.5	#NULL!	612	5	32	3	1	1		1	9400	783.333	2	88	3	1	1	1		1		2	88	8		3	2	88
A835203401	A8352034	2013	1	1	1	A835	1	37	#NULL!	1	2	3	3	5626.46	6994.31	#NULL!	#NULL!	8348.31	9959.45	#NULL!	#NULL!	#NULL!	#NULL!	612	4	21	3	1	1		2	270	270	1	1	1	1	1	1		1		2	88	8		4	2	88
A835203402	A8352034	2013	1	1	1	A835	2	31	#NULL!	1	2	3	3	5626.46	7021.86	#NULL!	26034.4	6271.11	7103.2	#NULL!	#NULL!	28001.8	#NULL!	612	4	21	3	1	1		2	270	270	1	1	2	1	1	1		1		2	88	8		4	2	88
A835203403	A8352034	2013	1	1	1	A835	2	6	75	2	2	1	#NULL!	5626.46	3950.22	#NULL!	#NULL!	3729.64	4283.54	#NULL!	#NULL!	#NULL!	#NULL!	612	4	21	3	1	1		2	270	270	2	88	3	1	1	1		1		2	88	8		4	2	88
A835203404	A8352034	2013	1	1	1	A835	1	4	51	2	2	1	#NULL!	5626.46	3641.87	#NULL!	#NULL!	3848.52	4779.85	#NULL!	#NULL!	#NULL!	#NULL!	612	4	21	3	1	1		2	270	270	2	88	3	1	1	1		1		2	88	8		2	2	88
A835213601	A8352136	2013	1	1	1	A835	1	70	#NULL!	3	2	#NULL!	#NULL!	5626.46	#NULL!	#NULL!	#NULL!	5855.47	#NULL!	#NULL!	#NULL!	#NULL!	#NULL!	612	3	21	3	2	1		2	200	200	1	1	2	2	2	1		1		2	88	8		#NULL!	#NULL!	#NULL!
A835213602	A8352136	2013	1	1	1	A835	2	63	#NULL!	2	2	2	7	5626.46	9639.49	19572.5	42569.8	5103.84	12677.9	61735.4	20311.9	41636.4	63620.7	612	3	21	3	2	1		2	200	200	1	1	1	2	1	1		1		2	88	8		3	1	5
A835217001	A8352170	2013	1	1	1	A835	1	66	#NULL!	4	4	1	3	5626.46	3465.19	6059.83	29563.5	3607.89	4607.34	27811.6	6419	30321.7	29144.7	612	3	21	3	3	5		2	450	450	1	1	1	2	1	1		1		2	88	8		4	1	14
A835217002	A8352170	2013	1	1	1	A835	2	60	#NULL!	4	4	1	3	5626.46	3213.16	6605.16	#NULL!	3402.56	4225.97	#NULL!	6770.62	#NULL!	#NULL!	612	3	21	3	3	5		2	450	450	1	1	2	2	1	1		1		2	88	8		2	1	1
A835217003	A8352170	2013	1	1	1	A835	1	32	#NULL!	3	4	4	3	5626.46	8907.39	#NULL!	#NULL!	11204.8	12876.7	#NULL!	#NULL!	#NULL!	#NULL!	612	3	21	3	3	5		2	450	450	2	88	3	2	1	1		1		2	88	8		2	2	88
A835234001	A8352340	2013	1	1	1	A835	2	45	#NULL!	1	1	3	7	5626.46	9791.51	#NULL!	#NULL!	8409.37	7601.15	#NULL!	#NULL!	#NULL!	#NULL!	612	5	39	1	1	1		2	126	126	1	2	1	4	2	1		1		1	1	1	5	4	1	14
A835234003	A8352340	2013	1	1	1	A835	1	14	#NULL!	1	1	1	#NULL!	5626.46	7028.07	#NULL!	10094	8431.82	5938.11	#NULL!	#NULL!	13104.5	#NULL!	612	5	39	1	1	1		2	126	126	2	88	3	4	2	1		1		2	88	8		2	2	88
A835234004	A8352340	2013	1	1	1	A835	1	4	52	1	1	1	#NULL!	5626.46	3641.87	#NULL!	#NULL!	3848.52	5974.81	#NULL!	#NULL!	#NULL!	#NULL!	612	5	39	1	1	1		2	126	126	2	88	3	4	2	1		1		2	88	8		3	2	88
A835234005	A8352340	2013	1	1	1	A835	2	65	#NULL!	2	1	1	7	5626.46	4863.36	13210.3	42569.8	4774.82	5282.47	41156.9	13541.2	27757.6	42413.8	612	5	39	1	1	1		2	126	126	1	3	6	1	2	1		1		2	88	8		2	2	88
A835240804	A8352408	2013	1	1	1	A835	2	72	#NULL!	#NULL!	#NULL!	1	7	5626.46	11680.4	19572.5	#NULL!	15579.1	18188.9	#NULL!	23741.9	#NULL!	#NULL!	612	5	39	3	2	1		9	999999	#NULL!	1	3	6	1	1	1		1		2	88	8		3	1	2
A835247601	A8352476	2013	1	1	1	A835	2	77	#NULL!	1	1	1	6	5626.46	3531.73	#NULL!	#NULL!	3695.15	4225.97	#NULL!	#NULL!	#NULL!	#NULL!	612	1	10	3	1	1		2	27	27	1	3	1	1	2	1		1		2	88	8		2	2	88
A835259501	A8352595	2013	1	1	1	A835	1	43	#NULL!	1	2	3	5	5626.46	8209.22	9212.05	#NULL!	10427.4	9672.88	#NULL!	10987.8	#NULL!	#NULL!	612	3	21	3	1	1		2	250	250	1	1	1	2	2	1		1		2	88	8		3	2	88
A835259502	A8352595	2013	1	1	1	A835	2	26	#NULL!	2	2	1	6	5626.46	8604.83	#NULL!	19651.6	7875.74	9066.46	#NULL!	#NULL!	23799.5	#NULL!	612	3	21	3	1	1		2	250	250	1	1	2	2	2	2	베트남	1		2	88	8		2	2	88
A835259503	A8352595	2013	1	1	1	A835	1	3	44	2	2	1	#NULL!	5626.46	3641.87	#NULL!	#NULL!	3848.52	4779.85	#NULL!	#NULL!	#NULL!	#NULL!	612	3	21	3	1	1		2	250	250	2	88	3	2	1	1		1		2	88	8		3	2	88
A835273101	A8352731	2013	1	1	1	A835	2	70	#NULL!	2	1	3	7	5626.46	2920.09	6605.16	#NULL!	3115.82	4225.97	#NULL!	6770.62	#NULL!	#NULL!	612	1	10	3	1	1		2	59	59	1	3	1	2	1	1		1		2	88	8		4	2	88
A835278201	A8352782	2013	1	1	1	A835	2	70	#NULL!	2	1	2	7	5626.46	2920.09	#NULL!	#NULL!	3115.82	4225.97	#NULL!	#NULL!	#NULL!	#NULL!	612	1	10	3	2	1		1	720	60	1	3	1	2	1	1		1		2	88	8		4	1	14
A835285001	A8352850	2013	1	1	1	A835	1	35	#NULL!	3	3	3	1	5626.46	6994.31	#NULL!	#NULL!	8348.31	9959.45	#NULL!	#NULL!	#NULL!	#NULL!	612	1	10	3	1	1		1	2500	208.333	2	88	1	1	1	1		1		2	88	8		2	2	88
A835303701	A8353037	2013	1	1	1	A835	2	75	#NULL!	2	1	1	5	5626.46	3531.73	6605.16	#NULL!	3695.15	4225.97	#NULL!	6770.62	#NULL!	#NULL!	612	1	10	3	2	1		2	39	39	1	3	1	2	2	1		1		2	88	8		4	1	14
A835308801	A8353088	2013	1	1	1	A835	1	46	#NULL!	2	3	3	2	5626.46	10301.1	10774	28240.3	#NULL!	#NULL!	35505.7	#NULL!	#NULL!	#NULL!	612	4	21	3	1	1		1	4020	335	1	1	1	2	1	1		1		1	1	1	4	3	2	88
A835308802	A8353088	2013	1	1	1	A835	2	48	#NULL!	2	3	3	5	5626.46	6527.68	7536.34	#NULL!	9460.54	8107.89	#NULL!	14958.7	#NULL!	#NULL!	612	4	21	3	1	1		1	4020	335	1	1	2	2	1	1		1		2	88	8		3	2	88
A835308803	A8353088	2013	1	1	1	A835	1	18	#NULL!	3	3	3	7	5626.46	8100.59	#NULL!	#NULL!	9658.76	12566.3	#NULL!	#NULL!	#NULL!	#NULL!	612	4	21	3	1	1		1	4020	335	2	88	3	2	1	1		1		2	88	8		3	2	88
A835308804	A8353088	2013	1	1	1	A835	1	11	#NULL!	2	3	1	#NULL!	5626.46	7028.07	#NULL!	20188	6323.87	6333.98	#NULL!	#NULL!	26208.9	#NULL!	612	4	21	3	1	1		1	4020	335	2	88	3	2	1	1		1		2	88	8		3	2	88
A836171101	A8361711	2013	1	1	1	A836	1	20	#NULL!	3	3	3	3	4438.03	9247.44	#NULL!	#NULL!	10216.6	12132.7	#NULL!	#NULL!	#NULL!	#NULL!	612	2	19	3	2	1		1	3800	316.667	2	88	1	2	2	1		1		2	88	8		3	2	88
A836171102	A8361711	2013	1	1	1	A836	1	38	#NULL!	3	3	3	3	4438.03	5516.95	#NULL!	#NULL!	6584.96	7855.79	#NULL!	#NULL!	#NULL!	#NULL!	612	2	19	3	2	1		1	3800	316.667	2	88	10	1	1	1		1		2	88	8		4	1	3
A836174501	A8361745	2013	1	1	1	A836	1	46	#NULL!	1	1	4	1	4438.03	8125.31	8498.3	#NULL!	10001.7	8740.01	#NULL!	10477.1	#NULL!	#NULL!	612	4	21	3	1	1		2	140	140	1	1	1	1	1	1		1		2	88	8		3	2	88
A836174502	A8361745	2013	1	1	1	A836	2	46	#NULL!	1	1	4	7	4438.03	5148.89	5944.5	18551.2	4974.84	4796.49	24877.7	5899.53	17091.8	24957.8	612	4	21	3	1	1		2	140	140	1	1	2	1	1	1		1		2	88	8		3	2	88
A836174503	A8361745	2013	1	1	1	A836	1	6	80	1	1	1	#NULL!	4438.03	4499.5	#NULL!	#NULL!	4197.46	3221.17	#NULL!	#NULL!	#NULL!	#NULL!	612	4	21	3	1	1		2	140	140	2	88	3	1	1	1		1		2	88	8		1	2	88
A836174504	A8361745	2013	1	1	1	A836	2	5	64	1	1	1	#NULL!	4438.03	3115.85	#NULL!	#NULL!	2941.86	3378.76	#NULL!	#NULL!	#NULL!	#NULL!	612	4	21	3	1	1		2	140	140	2	88	3	1	1	1		1		2	88	8		2	2	88
A836179601	A8361796	2013	1	1	1	A836	1	77	#NULL!	1	1	2	7	4438.03	2752.64	4779.85	#NULL!	2890.83	3634.16	#NULL!	5063.17	#NULL!	#NULL!	612	2	29	3	1	1		2	19	19	1	3	1	2	2	1		1		2	88	8		4	1	14
A836181301	A8361813	2013	1	1	1	A836	1	42	#NULL!	3	3	#NULL!	#NULL!	4438.03	6475.25	#NULL!	16183.8	#NULL!	#NULL!	#NULL!	#NULL!	#NULL!	#NULL!	612	4	21	3	2	1		1	5000	416.667	1	1	1	2	1	1		1		2	88	8		#NULL!	#NULL!	#NULL!
A836181302	A8361813	2013	1	1	1	A836	2	40	#NULL!	3	3	4	7	4438.03	4697.93	11599.4	#NULL!	9369.33	5958.59	#NULL!	11087.5	#NULL!	#NULL!	612	4	21	3	2	1		1	5000	416.667	1	1	2	2	1	1		1		2	88	8		4	2	88
A836181303	A8361813	2013	1	1	1	A836	1	9	#NULL!	3	3	1	#NULL!	4438.03	4499.5	#NULL!	#NULL!	4197.46	4294.89	#NULL!	#NULL!	#NULL!	#NULL!	612	4	21	3	2	1		1	5000	416.667	2	88	3	2	1	1		1		2	88	8		2	2	88
A836181304	A8361813	2013	1	1	1	A836	1	8	#NULL!	3	3	1	#NULL!	4438.03	4499.5	#NULL!	#NULL!	4197.46	4294.89	#NULL!	#NULL!	#NULL!	#NULL!	612	4	21	3	2	1		1	5000	416.667	2	88	3	2	1	1		1		2	88	8		2	2	88
A836188101	A8361881	2013	1	1	1	A836	2	58	#NULL!	4	4	1	6	4438.03	3922.78	#NULL!	15392.5	4293.09	3995.07	#NULL!	#NULL!	15596.6	#NULL!	612	2	23	3	3	4		2	400	400	1	3	1	2	1	1		1		2	88	8		3	2	88
A836188102	A8361881	2013	1	1	1	A836	2	38	#NULL!	4	4	4	3	4438.03	4482.99	#NULL!	#NULL!	4064.8	4388.63	#NULL!	#NULL!	#NULL!	#NULL!	612	2	23	3	3	4		2	400	400	2	88	3	2	1	1		1		2	88	8		3	2	88
A836191501	A8361915	2013	1	1	1	A836	1	49	#NULL!	3	3	3	3	4438.03	8125.31	8498.3	#NULL!	10001.7	8740.01	#NULL!	10477.1	#NULL!	#NULL!	612	5	21	3	2	4		2	510	510	1	1	1	1	1	1		1		2	88	8		2	2	88
A836191502	A8361915	2013	1	1	1	A836	2	45	#NULL!	3	3	4	2	4438.03	5148.89	5944.5	#NULL!	4974.84	4796.49	#NULL!	5899.53	#NULL!	#NULL!	612	5	21	3	2	4		2	510	510	1	1	2	1	1	1		1		2	88	8		3	2	88
A836191503	A8361915	2013	1	1	1	A836	1	20	#NULL!	3	3	3	7	4438.03	9247.44	#NULL!	14950.5	10216.6	12132.7	#NULL!	#NULL!	23551.9	#NULL!	612	5	21	3	2	4		2	510	510	2	88	3	1	1	1		1		2	88	8		3	2	88
A836191504	A8361915	2013	1	1	1	A836	1	19	#NULL!	3	3	3	7	4438.03	6389.56	#NULL!	18946.4	5079.08	7434.02	#NULL!	#NULL!	16482	#NULL!	612	5	21	3	2	4		2	510	510	2	88	3	1	1	1		1		2	88	8		3	2	88
A836191505	A8361915	2013	1	1	1	A836	1	16	#NULL!	3	3	2	7	4438.03	6389.56	#NULL!	#NULL!	5079.08	7434.02	#NULL!	#NULL!	#NULL!	#NULL!	612	5	21	3	2	4		2	510	510	2	88	3	1	1	1		1		2	88	8		3	2	88
A836198301	A8361983	2013	1	1	1	A836	1	81	#NULL!	1	1	1	7	4438.03	2752.64	#NULL!	#NULL!	2890.83	3634.16	#NULL!	#NULL!	#NULL!	#NULL!	612	1	10	3	1	1		2	25	25	1	3	1	2	2	1		1		2	88	8		5	1	14
A836210201	A8362102	2013	1	1	1	A836	2	38	#NULL!	3	3	3	2	4438.03	4482.99	#NULL!	6996.38	4064.8	4388.63	#NULL!	#NULL!	6353.64	#NULL!	612	1	10	3	1	1		1	2400	200	1	3	1	2	1	1		1		2	88	8		4	2	88
A836217001	A8362170	2013	1	1	1	A836	1	65	#NULL!	3	2	3	7	4438.03	5466.53	9559.71	15546	5691.65	7268.33	21937.2	10126.3	15944.7	22988.7	612	2	11	3	2	1		2	157	157	1	1	1	1	2	1		1		2	88	8		3	1	1
A836218701	A8362187	2013	1	1	1	A836	1	56	#NULL!	1	2	4	5	4438.03	5743.01	7678.77	14616	#NULL!	#NULL!	20343.5	#NULL!	#NULL!	#NULL!	612	5	21	2	1	1		2	250	250	1	1	2	1	1	1		1		2	88	8		2	2	88
A836218702	A8362187	2013	1	1	1	A836	2	51	#NULL!	1	2	3	1	4438.03	2923.71	5111.16	#NULL!	4073.79	4982.79	#NULL!	10258.9	#NULL!	#NULL!	612	5	21	2	1	1		2	250	250	1	1	1	1	1	1		1		2	88	8		3	2	88
A836218703	A8362187	2013	1	1	1	A836	1	24	#NULL!	2	2	4	3	4438.03	9247.44	#NULL!	14950.5	12770.8	15165.9	#NULL!	#NULL!	47103.9	#NULL!	612	5	21	2	1	1		2	250	250	2	88	3	1	2	1		1		2	88	8		1	2	88
A836218704	A8362187	2013	1	1	1	A836	1	17	#NULL!	2	2	2	7	4438.03	6389.56	#NULL!	#NULL!	6348.84	9292.52	#NULL!	#NULL!	#NULL!	#NULL!	612	5	21	2	1	1		2	250	250	2	88	3	1	2	1		1		2	88	8		2	2	88
A836218705	A8362187	2013	1	1	1	A836	2	19	#NULL!	1	2	3	7	4438.03	4907.11	#NULL!	#NULL!	5828.37	7364.63	#NULL!	#NULL!	#NULL!	#NULL!	612	5	21	2	1	1		2	250	250	2	88	3	1	2	1		1		2	88	8		2	2	88
A836223801	A8362238	2013	1	1	1	A836	1	33	#NULL!	2	3	3	2	4438.03	7025.95	#NULL!	10277.9	8838.11	10156.9	#NULL!	#NULL!	13726.2	#NULL!	612	1	10	3	1	1		1	2400	200	2	88	1	2	1	1		1		2	88	8		3	2	88
A836225501	A8362255	2013	1	1	1	A836	1	41	#NULL!	3	4	3	3	4438.03	6475.25	7266.26	#NULL!	8224.89	7629.75	#NULL!	8666.93	#NULL!	#NULL!	612	3	21	3	2	1		1	6000	500	1	1	1	2	1	1		1		2	88	8		3	1	7
A836225502	A8362255	2013	1	1	1	A836	2	36	#NULL!	4	4	3	2	4438.03	4482.99	#NULL!	#NULL!	4064.8	4388.63	#NULL!	#NULL!	#NULL!	#NULL!	612	3	21	3	2	1		1	6000	500	1	1	2	2	1	1		1		2	88	8		2	2	88
A836225503	A8362255	2013	1	1	1	A836	1	1	13	4	4	1	#NULL!	4438.03	2872.62	#NULL!	#NULL!	3035.63	3770.24	#NULL!	#NULL!	#NULL!	#NULL!	612	3	21	3	2	1		1	6000	500	2	88	3	2	1	1		1		2	88	8		2	2	88
A836247602	A8362476	2013	1	1	1	A836	2	27	#NULL!	3	3	4	7	4438.03	13574.6	#NULL!	15500.7	12424.4	14302.8	#NULL!	#NULL!	18772.5	#NULL!	612	3	21	3	1	1		1	5000	416.667	1	1	2	2	1	1		1		2	88	8		2	2	88
A836249301	A8362493	2013	1	1	1	A836	2	35	#NULL!	1	2	3	7	4438.03	8965.97	#NULL!	13992.8	6097.2	13165.9	#NULL!	#NULL!	19060.9	#NULL!	612	6	21	3	1	1		2	300	300	1	1	2	2	1	1		1		2	88	8		2	2	88
A836249303	A8362493	2013	1	1	1	A836	2	14	#NULL!	2	2	#NULL!	#NULL!	4438.03	#NULL!	#NULL!	#NULL!	5552.32	#NULL!	#NULL!	#NULL!	#NULL!	#NULL!	612	6	21	3	1	1		2	300	300	2	88	3	2	1	1		1		2	88	8		#NULL!	#NULL!	#NULL!
A836249304	A8362493	2013	1	1	1	A836	2	8	#NULL!	1	2	#NULL!	#NULL!	4438.03	#NULL!	#NULL!	#NULL!	2941.86	#NULL!	#NULL!	#NULL!	#NULL!	#NULL!	612	6	21	3	1	1		2	300	300	2	88	3	2	1	1		1		2	88	8		#NULL!	#NULL!	#NULL!
A836249305	A8362493	2013	1	1	1	A836	2	4	48	1	2	#NULL!	#NULL!	4438.03	#NULL!	#NULL!	#NULL!	4285.56	#NULL!	#NULL!	#NULL!	#NULL!	#NULL!	612	6	21	3	1	1		2	300	300	2	88	3	2	1	1		1		2	88	8		#NULL!	#NULL!	#NULL!
A836249306	A8362493	2013	1	1	1	A836	2	2	26	1	2	1	#NULL!	4438.03	13418.5	#NULL!	#NULL!	4285.56	10810.7	#NULL!	#NULL!	#NULL!	#NULL!	612	6	21	3	1	1		2	300	300	2	88	3	2	1	1		1		2	88	8		1	2	88
A836251001	A8362510	2013	1	1	1	A836	1	54	#NULL!	2	3	3	3	4438.03	6717.57	#NULL!	#NULL!	7675.31	7693.09	#NULL!	#NULL!	#NULL!	#NULL!	612	5	21	3	3	1		1	5000	416.667	1	1	1	1	1	1		1		2	88	8		2	2	88
A836251002	A8362510	2013	1	1	1	A836	2	52	#NULL!	2	3	2	3	4438.03	2923.71	10222.3	33500.8	3259.04	3986.23	23886.8	10258.9	20432.6	25192.3	612	5	21	3	3	1		1	5000	416.667	1	1	2	1	1	1		1		2	88	8		3	2	88
A836251003	A8362510	2013	1	1	1	A836	2	29	#NULL!	3	3	#NULL!	#NULL!	4438.03	6787.3	#NULL!	#NULL!	6212.21	7151.42	#NULL!	#NULL!	#NULL!	#NULL!	612	5	21	3	3	1		1	5000	416.667	2	88	3	1	1	1		1		2	88	8		#NULL!	#NULL!	#NULL!
A836251004	A8362510	2013	1	1	1	A836	2	25	#NULL!	3	3	3	1	4438.03	6787.3	#NULL!	#NULL!	6212.21	7151.42	#NULL!	#NULL!	#NULL!	#NULL!	612	5	21	3	3	1		1	5000	416.667	2	88	3	1	1	1		1		2	88	8		2	2	88
A836251005	A8362510	2013	1	1	1	A836	1	15	#NULL!	3	3	1	7	4438.03	6389.56	#NULL!	9473.19	5079.08	7434.02	#NULL!	#NULL!	16482	#NULL!	612	5	21	3	3	1		1	5000	416.667	2	88	3	1	1	1		1		2	88	8		2	2	88
A836259501	A8362595	2013	1	1	1	A836	2	54	#NULL!	1	2	1	6	4438.03	2923.71	5111.16	#NULL!	#NULL!	#NULL!	#NULL!	#NULL!	#NULL!	#NULL!	612	2	23	2	1	1		2	170	170	1	4	6	2	1	1		1		2	88	8		4	2	88
A836259502	A8362595	2013	1	1	1	A836	2	25	#NULL!	1	2	4	3	4438.03	6787.3	#NULL!	15500.7	#NULL!	#NULL!	#NULL!	#NULL!	#NULL!	#NULL!	612	2	23	2	1	1		2	170	170	2	88	1	2	1	1		1		2	88	8		3	1	7
A836261201	A8362612	2013	1	1	1	A836	2	58	#NULL!	2	3	3	1	4438.03	11768.4	5024.33	23088.8	12879.3	11985.2	11175.3	5480.72	23394.9	11984.6	612	3	23	3	2	1		2	280	280	1	4	1	1	2	1		1		2	88	8		3	2	88
A836262901	A8362629	2013	1	1	1	A836	2	82	#NULL!	3	1	1	7	4438.03	2785.75	#NULL!	#NULL!	2914.65	3333.35	#NULL!	#NULL!	#NULL!	#NULL!	612	1	10	3	1	1		2	70	70	1	3	1	2	2	1		1		2	88	8		3	2	88
A837172801	A8371728	2013	1	1	1	A837	1	79	#NULL!	2	1	1	6	3934.96	2440.62	4238.04	#NULL!	2563.14	3222.22	#NULL!	4489.24	#NULL!	#NULL!	612	2	11	3	1	3		2	51	51	1	1	2	1	2	2	북한	1		1	1	1	6	1	2	88
A837172802	A8371728	2013	1	1	1	A837	2	75	#NULL!	2	1	1	7	3934.96	2469.98	4619.43	#NULL!	2584.26	2955.51	#NULL!	4735.15	#NULL!	#NULL!	612	2	11	3	1	3		2	51	51	1	1	1	1	2	1		1		2	88	8		4	1	14
A837174501	A8371745	2013	1	1	1	A837	1	39	#NULL!	2	3	4	3	3934.96	4891.59	#NULL!	#NULL!	5838.53	6965.31	#NULL!	#NULL!	#NULL!	#NULL!	612	4	21	3	1	3		2	350	350	1	1	1	2	1	1		1		2	88	8		2	2	88
A837174502	A8371745	2013	1	1	1	A837	2	35	#NULL!	2	3	3	3	3934.96	3974.82	#NULL!	#NULL!	3604.04	3891.17	#NULL!	#NULL!	#NULL!	#NULL!	612	4	21	3	1	3		2	350	350	1	1	2	2	1	1		1		2	88	8		3	1	4
A837174503	A8371745	2013	1	1	1	A837	1	7	#NULL!	2	3	1	#NULL!	3934.96	3989.47	#NULL!	#NULL!	3721.67	2856.04	#NULL!	#NULL!	#NULL!	#NULL!	612	4	21	3	1	3		2	350	350	2	88	3	2	1	1		1		2	88	8		2	2	88
A837174504	A8371745	2013	1	1	1	A837	1	1	19	3	3	1	#NULL!	3934.96	2547	#NULL!	#NULL!	2691.53	3342.87	#NULL!	#NULL!	#NULL!	#NULL!	612	4	21	3	1	3		2	350	350	2	88	3	2	1	1		1		2	88	8		2	2	88
A837177901	A8371779	2013	1	1	1	A837	1	46	#NULL!	1	2	2	5	3934.96	7204.28	7534.99	#NULL!	8867.99	7749.3	#NULL!	9289.5	#NULL!	#NULL!	612	4	21	3	2	3		2	200	200	1	1	1	2	1	1		1		2	88	8		3	2	88
A837177902	A8371779	2013	1	1	1	A837	2	46	#NULL!	1	2	3	6	3934.96	4565.24	5270.67	#NULL!	4410.93	4252.79	#NULL!	5230.8	#NULL!	#NULL!	612	4	21	3	2	3		2	200	200	1	1	2	2	2	1		1		2	88	8		3	2	88
A837177903	A8371779	2013	1	1	1	A837	1	18	#NULL!	1	2	2	7	3934.96	5665.28	#NULL!	16798.7	4503.35	6591.35	#NULL!	#NULL!	23382	#NULL!	612	4	21	3	2	3		2	200	200	2	88	3	2	2	1		1		2	88	8		1	2	88
A837177904	A8371779	2013	1	1	1	A837	2	14	#NULL!	1	2	1	#NULL!	3934.96	3790.48	#NULL!	#NULL!	3281.97	3763.19	#NULL!	#NULL!	#NULL!	#NULL!	612	4	21	3	2	3		2	200	200	2	88	3	2	1	1		1		2	88	8		3	2	88
A837179601	A8371796	2013	1	1	1	A837	1	56	#NULL!	2	3	1	7	3934.96	5092.02	#NULL!	#NULL!	5783.98	6279.97	#NULL!	#NULL!	#NULL!	#NULL!	612	2	11	3	2	3		2	230	230	1	1	2	1	2	1		1		1	1	1	5	4	1	14
A837179602	A8371796	2013	1	1	1	A837	2	50	#NULL!	2	3	1	7	3934.96	2592.3	9063.58	#NULL!	2889.61	3534.38	#NULL!	9096.04	#NULL!	#NULL!	612	2	11	3	2	3		2	230	230	1	1	1	1	1	1		1		1	1	1	4	4	1	14
A837183002	A8371830	2013	1	1	1	A837	2	56	#NULL!	2	2	2	6	3934.96	6956.25	4454.8	13647.7	7612.91	7084.44	9908.51	4859.46	13828.7	10626.1	612	2	23	3	2	3		2	165	165	1	1	1	2	2	1		1		2	88	8		2	2	88
A837186401	A8371864	2013	1	1	1	A837	1	30	#NULL!	2	3	4	2	3934.96	6229.54	#NULL!	18225.7	7836.28	9005.55	#NULL!	#NULL!	24340.6	#NULL!	612	4	21	3	2	3		2	400	400	1	1	2	2	1	1		1		2	88	8		2	2	88
A837186402	A8371864	2013	1	1	1	A837	2	29	#NULL!	3	3	4	2	3934.96	6017.94	#NULL!	#NULL!	5508.04	6340.79	#NULL!	#NULL!	#NULL!	#NULL!	612	4	21	3	2	3		2	400	400	1	1	1	2	1	1		1		2	88	8		1	2	88
A837186403	A8371864	2013	1	1	1	A837	1	2	26	3	3	1	#NULL!	3934.96	2547	#NULL!	#NULL!	2691.53	3342.87	#NULL!	#NULL!	#NULL!	#NULL!	612	4	21	3	2	3		2	400	400	2	88	3	2	1	1		1		2	88	8		1	2	88
A837188101	A8371881	2013	1	1	1	A837	1	50	#NULL!	2	3	2	5	3934.96	8934.16	6459.88	#NULL!	10207.9	10231.6	#NULL!	8071.09	#NULL!	#NULL!	612	3	21	3	1	3		2	310	310	1	1	1	2	1	1		1		2	88	8		3	2	88
A837188102	A8371881	2013	1	1	1	A837	2	43	#NULL!	2	3	1	3	3934.96	6248.11	5142.29	26145	6230.46	5943.56	21901.7	4915.36	23397.4	22853.5	612	3	21	3	1	3		2	310	310	1	1	2	2	1	1		1		2	88	8		4	1	14
A837189802	A8371898	2013	1	1	1	A837	2	41	#NULL!	2	3	3	6	3934.96	8330.81	10284.6	#NULL!	6230.46	5943.56	#NULL!	9830.73	#NULL!	#NULL!	612	3	21	3	1	3		2	280	280	1	1	2	2	1	1		1		2	88	8		2	2	88
A837189803	A8371898	2013	1	1	1	A837	1	14	#NULL!	2	3	1	#NULL!	3934.96	4915.2	#NULL!	#NULL!	6634.06	4983.5	#NULL!	#NULL!	#NULL!	#NULL!	612	3	21	3	1	3		2	280	280	2	88	3	2	1	1		1		2	88	8		4	2	88
A837196601	A8371966	2013	1	1	1	A837	1	32	#NULL!	3	3	4	5	3934.96	6229.54	#NULL!	#NULL!	7836.28	9005.55	#NULL!	#NULL!	#NULL!	#NULL!	612	2	11	3	2	3		1	3500	291.667	1	1	2	2	1	1		1		2	88	8		2	2	88
A837196602	A8371966	2013	1	1	1	A837	2	31	#NULL!	3	3	3	3	3934.96	4910.86	#NULL!	18207.6	4385.81	4967.75	#NULL!	#NULL!	19583.6	#NULL!	612	2	11	3	2	3		1	3500	291.667	1	1	1	2	1	1		1		2	88	8		4	1	3
A837211903	A8372119	2013	1	1	1	A837	1	24	#NULL!	1	2	3	7	3934.96	8199.21	#NULL!	#NULL!	9058.52	10757.5	#NULL!	#NULL!	#NULL!	#NULL!	612	2	13	2	1	3		2	140	140	2	88	1	1	1	1		1		2	88	8		4	2	88
A837211904	A8372119	2013	1	1	1	A837	2	22	#NULL!	1	2	3	2	3934.96	4804.12	#NULL!	10697	5245.99	6426.75	#NULL!	#NULL!	11088.4	#NULL!	612	2	13	2	1	3		2	140	140	2	88	8	1	1	1		1		2	88	8		3	2	88
A837218702	A8372187	2013	1	1	1	A837	2	71	#NULL!	3	2	1	7	3934.96	2042.22	4619.43	#NULL!	2179.11	2955.51	#NULL!	4735.15	#NULL!	#NULL!	612	3	21	3	2	3		1	2208	184	1	1	1	2	1	2	일본	1		2	88	8		4	1	14
A837218703	A8372187	2013	1	1	1	A837	1	34	#NULL!	1	2	3	3	3934.96	6229.54	#NULL!	#NULL!	7836.28	9005.55	#NULL!	#NULL!	#NULL!	#NULL!	612	3	21	3	2	3		1	2208	184	2	88	3	1	1	1		1		2	88	8		4	2	88
A837222102	A8372221	2013	1	1	1	A837	2	47	#NULL!	1	2	3	7	3934.96	6086.99	10541.3	#NULL!	8821.85	8505.59	#NULL!	10461.6	#NULL!	#NULL!	612	4	21	3	2	3		2	160	160	1	1	2	2	2	1		1		2	88	8		3	2	88
A837222103	A8372221	2013	1	1	1	A837	1	24	#NULL!	1	2	#NULL!	#NULL!	3934.96	10932.3	#NULL!	#NULL!	#NULL!	#NULL!	#NULL!	#NULL!	#NULL!	#NULL!	612	4	21	3	2	3		2	160	160	2	88	3	2	2	1		1		1	6	1	2	9	9	99
A837222104	A8372221	2013	1	1	1	A837	1	19	#NULL!	1	2	3	7	3934.96	7553.71	#NULL!	33597.5	9006.69	13182.7	#NULL!	#NULL!	23382	#NULL!	612	4	21	3	2	3		2	160	160	2	88	3	2	1	1		1		2	88	8		3	2	88
A837228901	A8372289	2013	1	1	1	A837	1	49	#NULL!	1	2	#NULL!	#NULL!	3934.96	16748.9	15070	29625.5	8867.99	15498.6	24831.5	18579	39687.3	29327.8	612	4	21	3	1	3		2	250	250	1	1	1	2	1	1		1		2	88	8		9	9	99
A837228902	A8372289	2013	1	1	1	A837	2	48	#NULL!	2	2	#NULL!	#NULL!	3934.96	#NULL!	#NULL!	#NULL!	4410.93	#NULL!	#NULL!	#NULL!	#NULL!	#NULL!	612	4	21	3	1	3		2	250	250	1	1	2	1	1	1		1		2	88	8		#NULL!	#NULL!	#NULL!
A837228903	A8372289	2013	1	1	1	A837	2	23	#NULL!	1	2	#NULL!	#NULL!	3934.96	#NULL!	#NULL!	#NULL!	5245.99	#NULL!	#NULL!	#NULL!	#NULL!	#NULL!	612	4	21	3	1	3		2	250	250	2	88	3	1	9	1		1		2	88	8		#NULL!	#NULL!	#NULL!
A837228904	A8372289	2013	1	1	1	A837	1	15	#NULL!	2	2	1	7	3934.96	5665.28	#NULL!	#NULL!	4503.35	13182.7	#NULL!	#NULL!	#NULL!	#NULL!	612	4	21	3	1	3		2	250	250	2	88	3	1	9	1		1		2	88	8		3	1	2
A837235701	A8372357	2013	1	1	1	A837	2	32	#NULL!	1	1	3	6	3934.96	4910.86	#NULL!	#NULL!	4385.81	4967.75	#NULL!	#NULL!	#NULL!	#NULL!	612	4	23	3	1	3		2	75	75	1	4	1	1	1	1		1		2	88	8		3	1	14
A837235702	A8372357	2013	1	1	1	A837	2	12	#NULL!	1	1	1	#NULL!	3934.96	3790.48	#NULL!	7115.53	3281.97	3763.19	#NULL!	#NULL!	9258.17	#NULL!	612	4	23	3	1	3		2	75	75	2	88	3	1	1	1		1		2	88	8		2	2	88
A837235703	A8372357	2013	1	1	1	A837	1	7	#NULL!	1	1	1	#NULL!	3934.96	3989.47	#NULL!	#NULL!	3721.67	2856.04	#NULL!	#NULL!	#NULL!	#NULL!	612	4	23	3	1	3		2	75	75	2	88	3	1	1	1		1		2	88	8		2	2	88
A837235704	A8372357	2013	1	1	1	A837	2	5	67	1	1	1	#NULL!	3934.96	2762.66	#NULL!	#NULL!	2608.39	2995.76	#NULL!	#NULL!	#NULL!	#NULL!	612	4	23	3	1	3		2	75	75	2	88	3	1	1	1		1		2	88	8		2	2	88
A837245901	A8372459	2013	1	1	1	A837	1	77	#NULL!	2	1	1	7	3934.96	2440.62	#NULL!	#NULL!	2563.14	3222.22	#NULL!	#NULL!	#NULL!	#NULL!	612	1	10	3	2	4		2	35	35	1	3	1	2	2	1		1		2	88	8		4	1	14
A837252701	A8372527	2013	1	1	1	A837	1	56	#NULL!	2	3	2	5	3934.96	5092.02	#NULL!	6479.6	5783.98	6279.97	#NULL!	#NULL!	7495.77	#NULL!	612	1	10	3	1	4		2	170	170	1	4	1	1	1	1		1		2	88	8		1	2	88
A838172801	A8381728	2013	1	1	2	A838	1	30	#NULL!	2	2	4	2	4214.45	6672	#NULL!	9760.13	#NULL!	#NULL!	#NULL!	#NULL!	#NULL!	#NULL!	601	2	23	3	2	2		1	2500	208.333	2	88	3	2	1	1		1		2	88	8		3	2	88
A838172802	A8381728	2013	1	1	2	A838	2	57	#NULL!	2	2	4	7	4214.45	3725.16	4771.21	7308.53	#NULL!	#NULL!	10612.3	#NULL!	#NULL!	#NULL!	601	2	23	3	2	2		1	2500	208.333	1	3	1	2	1	1		1		2	88	8		2	2	88
A838177902	A8381779	2013	1	1	2	A838	2	44	#NULL!	4	4	3	7	4214.45	8922.52	11015.1	#NULL!	5931.55	8487.62	#NULL!	10529	#NULL!	#NULL!	601	4	21	3	2	2		1	10000	833.333	1	1	2	2	1	1		1		2	88	8		2	2	88
A838177903	A8381779	2013	1	1	2	A838	2	16	#NULL!	4	4	#NULL!	#NULL!	4214.45	#NULL!	#NULL!	#NULL!	5903.73	#NULL!	#NULL!	#NULL!	#NULL!	#NULL!	601	4	21	3	2	2		1	10000	833.333	2	88	3	2	2	1		1		2	88	8		#NULL!	#NULL!	#NULL!
A838177904	A8381779	2013	1	1	2	A838	2	13	#NULL!	4	4	1	#NULL!	4214.45	8119.41	#NULL!	15241.8	4686.76	8060.95	#NULL!	#NULL!	19831.5	#NULL!	601	4	21	3	2	2		1	10000	833.333	2	88	3	2	1	1		1		2	88	8		2	2	88
A838183002	A8381830	2013	1	1	2	A838	2	51	#NULL!	3	3	3	7	4214.45	4164.63	9707.33	#NULL!	4642.28	5678.12	#NULL!	9742.1	#NULL!	#NULL!	601	3	21	3	2	2		2	350	350	1	1	2	2	1	1		1		2	88	8		3	2	88
A838183003	A8381830	2013	1	1	2	A838	2	26	#NULL!	3	3	4	2	4214.45	9668.06	#NULL!	#NULL!	8848.88	10186.7	#NULL!	#NULL!	#NULL!	#NULL!	601	3	21	3	2	2		2	350	350	2	88	3	2	1	1		1		2	88	8		2	2	88
A838188101	A8381881	2013	1	1	2	A838	1	57	#NULL!	2	3	1	5	4214.45	5453.69	14583.9	#NULL!	#NULL!	#NULL!	#NULL!	#NULL!	#NULL!	#NULL!	601	2	11	3	1	2		2	220	220	1	1	1	2	1	1		1		2	88	8		2	2	88
A838188102	A8381881	2013	1	1	2	A838	2	63	#NULL!	3	3	2	7	4214.45	2406.79	#NULL!	#NULL!	#NULL!	#NULL!	#NULL!	#NULL!	#NULL!	#NULL!	601	2	11	3	1	2		2	220	220	1	1	2	2	1	1		1		2	88	8		3	2	88
A838193201	A8381932	2013	1	1	2	A838	1	68	#NULL!	#NULL!	#NULL!	2	7	4214.45	2595.57	4539.06	#NULL!	2702.46	3451.08	#NULL!	4808.09	#NULL!	#NULL!	601	4	39	3	2	2		9	999999	#NULL!	1	1	1	2	1	1		1		2	88	8		3	2	88
A838193203	A8381932	2013	1	1	2	A838	2	38	#NULL!	#NULL!	#NULL!	4	3	4214.45	4257.14	#NULL!	#NULL!	3860.02	4167.54	#NULL!	#NULL!	#NULL!	#NULL!	601	4	39	3	2	2		9	999999	#NULL!	1	3	3	2	1	1		1		2	88	8		2	2	88
A838193204	A8381932	2013	1	1	2	A838	1	11	#NULL!	#NULL!	#NULL!	1	#NULL!	4214.45	5264.31	#NULL!	#NULL!	4736.83	3558.31	#NULL!	#NULL!	#NULL!	#NULL!	601	4	39	3	2	2		9	999999	#NULL!	2	88	5	2	1	1		1		2	88	8		2	2	88
A838193205	A8381932	2013	1	1	2	A838	2	7	#NULL!	#NULL!	#NULL!	1	#NULL!	4214.45	2958.88	#NULL!	#NULL!	2793.65	3208.54	#NULL!	#NULL!	#NULL!	#NULL!	601	4	39	3	2	2		9	999999	#NULL!	2	88	5	2	1	1		1		2	88	8		2	2	88
A838203401	A8382034	2013	1	1	2	A838	1	83	#NULL!	2	1	3	7	4214.45	2613.97	#NULL!	#NULL!	2745.2	3451.08	#NULL!	#NULL!	#NULL!	#NULL!	601	3	21	3	2	2		2	79	79	1	1	2	2	2	1		1		2	88	8		3	2	88
A838203402	A8382034	2013	1	1	2	A838	2	73	#NULL!	2	1	3	7	4214.45	2187.27	7421.3	#NULL!	2333.88	3165.43	#NULL!	7607.2	#NULL!	#NULL!	601	3	21	3	2	2		2	79	79	1	1	1	2	1	1		1		2	88	8		3	1	2
A838203403	A8382034	2013	1	1	2	A838	2	46	#NULL!	1	1	3	7	4214.45	4889.5	8467.54	#NULL!	4724.22	4554.86	#NULL!	8403.49	#NULL!	#NULL!	601	3	21	3	2	2		2	79	79	2	88	3	9	2	1		1		1	2	1	2	3	2	88
A838206801	A8382068	2013	1	1	2	A838	1	55	#NULL!	4	4	4	1	4214.45	7271.58	#NULL!	13879.7	8259.72	8968.01	#NULL!	#NULL!	16056.3	#NULL!	601	4	21	3	2	2		1	7800	650	1	1	1	2	1	1		1		2	88	8		3	2	88
A838206802	A8382068	2013	1	1	2	A838	2	53	#NULL!	4	4	3	7	4214.45	3701.89	9707.33	#NULL!	4126.47	5047.22	#NULL!	9742.1	#NULL!	#NULL!	601	4	21	3	2	2		1	7800	650	1	1	2	2	1	1		1		2	88	8		3	2	88
A838206803	A8382068	2013	1	1	2	A838	2	25	#NULL!	4	4	4	1	4214.45	8593.83	#NULL!	14719.8	7865.67	9054.87	#NULL!	#NULL!	17826.8	#NULL!	601	4	21	3	2	2		1	7800	650	2	88	3	2	1	1		1		2	88	8		3	2	88
A838213601	A8382136	2013	1	1	2	A838	1	60	#NULL!	2	3	3	7	4214.45	4481.25	6808.58	#NULL!	4268.93	3451.08	#NULL!	7212.14	#NULL!	#NULL!	601	5	32	3	3	2		1	4200	350	1	1	1	2	1	1		1		2	88	8		3	2	88
A838213602	A8382136	2013	1	1	2	A838	2	53	#NULL!	2	3	3	7	4214.45	2776.42	7280.5	#NULL!	3094.85	3785.41	#NULL!	7306.57	#NULL!	#NULL!	601	5	32	3	3	2		1	4200	350	1	1	2	2	1	1		1		2	88	8		2	2	88
A838213603	A8382136	2013	1	1	2	A838	2	25	#NULL!	2	3	#NULL!	#NULL!	4214.45	6445.37	#NULL!	#NULL!	5899.25	6791.15	#NULL!	#NULL!	#NULL!	#NULL!	601	5	32	3	3	2		1	4200	350	2	88	3	2	1	1		1		2	88	8		#NULL!	#NULL!	#NULL!
A838213604	A8382136	2013	1	1	2	A838	2	24	#NULL!	2	3	4	1	4214.45	5145.34	#NULL!	#NULL!	5618.6	6883.22	#NULL!	#NULL!	#NULL!	#NULL!	601	5	32	3	3	2		1	4200	350	2	88	3	2	1	1		1		2	88	8		2	2	88
A838213605	A8382136	2013	1	1	2	A838	2	89	#NULL!	4	3	#NULL!	#NULL!	4214.45	2645.41	#NULL!	#NULL!	2767.81	3165.43	#NULL!	#NULL!	#NULL!	#NULL!	601	5	32	3	3	2		1	4200	350	1	3	6	9	9	1		1		2	88	8		#NULL!	#NULL!	#NULL!
A838218701	A8382187	2013	1	1	2	A838	2	73	#NULL!	4	2	4	7	4214.45	2187.27	9895.06	#NULL!	2333.88	3165.43	#NULL!	10142.9	#NULL!	#NULL!	601	3	39	3	2	2		2	250	250	1	3	1	2	2	1		1		2	88	8		3	2	88
A838218702	A8382187	2013	1	1	2	A838	2	41	#NULL!	2	2	3	7	4214.45	4461.26	#NULL!	#NULL!	4448.66	4243.81	#NULL!	#NULL!	#NULL!	#NULL!	601	3	39	3	2	2		2	250	250	1	1	3	1	2	1		1		2	88	8		3	1	4
A838218703	A8382187	2013	1	1	2	A838	1	11	#NULL!	2	2	1	#NULL!	4214.45	5264.31	#NULL!	#NULL!	4736.83	3558.31	#NULL!	#NULL!	#NULL!	#NULL!	601	3	39	3	2	2		2	250	250	2	88	5	1	2	1		1		2	88	8		2	2	88
A838225501	A8382255	2013	1	1	2	A838	1	70	#NULL!	3	2	2	7	4214.45	2818.59	6808.58	#NULL!	2923.99	3451.08	#NULL!	7212.14	#NULL!	#NULL!	601	4	39	3	1	2		2	200	200	1	1	2	2	2	1		1		2	88	8		3	2	88
A838225502	A8382255	2013	1	1	2	A838	2	66	#NULL!	3	2	1	7	4214.45	2428.57	7421.3	#NULL!	2682.4	3165.43	#NULL!	7607.2	#NULL!	#NULL!	601	4	39	3	1	2		2	200	200	1	1	1	2	2	1		1		2	88	8		2	2	88
A838225503	A8382255	2013	1	1	2	A838	2	42	#NULL!	1	2	4	3	4214.45	4461.26	#NULL!	28002	4448.66	4243.81	#NULL!	#NULL!	16706.2	#NULL!	601	4	39	3	1	2		2	200	200	1	2	3	2	2	1		1		2	88	8		3	2	88
A838225504	A8382255	2013	1	1	2	A838	2	14	#NULL!	1	2	1	#NULL!	4214.45	4059.7	#NULL!	7620.92	3515.07	4030.47	#NULL!	#NULL!	9915.74	#NULL!	601	4	39	3	1	2		2	200	200	2	88	5	2	1	1		1		2	88	8		1	1	7
A838232301	A8382323	2013	1	1	2	A838	1	32	#NULL!	2	3	4	5	4214.45	6672	#NULL!	#NULL!	8392.87	9645.18	#NULL!	#NULL!	#NULL!	#NULL!	601	2	11	3	2	2		1	3000	250	1	1	1	2	1	1		1		2	88	8		2	2	88
A838232302	A8382323	2013	1	1	2	A838	2	29	#NULL!	2	3	4	6	4214.45	6445.37	#NULL!	#NULL!	5899.25	6791.15	#NULL!	#NULL!	#NULL!	#NULL!	601	2	11	3	2	2		1	3000	250	1	1	2	2	1	1		1		2	88	8		3	2	88
A838237401	A8382374	2013	1	1	2	A838	1	58	#NULL!	4	4	4	3	4214.45	5453.69	#NULL!	13879.7	6194.79	6726.01	#NULL!	#NULL!	13380.3	#NULL!	601	5	21	3	3	2		1	11240	936.667	1	1	1	2	1	1		1		1	9	9		5	1	14
A838237402	A8382374	2013	1	1	2	A838	2	53	#NULL!	4	4	4	7	4214.45	2776.42	9707.33	#NULL!	3094.85	3785.41	#NULL!	9742.1	#NULL!	#NULL!	601	5	21	3	3	2		1	11240	936.667	1	1	2	2	1	1		1		2	88	8		2	2	88
A838237403	A8382374	2013	1	1	2	A838	2	29	#NULL!	4	4	4	2	4214.45	6445.37	#NULL!	14719.8	5899.25	6791.15	#NULL!	#NULL!	14855.7	#NULL!	601	5	21	3	3	2		1	11240	936.667	2	88	3	2	1	1		1		2	88	8		3	1	4
A838237404	A8382374	2013	1	1	2	A838	2	25	#NULL!	4	4	4	2	4214.45	6445.37	#NULL!	#NULL!	5899.25	6791.15	#NULL!	#NULL!	#NULL!	#NULL!	601	5	21	3	3	2		1	11240	936.667	2	88	3	2	2	1		1		2	88	8		3	2	88
A838237405	A8382374	2013	1	1	2	A838	1	18	#NULL!	4	4	2	7	4214.45	6067.67	#NULL!	8995.95	4823.2	7059.51	#NULL!	#NULL!	10434.5	#NULL!	601	5	21	3	3	2		1	11240	936.667	2	88	3	2	2	1		1		2	88	8		2	2	88
A838244201	A8382442	2013	1	1	2	A838	1	42	#NULL!	3	3	3	5	4214.45	6149.04	#NULL!	#NULL!	#NULL!	#NULL!	#NULL!	#NULL!	#NULL!	#NULL!	601	5	21	3	2	2		2	450	450	1	1	1	1	1	1		1		2	88	8		5	2	88
A838244202	A8382442	2013	1	1	2	A838	2	39	#NULL!	3	3	4	7	4214.45	4257.14	#NULL!	13287.8	5790.04	5209.43	#NULL!	#NULL!	12067.1	#NULL!	601	5	21	3	2	2		2	450	450	1	1	2	1	1	1		1		2	88	8		2	2	88
A838244203	A8382442	2013	1	1	2	A838	1	13	#NULL!	3	3	1	#NULL!	4214.45	5264.31	#NULL!	15121.6	7105.25	4447.89	#NULL!	#NULL!	9815.79	#NULL!	601	5	21	3	2	2		2	450	450	2	88	3	1	1	1		1		2	88	8		2	2	88
A838244204	A8382442	2013	1	1	2	A838	2	11	#NULL!	3	3	1	#NULL!	4214.45	4059.7	#NULL!	#NULL!	3515.07	5038.09	#NULL!	#NULL!	#NULL!	#NULL!	601	5	21	3	2	2		2	450	450	2	88	3	1	1	1		1		2	88	8		1	2	88
A838244205	A8382442	2013	1	1	2	A838	2	9	#NULL!	3	3	1	#NULL!	4214.45	2958.88	#NULL!	#NULL!	2793.65	4010.68	#NULL!	#NULL!	#NULL!	#NULL!	601	5	21	3	2	2		2	450	450	2	88	3	1	1	1		1		2	88	8		4	2	88
A838247601	A8382476	2013	1	1	2	A838	1	54	#NULL!	4	4	4	2	4214.45	6379.15	6918.71	#NULL!	7288.64	9740.7	#NULL!	8644.36	#NULL!	#NULL!	601	4	21	3	3	2		2	900	900	1	1	1	2	1	1		1		2	88	8		2	2	88
A838247602	A8382476	2013	1	1	2	A838	2	41	#NULL!	4	4	4	2	4214.45	4461.26	5507.53	14001	4448.66	5658.41	23457.3	5264.48	16706.2	24476.7	601	4	21	3	3	2		2	900	900	1	1	2	2	1	1		1		2	88	8		2	2	88
A838247603	A8382476	2013	1	1	2	A838	1	21	#NULL!	4	4	3	7	4214.45	8781.57	#NULL!	10648	9701.92	15362	#NULL!	#NULL!	17892.4	#NULL!	601	4	21	3	3	2		2	900	900	2	88	3	2	1	1		1		2	88	8		3	2	88
A838247604	A8382476	2013	1	1	2	A838	2	16	#NULL!	4	4	#NULL!	#NULL!	4214.45	#NULL!	#NULL!	#NULL!	4427.8	#NULL!	#NULL!	#NULL!	#NULL!	#NULL!	601	4	21	3	3	2		2	900	900	2	88	3	2	1	1		1		2	88	8		#NULL!	#NULL!	#NULL!
A838251001	A8382510	2013	1	1	2	A838	1	63	#NULL!	3	3	1	7	4214.45	4481.25	4539.06	#NULL!	4268.93	3451.08	#NULL!	4808.09	#NULL!	#NULL!	601	2	11	3	2	2		2	300	300	1	1	1	1	1	1		1		2	88	8		2	2	88
A838251002	A8382510	2013	1	1	2	A838	2	59	#NULL!	3	3	3	3	4214.45	3725.16	4771.21	#NULL!	4076.82	3793.81	#NULL!	5204.61	#NULL!	#NULL!	601	2	11	3	2	2		2	300	300	1	1	2	1	1	1		1		2	88	8		2	2	88
A838261201	A8382612	2013	1	1	2	A838	1	64	#NULL!	3	3	2	5	4214.45	4481.25	4539.06	#NULL!	4268.93	3451.08	#NULL!	4808.09	#NULL!	#NULL!	601	5	39	3	3	2		2	400	400	1	1	1	2	1	1		1		2	88	8		2	2	88
A838261202	A8382612	2013	1	1	2	A838	2	64	#NULL!	3	3	1	7	4214.45	2406.79	4947.53	42515.4	2548.65	3165.43	46242.3	5071.47	41583.2	47654.5	601	5	39	3	3	2		2	400	400	1	1	2	2	1	1		1		2	88	8		2	2	88
A838261203	A8382612	2013	1	1	2	A838	1	42	#NULL!	2	3	4	2	4214.45	6149.04	6900.2	#NULL!	7810.54	7245.38	#NULL!	8230.31	#NULL!	#NULL!	601	5	39	3	3	2		2	400	400	1	4	3	2	1	1		1		2	88	8		3	2	88
A838261204	A8382612	2013	1	1	2	A838	1	38	#NULL!	2	3	3	7	4214.45	5239.02	#NULL!	#NULL!	6253.22	7460.03	#NULL!	#NULL!	#NULL!	#NULL!	601	5	39	3	3	2		2	400	400	2	88	3	2	1	1		1		1	15	1	2	2	2	88
A838261205	A8382612	2013	1	1	2	A838	1	5	64	3	3	1	#NULL!	4214.45	4272.83	#NULL!	#NULL!	3986	3058.89	#NULL!	#NULL!	#NULL!	#NULL!	601	5	39	3	3	2		2	400	400	2	88	5	2	1	1		1		2	88	8		2	2	88
A838264601	A8382646	2013	1	1	2	A838	2	76	#NULL!	3	1	1	7	4214.45	2645.41	4947.53	#NULL!	2767.81	3165.43	#NULL!	5071.47	#NULL!	#NULL!	601	1	10	3	1	2		2	49	49	1	3	1	2	2	1		1		2	88	8		5	1	14
A838266301	A8382663	2013	1	1	2	A838	1	60	#NULL!	3	3	1	5	4214.45	4481.25	4539.06	22144.3	4268.93	3451.08	20832	4808.09	22712.2	21830.6	601	4	32	3	2	2		1	4200	350	1	1	1	1	1	1		1		2	88	8		2	2	88
A838266302	A8382663	2013	1	1	2	A838	2	59	#NULL!	3	3	1	7	4214.45	3725.16	4771.21	#NULL!	4076.82	3793.81	#NULL!	5204.61	#NULL!	#NULL!	601	4	32	3	2	2		1	4200	350	1	1	2	1	1	1		1		2	88	8		3	2	88
A838266303	A8382663	2013	1	1	2	A838	2	28	#NULL!	2	3	4	1	4214.45	6445.37	#NULL!	#NULL!	5899.25	6791.15	#NULL!	#NULL!	#NULL!	#NULL!	601	4	32	3	2	2		1	4200	350	2	88	3	2	1	1		1		2	88	8		3	2	88
A838268001	A8382680	2013	1	1	2	A838	2	36	#NULL!	2	2	4	7	4214.45	4257.14	#NULL!	#NULL!	3860.02	4167.54	#NULL!	#NULL!	#NULL!	#NULL!	601	4	21	3	2	2		2	300	300	1	1	2	1	1	1		1		2	88	8		2	2	88
A838268002	A8382680	2013	1	1	2	A838	1	47	#NULL!	2	2	4	3	4214.45	7715.97	8070.18	21153.1	9497.85	8299.71	13297.6	9949.31	21253.1	15705.4	601	4	21	3	2	2		2	300	300	1	1	1	1	1	1		1		2	88	8		3	2	88
A838268003	A8382680	2013	1	1	2	A838	1	9	#NULL!	2	2	1	#NULL!	4214.45	4272.83	#NULL!	#NULL!	3986	3058.89	#NULL!	#NULL!	#NULL!	#NULL!	601	4	21	3	2	2		2	300	300	2	88	3	1	1	1		1		2	88	8		2	2	88
A838268004	A8382680	2013	1	1	2	A838	1	7	#NULL!	2	2	1	#NULL!	4214.45	4272.83	#NULL!	#NULL!	3986	3058.89	#NULL!	#NULL!	#NULL!	#NULL!	601	4	21	3	2	2		2	300	300	2	88	3	1	1	1		1		2	88	8		2	2	88
A838269701	A8382697	2013	1	1	2	A838	1	29	#NULL!	4	4	4	2	4214.45	8486.92	#NULL!	12835.6	8706.73	11636.6	#NULL!	#NULL!	15655.7	#NULL!	601	2	11	3	1	2		2	480	480	1	1	1	2	1	1		1		2	88	8		3	2	88
A838269702	A8382697	2013	1	1	2	A838	2	25	#NULL!	4	4	4	1	4214.45	6445.37	#NULL!	#NULL!	5899.25	6791.15	#NULL!	#NULL!	#NULL!	#NULL!	601	2	11	3	1	2		2	480	480	1	1	2	2	1	1		1		2	88	8		2	2	88
B801169401	B8011694	2013	2	1	1	B801	1	63	#NULL!	4	4	3	3	6838.29	3813.46	7017.18	#NULL!	3929.5	5335.22	#NULL!	7433.1	#NULL!	#NULL!	613	3	21	3	2	1		1	7500	625	1	1	1	1	2	1		1		2	88	8		4	2	88
B801169402	B8011694	2013	2	1	1	B801	2	55	#NULL!	4	4	1	3	6838.29	4504.01	7376.08	#NULL!	5594.52	5865.06	#NULL!	8046.1	#NULL!	#NULL!	613	3	21	3	2	1		1	7500	625	1	1	2	2	2	1		1		2	88	8		5	2	88
B801169403	B8011694	2013	2	1	1	B801	1	28	#NULL!	4	4	4	7	6838.29	8952.37	#NULL!	#NULL!	8521.24	17989.7	#NULL!	#NULL!	#NULL!	#NULL!	613	3	21	3	2	1		1	7500	625	2	88	3	1	1	1		1		2	88	8		3	2	88
B801176201	B8011762	2013	2	1	1	B801	1	63	#NULL!	3	3	2	7	6838.29	3813.46	14034.4	22822.7	3929.5	5335.22	32205.4	14866.2	23408	33749.1	613	3	25	3	2	1		1	3728	310.667	1	1	1	2	1	1		1		2	88	8		2	2	88
B801176202	B8011762	2013	2	1	1	B801	2	55	#NULL!	3	3	1	5	6838.29	4504.01	#NULL!	#NULL!	5594.52	5865.06	#NULL!	#NULL!	#NULL!	#NULL!	613	3	25	3	2	1		1	3728	310.667	1	1	2	2	1	1		1		2	88	8		3	2	88
B801177901	B8011779	2013	2	1	1	B801	2	70	#NULL!	1	1	1	3	6838.29	3543.34	7648.66	#NULL!	3616.82	4893.61	#NULL!	7840.27	#NULL!	#NULL!	613	1	10	3	2	1		1	288	24	1	3	1	2	2	1		1		2	88	8		4	2	88
B801188101	B8011881	2013	2	1	1	B801	1	57	#NULL!	2	2	2	5	6838.29	17303	11273	#NULL!	16346.1	10398.1	#NULL!	13997.6	#NULL!	#NULL!	613	2	11	3	1	1		2	200	200	1	1	1	2	1	1		1		2	88	8		3	2	88
B801188102	B8011881	2013	2	1	1	B801	2	51	#NULL!	2	2	3	3	6838.29	8403.71	7503.55	24590.8	8601.84	5852.08	35067.6	7530.43	23997.2	36984.2	613	2	11	3	1	1		2	200	200	1	1	2	1	1	1		1		2	88	8		2	2	88
B801237401	B8012374	2013	2	1	1	B801	1	61	#NULL!	4	4	4	3	6838.29	3813.46	7017.18	11411.4	3929.5	5335.22	16102.7	7433.1	11704	16874.6	613	1	10	3	1	4		2	300	300	1	4	1	1	1	1		1		2	88	8		2	2	88
B801242501	B8012425	2013	2	1	1	B801	2	27	#NULL!	2	2	4	6	6838.29	9057.26	#NULL!	#NULL!	8434.39	10498.8	#NULL!	#NULL!	#NULL!	#NULL!	613	2	19	3	1	4		2	200	200	2	88	10	2	1	1		1		2	88	8		4	2	88
B801242502	B8012425	2013	2	1	1	B801	2	33	#NULL!	2	2	3	3	6838.29	5963.15	#NULL!	#NULL!	6282.56	8225.4	#NULL!	#NULL!	#NULL!	#NULL!	613	2	19	3	1	4		2	200	200	2	88	1	1	1	1		1		2	88	8		3	2	88
B801247601	B8012476	2013	2	1	1	B801	2	67	#NULL!	1	1	1	7	6838.29	3934.94	#NULL!	16431.7	3934.67	4893.61	#NULL!	#NULL!	16071.4	#NULL!	613	1	10	1	1	4		2	35	35	1	3	1	3	2	1		1		2	88	8		4	1	7
B801254401	B8012544	2013	2	1	1	B801	1	47	#NULL!	1	1	1	6	6838.29	14021.6	12476.1	16350.9	12581.8	12831	20557.5	15381.2	16428.2	24279.9	613	2	22	2	1	4		1	1000	83.3333	1	4	1	1	1	1		1		2	88	8		4	2	88
B801254402	B8012544	2013	2	1	1	B801	1	20	#NULL!	1	1	1	7	6838.29	17845.2	#NULL!	10974.2	22123.2	17811.8	#NULL!	#NULL!	13830.4	#NULL!	613	2	22	2	1	4		1	1000	83.3333	2	88	3	1	2	1		1		2	88	8		3	2	88
B801256101	B8012561	2013	2	1	1	B801	1	68	#NULL!	1	1	1	7	6838.29	3166.39	7017.18	#NULL!	3306.3	5335.22	#NULL!	7433.1	#NULL!	#NULL!	613	2	11	3	2	1		1	968	80.6667	1	1	1	2	1	1		1		2	88	8		3	2	88
B801256102	B8012561	2013	2	1	1	B801	2	67	#NULL!	2	1	1	7	6838.29	3934.94	7648.66	32863.4	3934.67	4893.61	47659	7840.27	32142.9	49114.5	613	2	11	3	2	1		1	968	80.6667	1	1	2	2	1	1		1		2	88	8		3	2	88
B801261201	B8012612	2013	2	1	1	B801	2	68	#NULL!	2	1	#NULL!	#NULL!	6838.29	7869.88	#NULL!	#NULL!	7869.34	9787.22	#NULL!	#NULL!	#NULL!	#NULL!	613	2	28	2	2	1		1	888	74	1	3	1	1	1	1		1		2	88	8		9	9	99
B801264601	B8012646	2013	2	1	1	B801	2	69	#NULL!	2	1	1	7	6838.29	7869.88	#NULL!	#NULL!	3934.67	9787.22	#NULL!	#NULL!	#NULL!	#NULL!	613	2	23	1	1	1		2	74	74	1	3	1	3	2	1		1		2	88	8		4	1	14
B801264602	B8012646	2013	2	1	1	B801	1	43	#NULL!	1	1	#NULL!	#NULL!	6838.29	#NULL!	#NULL!	#NULL!	15254.3	#NULL!	#NULL!	#NULL!	#NULL!	#NULL!	613	2	23	1	1	1		2	74	74	2	88	3	3	2	1		1		9	99	9		#NULL!	#NULL!	#NULL!
B801266301	B8012663	2013	2	1	1	B801	1	78	#NULL!	1	1	1	7	6838.29	6410.89	14034.4	#NULL!	6995.99	5335.22	#NULL!	14866.2	#NULL!	#NULL!	613	2	11	3	1	1		2	45	45	1	1	1	2	2	1		1		2	88	8		4	1	14
B801266302	B8012663	2013	2	1	1	B801	2	75	#NULL!	2	1	1	7	6838.29	6094.82	#NULL!	#NULL!	6040.11	4893.61	#NULL!	#NULL!	#NULL!	#NULL!	613	2	11	3	1	1		2	45	45	1	1	2	2	2	1		1		2	88	8		5	1	1
B801274802	B8012748	2013	2	1	1	B801	2	32	#NULL!	1	2	3	7	6838.29	11926.3	#NULL!	30147.4	12565.1	10967.2	#NULL!	#NULL!	32425.7	#NULL!	613	4	21	3	1	1		2	220	220	1	1	2	2	1	1		1		2	88	8		3	2	88
B801274803	B8012748	2013	2	1	1	B801	1	7	#NULL!	1	2	1	#NULL!	6838.29	5582.76	#NULL!	#NULL!	5582.76	6305.22	#NULL!	#NULL!	#NULL!	#NULL!	613	4	21	3	1	1		2	220	220	2	88	3	2	1	1		1		2	88	8		2	2	88
B801274804	B8012748	2013	2	1	1	B801	1	5	70	1	2	1	#NULL!	6838.29	5582.76	#NULL!	#NULL!	5582.76	6305.22	#NULL!	#NULL!	#NULL!	#NULL!	613	4	21	3	1	1		2	220	220	2	88	3	2	1	1		1		2	88	8		2	2	88
B802176202	B8021762	2013	2	2	1	B802	2	47	#NULL!	2	2	#NULL!	#NULL!	6563.21	13263.2	#NULL!	19604.2	#NULL!	#NULL!	#NULL!	#NULL!	#NULL!	#NULL!	613	3	21	3	2	2		1	2500	208.333	1	1	2	2	1	1		1		2	88	8		9	9	99
B802176203	B8021762	2013	2	2	1	B802	1	25	#NULL!	1	2	3	7	6563.21	12888.4	#NULL!	14283.8	#NULL!	#NULL!	#NULL!	#NULL!	#NULL!	#NULL!	613	3	21	3	2	2		1	2500	208.333	2	88	3	2	2	1		1		2	88	8		2	2	88
B802186401	B8021864	2013	2	2	1	B802	1	69	#NULL!	1	1	1	7	6563.21	3039.02	6734.9	21904.6	3173.3	5120.6	30909.8	7134.09	22466.4	32391.5	613	2	11	3	2	2		9	0	0	1	1	1	1	2	1		1		2	88	8		2	2	88
B802186402	B8021864	2013	2	2	1	B802	2	56	#NULL!	1	1	2	7	6563.21	4322.83	7079.37	#NULL!	5369.47	5629.13	#NULL!	7722.44	#NULL!	#NULL!	613	2	11	3	2	2		9	0	0	1	1	2	1	1	1		1		2	88	8		3	2	88
B802191501	B8021915	2013	2	2	1	B802	1	62	#NULL!	4	4	3	7	6563.21	5490.09	#NULL!	16428.5	3771.43	10241.2	#NULL!	#NULL!	16849.8	#NULL!	613	4	32	3	3	2		1	7576	631.333	1	3	6	1	1	1		1		1	1	1	6	1	2	88
B802191502	B8021915	2013	2	2	1	B802	2	34	#NULL!	4	4	#NULL!	#NULL!	6563.21	#NULL!	#NULL!	#NULL!	6029.83	#NULL!	#NULL!	#NULL!	#NULL!	#NULL!	613	4	32	3	3	2		1	7576	631.333	1	1	1	2	1	1		1		2	88	8		#NULL!	#NULL!	#NULL!
B802191503	B8021915	2013	2	2	1	B802	1	38	#NULL!	4	4	#NULL!	#NULL!	6563.21	17266.1	#NULL!	18122.9	14195.6	18897.5	#NULL!	#NULL!	19809.2	#NULL!	613	4	32	3	3	2		1	7576	631.333	1	1	2	2	1	1		1		2	88	8		#NULL!	#NULL!	#NULL!
B802191504	B8021915	2013	2	2	1	B802	1	1	22	4	4	#NULL!	#NULL!	6563.21	#NULL!	#NULL!	#NULL!	7400.21	#NULL!	#NULL!	#NULL!	#NULL!	#NULL!	613	4	32	3	3	2		1	7576	631.333	2	88	3	2	9	1		1		2	88	8		#NULL!	#NULL!	#NULL!
B802203401	B8022034	2013	2	2	1	B802	1	57	#NULL!	4	4	3	5	6563.21	16607	10819.5	20594.2	15688.5	9979.83	28664.3	13434.5	23823.9	35944.5	613	4	21	3	1	3		1	12556	1046.33	1	1	1	2	1	1		1		1	1	1	6	3	2	88
B802203402	B8022034	2013	2	2	1	B802	2	55	#NULL!	4	4	3	3	6563.21	4322.83	7079.37	#NULL!	5369.47	5629.13	#NULL!	7722.44	#NULL!	#NULL!	613	4	21	3	1	3		1	12556	1046.33	1	1	2	2	1	1		1		2	88	8		4	1	14
B802203403	B8022034	2013	2	2	1	B802	2	28	#NULL!	4	4	4	1	6563.21	8692.91	#NULL!	#NULL!	8095.1	10076.5	#NULL!	#NULL!	#NULL!	#NULL!	613	4	21	3	1	3		1	12556	1046.33	2	88	3	2	1	1		1		2	88	8		2	2	88
B802203404	B8022034	2013	2	2	1	B802	1	25	#NULL!	4	4	4	1	6563.21	8592.25	#NULL!	19045	8178.46	17266.1	#NULL!	#NULL!	23229.4	#NULL!	613	4	21	3	1	3		1	12556	1046.33	2	88	3	2	1	1		1		2	88	8		3	2	88
B802218701	B8022187	2013	2	2	1	B802	2	51	#NULL!	1	1	2	3	6563.21	8065.65	7201.71	#NULL!	8255.82	5616.67	#NULL!	7227.5	#NULL!	#NULL!	613	2	23	2	1	3		1	660	55	1	3	1	1	1	1		1		2	88	8		3	2	88
B802218702	B8022187	2013	2	2	1	B802	1	27	#NULL!	1	1	3	7	6563.21	8592.25	#NULL!	#NULL!	8178.46	17266.1	#NULL!	#NULL!	#NULL!	#NULL!	613	2	23	2	1	3		1	660	55	2	88	3	1	2	1		1		2	88	8		1	2	88
B802220402	B8022204	2013	2	2	1	B802	2	37	#NULL!	3	3	3	7	6563.21	17051.8	#NULL!	#NULL!	17757.1	8244.88	#NULL!	#NULL!	#NULL!	#NULL!	613	4	21	3	2	3		1	5600	466.667	1	1	2	1	1	1		1		2	88	8		2	2	88
B802220403	B8022204	2013	2	2	1	B802	1	10	#NULL!	3	3	1	#NULL!	6563.21	11713.8	#NULL!	11218.5	9459.6	7039.6	#NULL!	#NULL!	21846.5	#NULL!	613	4	21	3	2	3		1	5600	466.667	2	88	3	2	1	1		1		2	88	8		1	2	88
B802220404	B8022204	2013	2	2	1	B802	2	9	#NULL!	3	3	1	#NULL!	6563.21	3944.64	#NULL!	#NULL!	4202.83	6347.64	#NULL!	#NULL!	#NULL!	#NULL!	613	4	21	3	2	3		1	5600	466.667	2	88	3	2	1	1		1		2	88	8		1	1	7
B802223802	B8022238	2013	2	2	1	B802	2	56	#NULL!	3	3	2	3	6563.21	6484.24	14158.7	32532.5	8054.21	8443.7	31492.3	15444.9	32963.9	33773	613	3	21	3	2	3		1	4440	370	1	1	2	1	1	1		1		2	88	8		3	1	14
B802223803	B8022238	2013	2	2	1	B802	1	31	#NULL!	3	3	4	5	6563.21	25591.4	#NULL!	#NULL!	31989.2	19149.5	#NULL!	#NULL!	#NULL!	#NULL!	613	3	21	3	2	3		1	4440	370	2	88	3	2	1	1		1		2	88	8		3	2	88
B802227201	B8022272	2013	2	2	1	B802	1	61	#NULL!	2	3	4	3	6563.21	3660.06	6734.9	#NULL!	3771.43	5120.6	#NULL!	7134.09	#NULL!	#NULL!	613	3	27	3	2	3		1	3276	273	1	1	1	1	1	1		1		2	88	8		2	2	88
B802227202	B8022272	2013	2	2	1	B802	2	56	#NULL!	2	3	3	7	6563.21	4322.83	7079.37	#NULL!	5369.47	5629.13	#NULL!	7722.44	#NULL!	#NULL!	613	3	27	3	2	3		1	3276	273	1	1	2	2	1	1		1		2	88	8		3	2	88
B802227203	B8022272	2013	2	2	1	B802	1	3	43	2	3	1	#NULL!	6563.21	13508.3	#NULL!	#NULL!	7400.21	5312.33	#NULL!	#NULL!	#NULL!	#NULL!	613	3	27	3	2	3		1	3276	273	2	88	5	2	1	1		1		2	88	8		3	2	88
B802230601	B8022306	2013	2	2	1	B802	1	65	#NULL!	2	2	2	5	6563.21	3039.02	6734.9	#NULL!	3173.3	5120.6	#NULL!	7134.09	#NULL!	#NULL!	613	2	11	3	2	3		1	1360	113.333	1	1	1	1	2	1		1		2	88	8		3	2	88
B802230602	B8022306	2013	2	2	1	B802	2	61	#NULL!	2	2	1	3	6563.21	2917.39	7340.98	#NULL!	3339.99	4696.75	#NULL!	7524.88	#NULL!	#NULL!	613	2	11	3	2	3		1	1360	113.333	1	1	2	1	2	1		1		2	88	8		3	2	88
B802235701	B8022357	2013	2	2	1	B802	1	73	#NULL!	4	3	2	7	6563.21	2911.06	#NULL!	#NULL!	3960.9	6827.47	#NULL!	#NULL!	#NULL!	#NULL!	613	4	21	3	3	3		2	392	392	1	1	1	1	2	1		1		1	4	1	5	3	2	88
B802235702	B8022357	2013	2	2	1	B802	2	72	#NULL!	4	3	1	7	6563.21	3400.8	14682	#NULL!	4628.44	6262.34	#NULL!	15049.8	#NULL!	#NULL!	613	4	21	3	3	3		2	392	392	1	1	2	1	1	1		1		2	88	8		1	2	88
B802235703	B8022357	2013	2	2	1	B802	2	39	#NULL!	3	3	3	7	6563.21	9258.05	#NULL!	39432.1	#NULL!	#NULL!	#NULL!	#NULL!	#NULL!	#NULL!	613	4	21	3	3	3		2	392	392	2	88	3	1	1	1		1		2	88	8		3	2	88
B802235704	B8022357	2013	2	2	1	B802	1	36	#NULL!	3	3	3	7	6563.21	16858.5	#NULL!	#NULL!	17413.1	14758.6	#NULL!	#NULL!	#NULL!	#NULL!	613	4	21	3	3	3		2	392	392	2	88	3	1	2	1		1		1	6	1	3	3	2	88
B802288401	B8022884	2013	2	2	1	B802	2	63	#NULL!	2	2	2	7	6563.21	2917.39	7340.98	15770.7	3339.99	4696.75	22870.9	7524.88	15424.9	23569.4	613	1	10	3	2	1		2	93	93	1	3	1	2	1	1		1		1	1	1	3	4	2	88
B802290102	B8022901	2013	2	2	1	B802	2	34	#NULL!	1	2	3	7	6563.21	11446.6	#NULL!	#NULL!	12059.7	15789	#NULL!	#NULL!	#NULL!	#NULL!	613	4	21	3	1	1		1	3280	273.333	1	1	2	1	1	1		1		2	88	8		2	2	88
B802302001	B8023020	2013	2	2	1	B802	1	64	#NULL!	1	1	2	7	6563.21	5490.09	6734.9	#NULL!	5657.15	7680.9	#NULL!	7134.09	#NULL!	#NULL!	613	3	21	3	2	1		1	1514	126.167	1	1	1	1	2	1		1		2	88	8		3	2	88
B802302002	B8023020	2013	2	2	1	B802	2	60	#NULL!	2	1	2	7	6563.21	4376.08	7340.98	#NULL!	5009.99	7045.13	#NULL!	7524.88	#NULL!	#NULL!	613	3	21	3	2	1		1	1514	126.167	1	1	2	1	1	1		1		2	88	8		3	2	88
B802319001	B8023190	2013	2	2	1	B802	1	70	#NULL!	3	2	4	7	6563.21	7277.66	19388.6	#NULL!	3713.34	8961.05	#NULL!	23690.8	#NULL!	#NULL!	613	7	39	1	2	1		2	330	330	1	1	6	1	2	1		1		2	88	8		4	2	88
B802319002	B8023190	2013	2	2	1	B802	2	65	#NULL!	3	2	#NULL!	#NULL!	6563.21	#NULL!	#NULL!	#NULL!	4720.49	#NULL!	#NULL!	#NULL!	#NULL!	#NULL!	613	7	39	1	2	1		2	330	330	1	1	6	1	2	1		1		2	88	8		#NULL!	#NULL!	#NULL!
B802319003	B8023190	2013	2	2	1	B802	1	92	#NULL!	4	2	#NULL!	#NULL!	6563.21	#NULL!	#NULL!	#NULL!	8393.2	#NULL!	#NULL!	#NULL!	#NULL!	#NULL!	613	7	39	1	2	1		2	330	330	1	3	7	1	2	1		1		2	88	8		#NULL!	#NULL!	#NULL!
B802319005	B8023190	2013	2	2	1	B802	2	37	#NULL!	1	2	#NULL!	#NULL!	6563.21	17051.8	#NULL!	#NULL!	13486.5	10821.4	#NULL!	#NULL!	#NULL!	#NULL!	613	7	39	1	2	1		2	330	330	1	1	2	1	1	1		1		2	88	8		#NULL!	#NULL!	#NULL!
B802319006	B8023190	2013	2	2	1	B802	2	11	#NULL!	2	2	1	#NULL!	6563.21	8909.68	#NULL!	#NULL!	6759.12	10465.5	#NULL!	#NULL!	#NULL!	#NULL!	613	7	39	1	2	1		2	330	330	2	88	3	4	1	1		1		2	88	8		2	2	88
B802319007	B8023190	2013	2	2	1	B802	1	8	#NULL!	2	2	1	#NULL!	6563.21	5358.19	#NULL!	#NULL!	5358.19	7942.7	#NULL!	#NULL!	#NULL!	#NULL!	613	7	39	1	2	1		2	330	330	2	88	3	4	1	1		1		2	88	8		1	2	88
B803176202	B8031762	2013	2	1	2	B803	2	46	#NULL!	1	1	3	7	10961.1	16243	16343.3	25501.6	18867.9	13187.1	34198.4	16219.7	23495.4	34308.6	602	2	23	1	1	2		1	937	78.0833	1	1	1	3	1	1		1		1	1	1	5	4	2	88
B803176204	B8031762	2013	2	1	2	B803	2	15	#NULL!	1	1	2	7	10961.1	18856	#NULL!	21850	19709.9	16198.2	#NULL!	#NULL!	16895.1	#NULL!	602	2	23	1	1	2		1	937	78.0833	2	88	3	4	1	1		1		2	88	8		3	2	88
B803181301	B8031813	2013	2	1	2	B803	2	74	#NULL!	2	1	1	7	10961.1	6635.76	#NULL!	#NULL!	6773.37	9164.46	#NULL!	#NULL!	#NULL!	#NULL!	602	1	10	1	1	2		2	37	37	1	3	1	3	2	1		1		1	1	1	5	3	2	88
B803188101	B8031881	2013	2	1	2	B803	2	56	#NULL!	1	1	1	7	10961.1	8434.84	13813.5	#NULL!	10477.1	10983.7	#NULL!	15068.3	#NULL!	#NULL!	602	1	10	1	1	2		1	530	44.1667	1	4	1	3	2	1		1		1	2	1	3	4	2	88
B803191502	B8031915	2013	2	1	2	B803	2	51	#NULL!	1	1	4	3	10961.1	15738	14052.2	#NULL!	16109	10959.4	#NULL!	14102.5	#NULL!	#NULL!	602	3	23	3	1	2		1	1440	120	1	1	1	2	1	1		1		2	88	8		3	2	88
B803191503	B8031915	2013	2	1	2	B803	1	25	#NULL!	1	1	3	3	10961.1	16765.5	#NULL!	48082.1	15958.1	21119.9	#NULL!	#NULL!	56800.1	#NULL!	602	3	23	3	1	2		1	1440	120	2	88	3	2	1	1		1		2	88	8		2	2	88
B803191504	B8031915	2013	2	1	2	B803	1	23	#NULL!	1	1	4	1	10961.1	20632.5	#NULL!	#NULL!	22123.2	20303.8	#NULL!	#NULL!	#NULL!	#NULL!	602	3	23	3	1	2		1	1440	120	2	88	3	2	2	1		1		2	88	8		2	2	88
B803200001	B8032000	2013	2	1	2	B803	1	67	#NULL!	1	1	3	7	10961.1	5929.83	#NULL!	#NULL!	6191.84	9991.48	#NULL!	#NULL!	#NULL!	#NULL!	602	1	10	1	1	2		2	12	12	1	3	1	3	2	1		1		1	1	1	4	4	1	14
B803210201	B8032102	2013	2	1	2	B803	1	49	#NULL!	1	2	2	5	10961.1	18176.6	20210	50115.8	18331	18989.4	63940.9	24943.1	46148.6	71220	602	3	39	3	1	2		1	2408	200.667	1	4	1	9	2	1		1		2	88	8		4	2	88
B803210202	B8032102	2013	2	1	2	B803	2	73	#NULL!	3	2	1	6	10961.1	6635.76	#NULL!	#NULL!	6773.37	9164.46	#NULL!	#NULL!	#NULL!	#NULL!	602	3	39	3	1	2		1	2408	200.667	1	3	6	9	2	1		1		2	88	8		4	1	3
B803210203	B8032102	2013	2	1	2	B803	1	17	#NULL!	2	2	2	#NULL!	10961.1	20184.6	#NULL!	26044.8	25461	18982.1	#NULL!	#NULL!	27188.6	#NULL!	602	3	39	3	1	2		1	2408	200.667	2	88	3	9	2	1		1		2	88	8		3	2	88
B803220401	B8032204	2013	2	1	2	B803	2	46	#NULL!	1	1	3	7	10961.1	16243	16343.3	25501.6	18867.9	13187.1	34198.4	16219.7	35243.1	34308.6	602	3	23	1	1	2		2	98	98	1	4	1	4	1	1		9		2	88	8		5	1	14
B803220402	B8032204	2013	2	1	2	B803	1	17	#NULL!	1	1	2	7	10961.1	20184.6	#NULL!	#NULL!	25461	18982.1	#NULL!	#NULL!	#NULL!	#NULL!	602	3	23	1	1	2		2	98	98	2	88	3	4	1	1		1		2	88	8		3	1	14
B803220403	B8032204	2013	2	1	2	B803	2	15	#NULL!	1	1	1	7	10961.1	18856	#NULL!	43700.1	19709.9	16198.2	#NULL!	#NULL!	25342.7	#NULL!	602	3	23	1	1	2		2	98	98	2	88	3	4	1	1		1		2	88	8		2	1	14
B803225501	B8032255	2013	2	1	2	B803	1	64	#NULL!	1	1	2	7	10961.1	7141.62	13141.4	21370.5	7358.94	9991.48	30156.1	13920.3	21918.6	31601.6	602	1	10	1	1	2		2	70	70	1	4	1	3	9	1		1		1	3	1	1	3	2	88
B803228901	B8032289	2013	2	1	2	B803	2	55	#NULL!	3	3	1	6	10961.1	11246.5	13813.5	42318.9	17581	18145	30724.4	15068.3	57023.1	32949.5	602	4	23	2	1	2		1	5724	477	1	3	6	2	1	1		1		2	88	8		3	2	88
B803228902	B8032289	2013	2	1	2	B803	1	27	#NULL!	3	3	3	5	10961.1	16777.7	#NULL!	#NULL!	19080.9	21119.9	#NULL!	#NULL!	#NULL!	#NULL!	602	4	23	2	1	2		1	5724	477	2	88	1	2	1	1		1		2	88	8		3	2	88
B803228904	B8032289	2013	2	1	2	B803	1	22	#NULL!	3	3	3	5	10961.1	20632.5	#NULL!	41103.8	#NULL!	#NULL!	#NULL!	#NULL!	#NULL!	#NULL!	602	4	23	2	1	2		1	5724	477	2	88	8	2	1	1		1		2	88	8		4	2	88
B803232301	B8032323	2013	2	1	2	B803	2	84	#NULL!	2	1	1	7	10961.1	11414	#NULL!	#NULL!	11311.6	9164.46	#NULL!	#NULL!	#NULL!	#NULL!	602	1	10	2	1	2		1	452	37.6667	1	3	1	2	2	1		1		1	1	1	4	5	1	14
B803244201	B8032442	2013	2	1	2	B803	2	74	#NULL!	2	1	3	7	10961.1	6635.76	14324	#NULL!	6773.37	9164.46	#NULL!	14682.8	#NULL!	#NULL!	602	1	10	1	1	2		1	620	51.6667	1	3	1	3	2	1		1		2	88	8		2	2	88
B803251001	B8032510	2013	2	1	2	B803	1	85	#NULL!	1	1	2	7	10961.1	12005.9	#NULL!	#NULL!	13101.7	9991.48	#NULL!	#NULL!	#NULL!	#NULL!	602	3	27	1	1	2		2	19	19	1	1	1	3	2	1		1		2	88	8		4	2	88
B803251003	B8032510	2013	2	1	2	B803	2	33	#NULL!	1	1	#NULL!	#NULL!	10961.1	11167.4	#NULL!	48175.2	11765.6	15404	#NULL!	#NULL!	56177.4	#NULL!	602	3	27	1	1	2		2	19	19	2	88	5	3	2	1		1		1	6	1	3	#NULL!	#NULL!	#NULL!
B803262901	B8032629	2013	2	1	2	B803	2	77	#NULL!	2	1	1	6	10961.1	11414	14324	#NULL!	17955.4	18188.9	#NULL!	14682.8	#NULL!	#NULL!	602	2	28	1	1	2		1	733	61.0833	1	3	1	2	2	1		1		2	88	8		3	2	88
B803273101	B8032731	2013	2	1	2	B803	2	70	#NULL!	3	2	3	7	10961.1	6635.76	#NULL!	#NULL!	6773.37	9164.46	#NULL!	#NULL!	#NULL!	#NULL!	602	2	11	2	1	2		1	1452	121	1	1	2	2	2	1		1		2	88	8		5	1	10
B803273102	B8032731	2013	2	1	2	B803	1	72	#NULL!	3	2	2	6	10961.1	5680.16	19388.6	#NULL!	5796.47	9991.48	#NULL!	23690.8	#NULL!	#NULL!	602	2	11	2	1	2		1	1452	121	1	1	1	2	1	1		1		1	1	1	6	3	2	88
B803283301	B8032833	2013	2	1	2	B803	2	81	#NULL!	3	1	2	7	10961.1	11414	#NULL!	#NULL!	11311.6	9164.46	#NULL!	#NULL!	#NULL!	#NULL!	602	1	10	3	1	2		1	835	69.5833	1	3	1	2	2	1		1		2	88	8		3	2	88
B803288401	B8032884	2013	2	1	2	B803	1	76	#NULL!	2	1	1	7	10961.1	12005.9	#NULL!	#NULL!	13101.7	9991.48	#NULL!	#NULL!	#NULL!	#NULL!	602	1	10	1	1	2		1	544	45.3333	1	3	1	3	1	1		1		2	88	8		3	2	88
B803293501	B8032935	2013	2	1	2	B803	1	73	#NULL!	2	1	1	7	10961.1	5680.16	13141.4	#NULL!	5796.47	9991.48	#NULL!	13920.3	#NULL!	#NULL!	602	3	27	1	1	2		2	87	87	1	1	1	3	2	1		1		2	88	8		3	2	88
B803293502	B8032935	2013	2	1	2	B803	2	67	#NULL!	2	1	1	7	10961.1	7369.12	14324	49544.3	7368.62	9164.46	65719.8	14682.8	57417	72160.1	602	3	27	1	1	2		2	87	87	1	1	2	3	2	1		1		2	88	8		3	2	88
B803293503	B8032935	2013	2	1	2	B803	2	9	#NULL!	1	1	1	#NULL!	10961.1	7696.9	#NULL!	#NULL!	8200.69	9289.29	#NULL!	#NULL!	#NULL!	#NULL!	602	3	27	1	1	2		2	87	87	2	88	5	3	2	1		1		2	88	8		1	1	1
B804172801	B8041728	2013	2	1	1	B804	1	70	#NULL!	2	1	1	6	4996.87	2216.33	5127.59	#NULL!	2261.71	3898.55	#NULL!	5431.51	#NULL!	#NULL!	613	2	11	3	2	1		2	69	69	1	1	1	1	2	1		1		2	88	8		2	2	88
B804172802	B8041728	2013	2	1	1	B804	2	63	#NULL!	1	1	1	7	4996.87	2221.14	5589.02	#NULL!	2542.89	3575.85	#NULL!	5729.03	#NULL!	#NULL!	613	2	11	3	2	1		2	69	69	1	1	2	1	2	1		1		2	88	8		3	1	14
B804174501	B8041745	2013	2	1	1	B804	1	71	#NULL!	4	3	2	7	4996.87	2216.33	10255.2	#NULL!	2261.71	3898.55	#NULL!	10863	#NULL!	#NULL!	613	3	21	3	2	1		1	3660	305	1	1	1	2	1	1		1		1	1	1	6	4	1	14
B804174502	B8041745	2013	2	1	1	B804	2	69	#NULL!	4	3	1	7	4996.87	2875.34	#NULL!	#NULL!	2875.14	3575.85	#NULL!	#NULL!	#NULL!	#NULL!	613	3	21	3	2	1		1	3660	305	1	1	2	2	1	1		1		2	88	8		4	2	88
B804174503	B8041745	2013	2	1	1	B804	2	32	#NULL!	2	3	4	1	4996.87	4357.39	#NULL!	33044	4590.78	6010.45	#NULL!	#NULL!	35541.1	#NULL!	613	3	21	3	2	1		1	3660	305	2	88	3	2	1	1		1		2	88	8		3	2	88
B804177901	B8041779	2013	2	1	1	B804	1	66	#NULL!	1	1	1	3	4996.87	2313.74	#NULL!	#NULL!	2415.98	3898.55	#NULL!	#NULL!	#NULL!	#NULL!	613	2	11	3	3	1		2	70	70	1	1	2	2	2	1		1		1	11	1	3	3	2	88
B804177902	B8041779	2013	2	1	1	B804	2	64	#NULL!	1	1	1	7	4996.87	2221.14	11178	#NULL!	2542.89	3575.85	#NULL!	11458.1	#NULL!	#NULL!	613	2	11	3	3	1		2	70	70	1	1	1	2	1	1		1		1	1	1	5	3	1	12
B804179601	B8041796	2013	2	1	1	B804	1	42	#NULL!	4	4	4	1	4996.87	11509.8	7794.88	#NULL!	#NULL!	#NULL!	#NULL!	#NULL!	#NULL!	#NULL!	613	4	21	3	1	1		2	700	700	1	1	1	2	1	1		1		2	88	8		2	2	88
B804179602	B8041796	2013	2	1	1	B804	2	40	#NULL!	4	4	4	7	4996.87	6651.99	6221.64	21088.5	9059.95	6392.08	26498.8	11894.1	14154.2	27650.3	613	4	21	3	1	1		2	700	700	1	1	2	2	1	1		1		2	88	8		2	2	88
B804179603	B8041796	2013	2	1	1	B804	2	13	#NULL!	4	4	1	#NULL!	4996.87	6783.34	#NULL!	8609.04	7719.03	6070.75	#NULL!	#NULL!	8401.06	#NULL!	613	4	21	3	1	1		2	700	700	2	88	3	2	1	1		1		2	88	8		2	2	88
B804179604	B8041796	2013	2	1	1	B804	2	7	#NULL!	4	4	1	#NULL!	4996.87	3003.23	#NULL!	#NULL!	3199.8	4832.75	#NULL!	#NULL!	#NULL!	#NULL!	613	4	21	3	1	1		2	700	700	2	88	3	2	1	1		1		2	88	8		1	2	88
B804184701	B8041847	2013	2	1	1	B804	1	67	#NULL!	4	3	1	5	4996.87	2313.74	5127.59	#NULL!	2415.98	3898.55	#NULL!	5431.51	#NULL!	#NULL!	613	3	29	3	1	1		1	4600	383.333	1	1	2	2	1	1		1		2	88	8		3	2	88
B804184702	B8041847	2013	2	1	1	B804	2	65	#NULL!	4	3	1	7	4996.87	2875.34	5589.02	#NULL!	2875.14	3575.85	#NULL!	5729.03	#NULL!	#NULL!	613	3	29	3	1	1		1	4600	383.333	1	1	1	2	1	1		1		2	88	8		5	1	14
B804184703	B8041847	2013	2	1	1	B804	2	37	#NULL!	3	3	4	1	4996.87	7048.58	#NULL!	#NULL!	8214.32	4707.9	#NULL!	#NULL!	#NULL!	#NULL!	613	3	29	3	1	1		1	4600	383.333	1	4	3	2	2	1		1		2	88	8		4	1	7
B804193201	B8041932	2013	2	1	1	B804	2	65	#NULL!	1	1	1	7	4996.87	2875.34	#NULL!	12007	2875.14	3575.85	#NULL!	#NULL!	11743.7	#NULL!	613	1	10	2	2	1		1	460	38.3333	1	3	1	2	2	1		1		2	88	8		3	2	88
B804201701	B8042017	2013	2	1	1	B804	1	54	#NULL!	4	4	2	5	4996.87	17353.7	7815.78	28770.6	20205.8	12379.1	23256.7	9765.18	32118.6	27643.6	613	3	21	3	2	1		1	21200	1766.67	1	1	1	2	1	1		1		2	88	8		3	2	88
B804201702	B8042017	2013	2	1	1	B804	2	52	#NULL!	4	4	3	7	4996.87	9211.12	5482.99	#NULL!	9428.3	6414.34	#NULL!	5502.63	#NULL!	#NULL!	613	3	21	3	2	1		1	21200	1766.67	1	1	2	2	2	1		1		2	88	8		3	2	88
B804206801	B8042068	2013	2	1	1	B804	1	70	#NULL!	1	1	3	7	4996.87	2216.33	5127.59	#NULL!	2261.71	3898.55	#NULL!	5431.51	#NULL!	#NULL!	613	2	11	3	2	1		2	55	55	1	1	1	2	2	1		1		2	88	8		3	2	88
B804206802	B8042068	2013	2	1	1	B804	2	66	#NULL!	1	1	1	7	4996.87	2875.34	5589.02	#NULL!	2875.14	3575.85	#NULL!	5729.03	#NULL!	#NULL!	613	2	11	3	2	1		2	55	55	1	1	2	2	2	1		1		2	88	8		4	2	88
B804211901	B8042119	2013	2	1	1	B804	1	54	#NULL!	1	2	3	5	4996.87	17353.7	15631.6	#NULL!	#NULL!	#NULL!	#NULL!	#NULL!	#NULL!	#NULL!	613	3	25	3	2	1		2	140	140	1	1	1	1	1	1		1		2	88	8		2	2	88
B804213601	B8042136	2013	2	1	1	B804	1	52	#NULL!	3	4	2	5	4996.87	17353.7	7815.78	#NULL!	#NULL!	#NULL!	#NULL!	#NULL!	#NULL!	#NULL!	613	3	29	3	1	1		1	5220	435	1	1	1	2	1	1		1		2	88	8		1	2	88
B804213602	B8042136	2013	2	1	1	B804	2	52	#NULL!	3	4	1	6	4996.87	9211.12	5482.99	26953.4	#NULL!	#NULL!	25624.6	#NULL!	#NULL!	#NULL!	613	3	29	3	1	1		1	5220	435	1	1	2	2	1	1		1		2	88	8		2	2	88
B804220401	B8042204	2013	2	1	1	B804	1	74	#NULL!	2	1	3	7	4996.87	2955.1	15382.8	33354	4523.42	7797.09	35299.6	16294.5	34209.4	36991.7	613	4	29	3	2	1		2	93	93	1	1	1	2	1	1		1		2	88	8		3	2	88
B804220402	B8042204	2013	2	1	1	B804	2	70	#NULL!	2	1	1	7	4996.87	3452.25	#NULL!	#NULL!	5285.76	7151.71	#NULL!	#NULL!	#NULL!	#NULL!	613	4	29	3	2	1		2	93	93	1	1	2	2	1	1		1		2	88	8		4	1	4
B804220403	B8042204	2013	2	1	1	B804	2	47	#NULL!	1	1	#NULL!	#NULL!	4996.87	8975.9	#NULL!	#NULL!	#NULL!	#NULL!	#NULL!	#NULL!	#NULL!	#NULL!	613	4	29	3	2	1		2	93	93	1	1	3	2	9	1		1		2	88	8		#NULL!	#NULL!	#NULL!
B804222101	B8042221	2013	2	1	1	B804	1	47	#NULL!	1	2	3	2	4996.87	10245.9	9116.55	17921.9	9193.77	9375.84	30043.5	11239.3	18006.6	35483.5	613	3	21	3	1	1		1	2210	184.167	1	1	1	1	1	1		1		2	88	8		3	1	10
B804222102	B8042221	2013	2	1	1	B804	2	47	#NULL!	1	2	1	6	4996.87	6731.93	6376.96	#NULL!	7364.09	5145.43	#NULL!	6328.72	#NULL!	#NULL!	613	3	21	3	1	1		1	2210	184.167	1	1	2	1	2	1		1		2	88	8		3	2	88
B804222104	B8042221	2013	2	1	1	B804	2	20	#NULL!	1	2	3	7	4996.87	18943.7	#NULL!	9706.7	23630.8	7775.7	#NULL!	#NULL!	10061.9	#NULL!	613	3	21	3	1	1		1	2210	184.167	2	88	3	1	2	1		1		2	88	8		4	2	88
B804230601	B8042306	2013	2	1	1	B804	2	50	#NULL!	2	3	3	3	4996.87	6140.75	5482.99	#NULL!	6285.53	4276.23	#NULL!	5502.63	#NULL!	#NULL!	613	3	23	3	1	1		2	270	270	1	4	1	2	1	1		1		2	88	8		1	2	88
B804230602	B8042306	2013	2	1	1	B804	2	27	#NULL!	2	3	4	7	4996.87	6618.31	#NULL!	#NULL!	6163.17	7671.68	#NULL!	#NULL!	#NULL!	#NULL!	613	3	23	3	1	1		2	270	270	2	88	3	2	1	1		1		2	88	8		3	2	88
B804230603	B8042306	2013	2	1	1	B804	2	25	#NULL!	2	3	#NULL!	#NULL!	4996.87	6618.31	#NULL!	24942.6	6163.17	7671.68	#NULL!	#NULL!	30207.3	#NULL!	613	3	23	3	1	1		2	270	270	2	88	3	2	1	1		1		2	88	8		#NULL!	#NULL!	#NULL!
B804235702	B8042357	2013	2	1	1	B804	2	57	#NULL!	3	3	2	3	4996.87	6582.33	10779.7	#NULL!	8176.05	8571.43	#NULL!	11758.9	#NULL!	#NULL!	613	2	11	3	2	1		1	3060	255	1	1	2	2	2	1		1		2	88	8		4	2	88
B804239101	B8042391	2013	2	1	1	B804	2	78	#NULL!	3	1	1	7	4996.87	4453.6	5589.02	#NULL!	4413.62	3575.85	#NULL!	5729.03	#NULL!	#NULL!	613	1	10	3	2	1		2	49	49	1	3	1	9	2	1		1		1	1	1	2	2	2	88
B805176201	B8051762	2013	2	1	2	B805	1	60	#NULL!	3	3	3	7	6380.41	3558.12	13094.7	#NULL!	3666.4	4977.99	#NULL!	13870.8	#NULL!	#NULL!	602	3	21	3	2	2		1	4280	356.667	1	1	2	2	1	1		1		2	88	8		4	2	88
B805176202	B8051762	2013	2	1	2	B805	2	56	#NULL!	3	3	#NULL!	#NULL!	6380.41	4202.43	#NULL!	#NULL!	5219.93	5472.35	#NULL!	#NULL!	#NULL!	#NULL!	602	3	21	3	2	2		1	4280	356.667	1	1	1	2	1	1		1		2	88	8		#NULL!	#NULL!	#NULL!
B805176203	B8051762	2013	2	1	2	B805	2	29	#NULL!	3	3	4	2	6380.41	8450.81	#NULL!	#NULL!	7869.64	9795.84	#NULL!	#NULL!	#NULL!	#NULL!	602	3	21	3	2	2		1	4280	356.667	2	88	3	2	1	1		1		2	88	8		4	2	88
B805181301	B8051813	2013	2	1	2	B805	1	47	#NULL!	3	4	3	5	6380.41	13082.8	11640.8	#NULL!	15652.5	15962.5	#NULL!	14351.3	#NULL!	#NULL!	602	4	21	3	2	2		1	6020	501.667	1	1	1	1	1	1		1		2	88	8		3	2	88
B805181302	B8051813	2013	2	1	2	B805	2	41	#NULL!	3	4	3	7	6380.41	8493.81	7944.3	26927.5	10283.1	8161.93	33835.8	7593.72	24097.7	35306.2	602	4	21	3	2	2		1	6020	501.667	1	1	2	1	1	1		1		2	88	8		3	2	88
B805181304	B8051813	2013	2	1	2	B805	1	13	#NULL!	4	4	1	#NULL!	6380.41	17060.2	#NULL!	21812.1	12261.5	6843.54	#NULL!	#NULL!	14158.7	#NULL!	602	4	21	3	2	2		1	6020	501.667	2	88	3	1	1	1		1		2	88	8		3	2	88
B805191501	B8051915	2013	2	1	2	B805	1	60	#NULL!	1	1	3	5	6380.41	3558.12	6547.33	21294.6	3666.4	4977.99	30049	6935.4	21840.7	31489.3	602	2	11	3	2	2		2	86	86	1	1	2	2	1	1		1		2	88	8		3	2	88
B805191502	B8051915	2013	2	1	2	B805	2	56	#NULL!	1	1	2	6	6380.41	4202.43	6882.2	#NULL!	5219.93	5472.35	#NULL!	7507.36	#NULL!	#NULL!	602	2	11	3	2	2		2	86	86	1	1	1	2	1	1		1		2	88	8		2	2	88
B805193201	B8051932	2013	2	1	2	B805	1	54	#NULL!	4	4	4	2	6380.41	15315.1	9979.84	#NULL!	20205.8	15806.7	#NULL!	12469	#NULL!	#NULL!	602	3	21	3	2	2		1	6800	566.667	1	1	1	2	1	1		1		2	88	8		3	2	88
B805193202	B8051932	2013	2	1	2	B805	2	55	#NULL!	4	4	4	7	6380.41	4202.43	6882.2	#NULL!	7829.89	8208.53	#NULL!	7507.36	#NULL!	#NULL!	602	3	21	3	2	2		1	6800	566.667	1	1	2	2	1	1		1		1	2	1	5	3	2	88
B805193204	B8051932	2013	2	1	2	B805	1	19	#NULL!	4	4	3	7	6380.41	17718.5	#NULL!	#NULL!	#NULL!	#NULL!	#NULL!	#NULL!	#NULL!	#NULL!	602	3	21	3	2	2		1	6800	566.667	2	88	3	2	1	1		1		2	88	8		3	2	88
B805201701	B8052017	2013	2	1	2	B805	1	35	#NULL!	2	3	4	2	6380.41	16389	#NULL!	#NULL!	13800.2	10760.7	#NULL!	#NULL!	#NULL!	#NULL!	602	4	21	3	2	2		2	355	355	1	1	1	2	1	1		1		2	88	8		2	2	88
B805201702	B8052017	2013	2	1	2	B805	2	32	#NULL!	2	3	4	2	6380.41	5563.88	#NULL!	28128.8	5861.89	7674.64	#NULL!	#NULL!	30254.5	#NULL!	602	4	21	3	2	2		2	355	355	1	1	2	2	1	1		1		2	88	8		4	2	88
B805201703	B8052017	2013	2	1	2	B805	2	2	31	3	3	1	#NULL!	6380.41	12181.8	#NULL!	#NULL!	12181.8	4936.08	#NULL!	#NULL!	#NULL!	#NULL!	602	4	21	3	2	2		2	355	355	2	88	3	2	1	1		1		2	88	8		2	2	88
B805201704	B8052017	2013	2	1	2	B805	2	1	16	3	3	1	#NULL!	6380.41	12181.8	#NULL!	#NULL!	12181.8	4936.08	#NULL!	#NULL!	#NULL!	#NULL!	602	4	21	3	2	2		2	355	355	2	88	3	2	1	1		1		2	88	8		1	2	88
B805205101	B8052051	2013	2	1	2	B805	1	32	#NULL!	3	4	#NULL!	#NULL!	6380.41	25591.4	#NULL!	#NULL!	#NULL!	#NULL!	#NULL!	#NULL!	#NULL!	#NULL!	602	3	21	3	1	2		1	5300	441.667	1	1	1	2	1	1		1		2	88	8		9	9	99
B805206801	B8052068	2013	2	1	2	B805	2	74	#NULL!	1	1	#NULL!	#NULL!	6380.41	3306.09	#NULL!	15331.5	#NULL!	#NULL!	#NULL!	#NULL!	#NULL!	#NULL!	602	1	10	3	2	2		2	9	9	1	3	1	2	2	1		1		2	88	8		9	9	99
B805222101	B8052221	2013	2	1	2	B805	1	56	#NULL!	4	4	4	1	6380.41	16144.5	10518.2	40041.2	#NULL!	#NULL!	27866	#NULL!	#NULL!	#NULL!	602	4	21	3	2	2		1	9000	750	1	1	1	2	1	1		1		2	88	8		3	2	88
B805222102	B8052221	2013	2	1	2	B805	2	53	#NULL!	4	4	3	7	6380.41	7841.02	7001.14	#NULL!	10701.2	7280.32	#NULL!	14052.4	#NULL!	#NULL!	602	4	21	3	2	2		1	9000	750	1	1	2	2	1	1		1		2	88	8		3	2	88
B805222103	B8052221	2013	2	1	2	B805	1	27	#NULL!	4	4	3	7	6380.41	8352.94	#NULL!	#NULL!	10600.9	21119.9	#NULL!	#NULL!	#NULL!	#NULL!	602	4	21	3	2	2		1	9000	750	2	88	3	2	1	1		1		2	88	8		3	1	3
B805222104	B8052221	2013	2	1	2	B805	2	24	#NULL!	4	4	4	7	6380.41	20358	#NULL!	#NULL!	23630.8	13238.2	#NULL!	#NULL!	#NULL!	#NULL!	602	4	21	3	2	2		1	9000	750	2	88	3	2	1	1		1		2	88	8		2	2	88
B805230601	B8052306	2013	2	1	2	B805	1	82	#NULL!	3	1	1	7	6380.41	11963.3	#NULL!	#NULL!	6527.55	9955.98	#NULL!	#NULL!	#NULL!	#NULL!	602	2	11	3	2	2		2	100	100	1	1	1	2	2	1		1		2	88	8		5	1	14
B805230602	B8052306	2013	2	1	2	B805	2	81	#NULL!	3	1	#NULL!	#NULL!	6380.41	#NULL!	#NULL!	#NULL!	5635.68	#NULL!	#NULL!	#NULL!	#NULL!	#NULL!	602	2	11	3	2	2		2	100	100	1	1	2	2	2	1		1		2	88	8		#NULL!	#NULL!	#NULL!
B805237402	B8052374	2013	2	1	2	B805	2	42	#NULL!	4	4	4	7	6380.41	8493.81	7944.3	13463.7	7712.33	6121.45	16917.9	7593.72	18073.3	17653.1	602	3	23	3	1	2		1	10300	858.333	1	1	1	2	1	1		1		2	88	8		2	2	88
B805237403	B8052374	2013	2	1	2	B805	2	12	#NULL!	4	4	1	#NULL!	6380.41	8661.54	#NULL!	21985.5	6570.87	5813.73	#NULL!	#NULL!	10727.2	#NULL!	602	3	23	3	1	2		1	10300	858.333	2	88	3	2	1	1		1		2	88	8		2	2	88
B805237404	B8052374	2013	2	1	2	B805	1	11	#NULL!	4	4	1	#NULL!	6380.41	11387.6	#NULL!	#NULL!	9196.14	5132.66	#NULL!	#NULL!	#NULL!	#NULL!	602	3	23	3	1	2		1	10300	858.333	2	88	3	2	2	1		1		1	7	1	1	2	2	88
B805242501	B8052425	2013	2	1	2	B805	1	37	#NULL!	3	4	4	1	6380.41	16389	#NULL!	23490.8	13800.2	10760.7	#NULL!	#NULL!	25676.6	#NULL!	602	4	21	3	2	2		1	6000	500	1	1	1	2	1	1		1		2	88	8		2	2	88
B805242502	B8052425	2013	2	1	2	B805	2	34	#NULL!	3	4	4	7	6380.41	5563.88	#NULL!	#NULL!	5861.89	7674.64	#NULL!	#NULL!	#NULL!	#NULL!	602	4	21	3	2	2		1	6000	500	1	1	2	2	1	1		1		2	88	8		2	2	88
B805242503	B8052425	2013	2	1	2	B805	1	7	#NULL!	4	4	1	#NULL!	6380.41	5208.96	#NULL!	#NULL!	5208.96	4412.28	#NULL!	#NULL!	#NULL!	#NULL!	602	4	21	3	2	2		1	6000	500	2	88	3	2	1	1		1		2	88	8		3	2	88
B805242504	B8052425	2013	2	1	2	B805	1	4	51	3	4	1	#NULL!	6380.41	13132	#NULL!	#NULL!	7194.11	5164.38	#NULL!	#NULL!	#NULL!	#NULL!	602	4	21	3	2	2		1	6000	500	2	88	3	2	1	1		1		2	88	8		2	2	88
B805244201	B8052442	2013	2	1	2	B805	1	40	#NULL!	2	3	4	3	6380.41	14696.6	#NULL!	#NULL!	14232.9	10451	#NULL!	#NULL!	#NULL!	#NULL!	602	4	21	3	2	2		1	4500	375	1	1	1	2	1	1		1		2	88	8		3	2	88
B805244202	B8052442	2013	2	1	2	B805	2	38	#NULL!	2	3	4	1	6380.41	9000.21	#NULL!	#NULL!	10488.7	6011.44	#NULL!	#NULL!	#NULL!	#NULL!	602	4	21	3	2	2		1	4500	375	1	1	2	2	1	1		1		2	88	8		2	2	88
B805244203	B8052442	2013	2	1	2	B805	2	8	#NULL!	3	3	1	#NULL!	6380.41	3834.78	#NULL!	#NULL!	4085.77	4628.14	#NULL!	#NULL!	#NULL!	#NULL!	602	4	21	3	2	2		1	4500	375	2	88	3	2	1	1		1		2	88	8		2	2	88
B805244204	B8052442	2013	2	1	2	B805	2	5	70	3	3	1	#NULL!	6380.41	3834.78	#NULL!	#NULL!	4085.77	4628.14	#NULL!	#NULL!	#NULL!	#NULL!	602	4	21	3	2	2		1	4500	375	2	88	3	2	1	1		1		2	88	8		2	2	88
B805254401	B8052544	2013	2	1	2	B805	1	60	#NULL!	4	4	3	5	6380.41	3558.12	6547.33	#NULL!	3666.4	4977.99	#NULL!	6935.4	#NULL!	#NULL!	602	2	11	3	2	2		1	4750	395.833	1	1	1	2	1	1		1		2	88	8		3	2	88
B805254402	B8052544	2013	2	1	2	B805	2	58	#NULL!	4	4	2	6	6380.41	4202.43	6882.2	#NULL!	5219.93	5472.35	#NULL!	7507.36	#NULL!	#NULL!	602	2	11	3	2	2		1	4750	395.833	1	1	2	2	1	1		1		2	88	8		3	2	88
B805261201	B8052612	2013	2	1	2	B805	1	43	#NULL!	4	4	4	2	6380.41	14696.6	9953.15	22168.2	#NULL!	#NULL!	29921.5	#NULL!	#NULL!	#NULL!	602	4	21	3	2	2		2	600	600	1	1	1	2	1	1		1		2	88	8		2	2	88
B805261202	B8052612	2013	2	1	2	B805	2	40	#NULL!	4	4	4	1	6380.41	8493.81	7944.3	#NULL!	11568.5	8161.93	#NULL!	15187.4	#NULL!	#NULL!	602	4	21	3	2	2		2	600	600	1	1	2	2	1	1		1		2	88	8		1	2	88
B805261203	B8052612	2013	2	1	2	B805	2	12	#NULL!	4	4	1	#NULL!	6380.41	8661.54	#NULL!	21985.5	9856.3	7751.63	#NULL!	#NULL!	28605.8	#NULL!	602	4	21	3	2	2		2	600	600	2	88	3	2	1	1		1		2	88	8		2	2	88
B805261204	B8052612	2013	2	1	2	B805	2	11	#NULL!	4	4	1	#NULL!	6380.41	8661.54	#NULL!	#NULL!	6570.87	7751.63	#NULL!	#NULL!	#NULL!	#NULL!	602	4	21	3	2	2		2	600	600	2	88	3	2	1	1		1		2	88	8		1	2	88
B805273101	B8052731	2013	2	1	2	B805	1	34	#NULL!	2	3	4	2	6380.41	25591.4	#NULL!	#NULL!	31989.2	13912.6	#NULL!	#NULL!	#NULL!	#NULL!	602	4	21	3	2	2		1	3816	318	1	1	1	2	1	1		1		2	88	8		2	2	88
B805273102	B8052731	2013	2	1	2	B805	2	34	#NULL!	2	3	4	7	6380.41	5563.88	#NULL!	#NULL!	5861.89	7674.64	#NULL!	#NULL!	#NULL!	#NULL!	602	4	21	3	2	2		1	3816	318	1	1	2	2	2	1		1		2	88	8		2	1	7
B805273103	B8052731	2013	2	1	2	B805	1	4	53	2	3	1	#NULL!	6380.41	13132	#NULL!	#NULL!	7194.11	5164.38	#NULL!	#NULL!	#NULL!	#NULL!	602	4	21	3	2	2		1	3816	318	2	88	3	2	1	1		1		2	88	8		2	2	88
B805279901	B8052799	2013	2	1	2	B805	2	33	#NULL!	3	3	4	1	6380.41	5563.88	#NULL!	#NULL!	7815.86	10232.9	#NULL!	#NULL!	#NULL!	#NULL!	602	4	23	2	2	2		1	4910	409.167	2	88	1	2	1	1		1		2	88	8		2	2	88
B805279902	B8052799	2013	2	1	2	B805	1	20	#NULL!	3	3	3	6	6380.41	16650.3	#NULL!	20478.9	#NULL!	#NULL!	#NULL!	#NULL!	#NULL!	#NULL!	602	4	23	2	2	2		1	4910	409.167	2	88	8	2	1	1		1		2	88	8		2	2	88
B805279903	B8052799	2013	2	1	2	B805	2	54	#NULL!	3	3	3	7	6380.41	7841.02	7001.14	22944.3	10701.2	7280.32	16359.8	7026.21	44780.8	17253.9	602	4	23	2	2	2		1	4910	409.167	1	4	6	2	1	1		1		2	88	8		3	2	88
B805279904	B8052799	2013	2	1	2	B805	2	30	#NULL!	3	3	4	1	6380.41	5563.88	#NULL!	#NULL!	7815.86	10232.9	#NULL!	#NULL!	#NULL!	#NULL!	602	4	23	2	2	2		1	4910	409.167	2	88	8	2	1	1		1		2	88	8		1	2	88
B805283301	B8052833	2013	2	1	2	B805	2	34	#NULL!	1	2	4	2	6380.41	5563.88	#NULL!	#NULL!	#NULL!	#NULL!	#NULL!	#NULL!	#NULL!	#NULL!	602	2	23	3	2	2		2	150	150	1	2	1	2	1	1		1		2	88	8		3	2	88
B805283302	B8052833	2013	2	1	2	B805	2	6	76	1	2	1	#NULL!	6380.41	3834.78	#NULL!	#NULL!	#NULL!	#NULL!	#NULL!	#NULL!	#NULL!	#NULL!	602	2	23	3	2	2		2	150	150	2	88	3	2	1	1		1		2	88	8		1	2	88
B805290101	B8052901	2013	2	1	2	B805	1	54	#NULL!	4	4	3	2	6380.41	17353.7	9979.84	24491.1	19070	14050.4	29696.1	12469	27341.1	35297.6	602	4	21	3	2	2		1	9200	766.667	1	1	1	2	1	1		1		2	88	8		3	2	88
B805290102	B8052901	2013	2	1	2	B805	2	47	#NULL!	4	4	3	7	6380.41	11461.2	8142.63	#NULL!	9403.08	8760.16	#NULL!	8081.03	#NULL!	#NULL!	602	4	21	3	2	2		1	9200	766.667	1	1	2	2	1	1		1		2	88	8		2	2	88
B805290103	B8052901	2013	2	1	2	B805	1	23	#NULL!	4	4	#NULL!	#NULL!	6380.41	#NULL!	#NULL!	#NULL!	22123.2	#NULL!	#NULL!	#NULL!	#NULL!	#NULL!	602	4	21	3	2	2		1	9200	766.667	2	88	3	2	1	1		1		2	88	8		#NULL!	#NULL!	#NULL!
B805290104	B8052901	2013	2	1	2	B805	1	21	#NULL!	4	4	3	7	6380.41	20632.5	#NULL!	20478.9	22123.2	20303.8	#NULL!	#NULL!	25808.7	#NULL!	602	4	21	3	2	2		1	9200	766.667	2	88	3	2	1	1		1		2	88	8		2	2	88
B806177901	B8061779	2013	2	1	1	B806	1	56	#NULL!	2	3	2	5	4016.83	10163.8	#NULL!	#NULL!	14402.6	9161.81	#NULL!	#NULL!	#NULL!	#NULL!	613	3	21	3	2	3		2	300	300	1	1	2	1	1	1		1		2	88	8		5	2	88
B806177902	B8061779	2013	2	1	1	B806	2	51	#NULL!	2	3	3	5	4016.83	4936.36	8815.21	#NULL!	#NULL!	#NULL!	#NULL!	#NULL!	#NULL!	#NULL!	613	3	21	3	2	3		2	300	300	1	1	1	2	1	1		1		2	88	8		3	2	88
B806177903	B8061779	2013	2	1	1	B806	1	26	#NULL!	2	3	3	7	4016.83	5258.64	#NULL!	17484	7508.09	15850.8	#NULL!	#NULL!	21325.3	#NULL!	613	3	21	3	2	3		2	300	300	2	88	3	2	1	1		1		2	88	8		2	2	88
B806181301	B8061813	2013	2	1	1	B806	2	53	#NULL!	1	1	2	7	4016.83	4936.36	4407.6	14444.7	10105.5	6875.05	10299.4	4423.39	14096	10862.3	613	2	23	1	1	3		1	534	44.5	1	3	1	4	1	1		1		2	88	8		4	1	7
B806181302	B8061813	2013	2	1	1	B806	1	19	#NULL!	1	1	3	7	4016.83	11154.8	#NULL!	#NULL!	#NULL!	#NULL!	#NULL!	#NULL!	#NULL!	#NULL!	613	2	23	1	1	3		1	534	44.5	2	88	3	4	2	1		1		2	88	8		3	2	88
B806183001	B8061830	2013	2	1	1	B806	2	65	#NULL!	1	1	1	6	4016.83	2311.39	4492.84	#NULL!	2311.23	2874.52	#NULL!	4605.39	#NULL!	#NULL!	613	1	10	3	1	3		1	500	41.6667	1	3	1	2	2	1		1		2	88	8		2	2	88
B806193202	B8061932	2013	2	1	1	B806	2	61	#NULL!	1	1	1	7	4016.83	3571.01	8985.68	#NULL!	4088.3	5749.03	#NULL!	9210.78	#NULL!	#NULL!	613	2	11	3	2	3		1	700	58.3333	1	1	2	2	1	1		1		2	88	8		3	2	88
B806201701	B8062017	2013	2	1	1	B806	1	60	#NULL!	4	4	3	2	4016.83	3360.05	4121.91	#NULL!	2308.2	4700.88	#NULL!	4366.22	#NULL!	#NULL!	613	3	21	3	2	1		1	9100	758.333	1	1	1	2	1	1		1		2	88	8		3	2	88
B806201702	B8062017	2013	2	1	1	B806	2	56	#NULL!	4	4	3	7	4016.83	3968.5	4332.73	#NULL!	3286.24	5167.73	#NULL!	4726.3	#NULL!	#NULL!	613	3	21	3	2	1		1	9100	758.333	1	1	2	2	1	1		1		2	88	8		3	2	88
B806201703	B8062017	2013	2	1	1	B806	2	26	#NULL!	4	4	#NULL!	#NULL!	4016.83	#NULL!	#NULL!	#NULL!	4954.38	#NULL!	#NULL!	#NULL!	#NULL!	#NULL!	613	3	21	3	2	1		1	9100	758.333	2	88	3	2	1	1		1		2	88	8		#NULL!	#NULL!	#NULL!
B806205102	B8062051	2013	2	1	1	B806	2	52	#NULL!	1	1	#NULL!	#NULL!	4016.83	9872.71	4407.6	#NULL!	10105.5	6875.05	#NULL!	4423.39	#NULL!	#NULL!	613	2	23	3	1	1		2	100	100	1	4	6	2	1	1		1		2	88	8		9	9	99
B806208502	B8062085	2013	2	1	1	B806	2	72	#NULL!	3	2	2	7	4016.83	2081.37	4492.84	#NULL!	2124.53	2874.52	#NULL!	4605.39	#NULL!	#NULL!	613	2	11	3	3	1		2	143	143	1	1	1	2	1	1		1		2	88	8		2	1	14
B806220401	B8062204	2013	2	1	1	B806	2	69	#NULL!	3	2	1	6	4016.83	2311.39	4492.84	#NULL!	3466.85	4311.77	#NULL!	4605.39	#NULL!	#NULL!	613	3	28	1	1	1		1	2332	194.333	1	3	1	2	1	1		1		2	88	8		3	2	88
B806220402	B8062204	2013	2	1	1	B806	2	22	#NULL!	1	2	3	7	4016.83	15228.3	#NULL!	#NULL!	23630.8	9375.96	#NULL!	#NULL!	#NULL!	#NULL!	613	3	28	1	1	1		1	2332	194.333	2	88	5	4	1	1		1		2	88	8		2	2	88
B806232301	B8062323	2013	2	1	1	B806	1	70	#NULL!	2	1	1	6	4016.83	1781.63	4121.91	#NULL!	1818.12	3133.92	#NULL!	4366.22	#NULL!	#NULL!	613	2	11	3	2	1		2	94	94	1	1	2	2	2	2	일본	1		1	3	1	6	3	2	88
B806232302	B8062323	2013	2	1	1	B806	2	70	#NULL!	2	1	1	6	4016.83	2081.37	4492.84	#NULL!	2124.53	2874.52	#NULL!	4605.39	#NULL!	#NULL!	613	2	11	3	2	1		2	94	94	1	1	1	2	2	1		1		2	88	8		3	1	14
B806242501	B8062425	2013	2	1	1	B806	1	56	#NULL!	3	4	#NULL!	#NULL!	4016.83	10163.8	6621.79	12604.1	9601.73	6107.87	17543.2	8222.21	14580.7	21998.8	613	4	21	3	2	1		1	6500	541.667	1	1	1	2	1	1		1		2	88	8		#NULL!	#NULL!	#NULL!
B806242502	B8062425	2013	2	1	1	B806	2	52	#NULL!	3	4	2	7	4016.83	4936.36	4407.6	#NULL!	5052.74	3437.53	#NULL!	4423.39	#NULL!	#NULL!	613	4	21	3	2	1		1	6500	541.667	1	1	2	2	1	1		1		2	88	8		2	2	88
B806242503	B8062425	2013	2	1	1	B806	1	28	#NULL!	3	4	4	3	4016.83	5258.64	#NULL!	#NULL!	5005.39	10567.2	#NULL!	#NULL!	#NULL!	#NULL!	613	4	21	3	2	1		1	6500	541.667	2	88	3	2	1	1		1		2	88	8		2	2	88
B806242504	B8062425	2013	2	1	1	B806	1	26	#NULL!	3	4	4	1	4016.83	5258.64	#NULL!	11656	5005.39	10567.2	#NULL!	#NULL!	14216.9	#NULL!	613	4	21	3	2	1		1	6500	541.667	2	88	3	2	1	1		1		2	88	8		2	2	88
B806249301	B8062493	2013	2	1	1	B806	1	72	#NULL!	2	1	#NULL!	#NULL!	4016.83	1781.63	4121.91	#NULL!	1818.12	3133.92	#NULL!	4366.22	#NULL!	#NULL!	613	2	11	3	2	4		1	984	82	1	1	1	2	2	1		1		1	2	1	5	#NULL!	#NULL!	#NULL!
B806249302	B8062493	2013	2	1	1	B806	2	70	#NULL!	2	1	1	7	4016.83	2081.37	4492.84	#NULL!	2124.53	2874.52	#NULL!	4605.39	#NULL!	#NULL!	613	2	11	3	2	4		1	984	82	1	1	2	2	1	1		1		2	88	8		2	1	7
B806251001	B8062510	2013	2	1	1	B806	1	52	#NULL!	2	3	#NULL!	#NULL!	4016.83	#NULL!	#NULL!	#NULL!	12005.7	#NULL!	#NULL!	#NULL!	#NULL!	#NULL!	613	4	39	3	2	3		1	3700	308.333	1	4	1	2	9	1		1		2	88	8		#NULL!	#NULL!	#NULL!
B806251002	B8062510	2013	2	1	1	B806	2	22	#NULL!	2	3	3	1	4016.83	20358	#NULL!	15605.8	21080.9	8334.19	#NULL!	#NULL!	10784.6	#NULL!	613	4	39	3	2	3		1	3700	308.333	2	88	3	2	1	1		1		2	88	8		3	2	88
B806251003	B8062510	2013	2	1	1	B806	1	18	#NULL!	2	3	3	6	4016.83	11154.8	#NULL!	8169.2	16259	8547.63	#NULL!	#NULL!	11370.6	#NULL!	613	4	39	3	2	3		1	3700	308.333	2	88	3	2	1	1		1		2	88	8		2	2	88
B806251004	B8062510	2013	2	1	1	B806	2	72	#NULL!	4	3	1	7	4016.83	3122.05	#NULL!	#NULL!	2124.53	3832.69	#NULL!	#NULL!	#NULL!	#NULL!	613	4	39	3	2	3		1	3700	308.333	1	3	6	2	9	1		1		2	88	8		3	2	88
B806256101	B8062561	2013	2	1	1	B806	1	76	#NULL!	3	1	2	7	4016.83	3765.77	#NULL!	#NULL!	4109.46	3133.92	#NULL!	#NULL!	#NULL!	#NULL!	613	3	29	1	1	1		2	95	95	1	1	1	3	2	1		1		2	88	8		5	2	88
B806256102	B8062561	2013	2	1	1	B806	2	73	#NULL!	2	1	1	7	4016.83	2081.37	#NULL!	#NULL!	2124.53	2874.52	#NULL!	#NULL!	#NULL!	#NULL!	613	3	29	1	1	1		2	95	95	1	1	2	3	2	1		1		2	88	8		4	2	88
B806256103	B8062561	2013	2	1	1	B806	2	46	#NULL!	1	1	4	7	4016.83	5411.59	15378.7	#NULL!	5919.76	4136.25	#NULL!	15262.4	#NULL!	#NULL!	613	3	29	1	1	1		2	95	95	1	4	3	3	2	1		1		1	99	9		3	2	88
B806257801	B8062578	2013	2	1	1	B806	2	78	#NULL!	2	1	1	6	4016.83	3580.11	4492.84	#NULL!	3547.97	2874.52	#NULL!	4605.39	#NULL!	#NULL!	613	1	10	3	1	1		1	523	43.5833	1	3	1	2	2	1		1		2	88	8		3	2	88
B806262901	B8062629	2013	2	1	1	B806	2	81	#NULL!	2	1	1	7	4016.83	3580.11	#NULL!	#NULL!	3547.97	2874.52	#NULL!	#NULL!	#NULL!	#NULL!	613	1	10	1	1	1		2	35	35	1	3	1	4	2	1		1		2	88	8		3	2	88
B806266301	B8062663	2013	2	1	1	B806	2	78	#NULL!	2	1	1	7	4016.83	3580.11	#NULL!	#NULL!	3547.97	2874.52	#NULL!	#NULL!	#NULL!	#NULL!	613	1	10	1	1	1		2	40	40	1	3	1	3	2	1		1		2	88	8		4	1	14
B806271401	B8062714	2013	2	1	1	B806	1	82	#NULL!	2	1	1	7	4016.83	3765.77	#NULL!	#NULL!	4109.46	3133.92	#NULL!	#NULL!	#NULL!	#NULL!	613	1	10	3	1	1		2	42	42	1	3	1	2	2	1		1		2	88	8		4	1	14
B806273101	B8062731	2013	2	1	1	B806	1	66	#NULL!	1	1	1	7	4016.83	1859.95	4121.91	6703.06	1942.13	3133.92	9458.75	4366.22	6874.97	9912.15	613	2	11	3	2	1		1	930	77.5	1	1	1	2	2	1		1		2	88	8		5	2	88
B807176201	B8071762	2013	2	1	2	B807	2	80	#NULL!	3	1	1	7	6849.56	6104.87	#NULL!	#NULL!	#NULL!	#NULL!	#NULL!	#NULL!	#NULL!	#NULL!	602	2	19	2	1	2		2	70	70	1	3	1	1	2	1		1		2	88	8		2	1	10
B807176202	B8071762	2013	2	1	2	B807	2	63	#NULL!	1	1	1	7	6849.56	3044.67	15322.5	#NULL!	#NULL!	#NULL!	#NULL!	#NULL!	#NULL!	#NULL!	602	2	19	2	1	2		2	70	70	1	3	8	2	1	1		1		1	99	9		3	2	88
B807183001	B8071830	2013	2	1	2	B807	1	58	#NULL!	3	3	#NULL!	#NULL!	6849.56	#NULL!	#NULL!	#NULL!	18048.5	#NULL!	#NULL!	#NULL!	#NULL!	#NULL!	602	3	21	3	2	2		1	5000	416.667	1	1	1	2	1	1		1		2	88	8		#NULL!	#NULL!	#NULL!
B807183002	B8071830	2013	2	1	2	B807	2	53	#NULL!	3	3	#NULL!	#NULL!	6849.56	16825.1	15031.8	36947	12924	17585.2	35125.4	15085.7	36055.1	37045.2	602	3	21	3	2	2		1	5000	416.667	1	1	2	2	1	1		1		2	88	8		9	9	99
B807191501	B8071915	2013	2	1	2	B807	1	49	#NULL!	4	4	#NULL!	#NULL!	6849.56	18176.6	#NULL!	#NULL!	18331	18989.4	#NULL!	#NULL!	#NULL!	#NULL!	602	3	21	3	3	2		1	8000	666.667	1	1	1	2	1	1		1		2	88	8		9	9	99
B807191502	B8071915	2013	2	1	2	B807	2	44	#NULL!	4	4	#NULL!	#NULL!	6849.56	#NULL!	#NULL!	#NULL!	12419.1	#NULL!	#NULL!	#NULL!	#NULL!	#NULL!	602	3	21	3	3	2		1	8000	666.667	1	1	2	2	1	1		1		2	88	8		#NULL!	#NULL!	#NULL!
B807200001	B8072000	2013	2	1	2	B807	1	76	#NULL!	1	1	#NULL!	#NULL!	6849.56	6421.46	7028.75	#NULL!	#NULL!	#NULL!	#NULL!	#NULL!	#NULL!	#NULL!	602	1	10	3	1	2		2	10	10	1	3	1	1	9	9		9		1	99	9		9	9	99
B807201701	B8072017	2013	2	1	2	B807	1	57	#NULL!	1	1	3	1	6849.56	17331.6	11291.6	#NULL!	16373	10415.3	#NULL!	14020.7	#NULL!	#NULL!	602	2	11	3	1	2		2	50	50	1	1	2	1	1	1		1		2	88	8		2	2	88
B807201702	B8072017	2013	2	1	2	B807	2	54	#NULL!	1	1	3	7	6849.56	8417.56	7515.92	#NULL!	8616.03	5861.73	#NULL!	7542.84	#NULL!	#NULL!	602	2	11	3	1	2		2	50	50	1	1	1	1	1	1		1		2	88	8		3	2	88
B807213601	B8072136	2013	2	1	2	B807	1	60	#NULL!	2	2	4	7	6849.56	3819.75	7028.75	#NULL!	3935.98	5344.02	#NULL!	7445.35	#NULL!	#NULL!	602	4	21	3	1	2		1	2610	217.5	1	99	2	2	2	1		1		2	88	8		3	2	88
B807213602	B8072136	2013	2	1	2	B807	2	48	#NULL!	1	2	3	6	6849.56	9227.93	8741.35	27279.4	10094.5	7053.21	36582.5	8675.23	25133.4	36700.4	602	4	21	3	1	2		1	2610	217.5	1	1	1	2	9	1		1		2	88	8		3	2	88
B807213603	B8072136	2013	2	1	2	B807	1	22	#NULL!	1	2	3	7	6849.56	17874.6	#NULL!	21984.7	22123.2	17841.1	#NULL!	#NULL!	27706.4	#NULL!	602	4	21	3	1	2		1	2610	217.5	2	88	3	2	1	1		1		2	88	8		3	2	88
B807213604	B8072136	2013	2	1	2	B807	1	19	#NULL!	2	2	3	7	6849.56	19021.4	#NULL!	#NULL!	25461	10931.7	#NULL!	#NULL!	#NULL!	#NULL!	602	4	21	3	1	2		1	2610	217.5	2	88	3	2	1	1		1		2	88	8		1	2	88
B807218702	B8072187	2013	2	1	2	B807	2	39	#NULL!	3	3	4	7	6849.56	9661.99	#NULL!	#NULL!	11260	6453.46	#NULL!	#NULL!	#NULL!	#NULL!	602	3	23	3	1	2		2	370	370	1	1	1	2	1	1		1		2	88	8		2	2	88
B807218703	B8072187	2013	2	1	2	B807	2	10	#NULL!	3	3	1	#NULL!	6849.56	9298.41	#NULL!	#NULL!	7054.02	6241.21	#NULL!	#NULL!	#NULL!	#NULL!	602	3	23	3	1	2		2	370	370	2	88	3	2	1	1		1		2	88	8		2	1	7
B807218704	B8072187	2013	2	1	2	B807	1	7	#NULL!	3	3	1	#NULL!	6849.56	5591.97	#NULL!	#NULL!	5591.97	4736.71	#NULL!	#NULL!	#NULL!	#NULL!	602	3	23	3	1	2		2	370	370	2	88	3	2	1	1		1		2	88	8		2	1	7
B807222101	B8072221	2013	2	1	2	B807	1	70	#NULL!	2	1	4	7	6849.56	6076.15	14057.5	#NULL!	6200.57	10688	#NULL!	14890.7	#NULL!	#NULL!	602	2	11	3	2	2		2	93	93	1	1	1	2	1	1		1		2	88	8		4	2	88
B807230601	B8072306	2013	2	1	2	B807	1	35	#NULL!	4	4	4	2	6849.56	17266.1	#NULL!	#NULL!	14814.9	11551.9	#NULL!	#NULL!	#NULL!	#NULL!	602	4	21	3	2	2		1	6124	510.333	1	1	1	2	1	1		1		2	88	8		3	2	88
B807230602	B8072306	2013	2	1	2	B807	2	36	#NULL!	3	4	4	7	6849.56	9661.99	#NULL!	20576.3	11260	6453.46	#NULL!	#NULL!	18686	#NULL!	602	4	21	3	2	2		1	6124	510.333	1	1	2	2	1	1		1		2	88	8		2	2	88
B807230603	B8072306	2013	2	1	2	B807	1	5	62	4	4	1	#NULL!	6849.56	5591.97	#NULL!	#NULL!	5591.97	4736.71	#NULL!	#NULL!	#NULL!	#NULL!	602	4	21	3	2	2		1	6124	510.333	2	88	3	2	1	1		1		2	88	8		1	2	88
B807230604	B8072306	2013	2	1	2	B807	2	3	39	4	4	1	#NULL!	6849.56	13077.5	#NULL!	#NULL!	13077.5	5299.02	#NULL!	#NULL!	#NULL!	#NULL!	602	4	21	3	2	2		1	6124	510.333	2	88	3	2	1	1		1		2	88	8		2	1	3
B807234001	B8072340	2013	2	1	2	B807	1	40	#NULL!	1	2	4	5	6849.56	15777.3	10685	#NULL!	15279.5	11219.5	#NULL!	12744.7	#NULL!	#NULL!	602	5	21	3	1	2		2	195	195	1	1	1	2	1	1		1		2	88	8		2	2	88
B807234002	B8072340	2013	2	1	2	B807	2	40	#NULL!	1	2	4	1	6849.56	9118.35	8528.44	#NULL!	8279.42	6571.56	#NULL!	8152.08	#NULL!	#NULL!	602	5	21	3	1	2		2	195	195	1	1	2	2	1	1		1		2	88	8		1	2	88
B807234003	B8072340	2013	2	1	2	B807	2	13	#NULL!	1	2	1	#NULL!	6849.56	9298.41	#NULL!	#NULL!	7054.02	6241.21	#NULL!	#NULL!	#NULL!	#NULL!	602	5	21	3	1	2		2	195	195	2	88	3	2	2	1		1		2	88	8		1	2	88
B807234004	B8072340	2013	2	1	2	B807	2	8	#NULL!	1	2	1	#NULL!	6849.56	4116.74	#NULL!	#NULL!	4386.2	4968.44	#NULL!	#NULL!	#NULL!	#NULL!	602	5	21	3	1	2		2	195	195	2	88	3	2	2	1		1		2	88	8		1	2	88
B807234005	B8072340	2013	2	1	2	B807	1	5	64	1	2	1	#NULL!	6849.56	5591.97	#NULL!	#NULL!	5591.97	4736.71	#NULL!	#NULL!	#NULL!	#NULL!	602	5	21	3	1	2		2	195	195	2	88	3	2	2	1		1		2	88	8		1	2	88
B807242502	B8072425	2013	2	1	2	B807	2	41	#NULL!	3	3	4	1	6849.56	17727.3	#NULL!	#NULL!	16558.8	18442.7	#NULL!	#NULL!	#NULL!	#NULL!	602	3	21	3	1	2		2	350	350	1	1	2	2	1	1		9		2	88	8		4	1	14
B807242503	B8072425	2013	2	1	2	B807	2	11	#NULL!	3	3	#NULL!	#NULL!	6849.56	#NULL!	#NULL!	#NULL!	7054.02	#NULL!	#NULL!	#NULL!	#NULL!	#NULL!	602	3	21	3	1	2		2	350	350	2	88	3	2	1	1		1		2	88	8		#NULL!	#NULL!	#NULL!
B807251001	B8072510	2013	2	1	2	B807	2	71	#NULL!	4	3	3	7	6849.56	3549.18	7661.27	#NULL!	3622.79	4901.68	#NULL!	7853.19	#NULL!	#NULL!	602	1	10	3	2	2		2	200	200	1	3	1	1	1	1		1		2	88	8		3	2	88
B807257801	B8072578	2013	2	1	2	B807	1	69	#NULL!	4	3	4	7	6849.56	6343.23	#NULL!	#NULL!	6623.5	10688	#NULL!	#NULL!	#NULL!	#NULL!	602	4	21	3	2	2		2	390	390	1	1	1	2	1	1		1		2	88	8		4	2	88
B807257802	B8072578	2013	2	1	2	B807	2	63	#NULL!	3	3	2	3	6849.56	6089.35	15322.5	49544.3	6971.44	9803.35	47737.6	15706.4	57417	49195.5	602	4	21	3	2	2		2	390	390	1	1	2	2	1	1		1		2	88	8		4	1	14
B807268001	B8072680	2013	2	1	2	B807	1	39	#NULL!	3	4	#NULL!	#NULL!	6849.56	#NULL!	#NULL!	#NULL!	14814.9	#NULL!	#NULL!	#NULL!	#NULL!	#NULL!	602	4	21	3	2	2		1	6000	500	1	1	1	2	1	1		1		2	88	8		#NULL!	#NULL!	#NULL!
B807268002	B8072680	2013	2	1	2	B807	2	33	#NULL!	3	4	4	7	6849.56	11946	#NULL!	#NULL!	6292.91	10985.3	#NULL!	#NULL!	#NULL!	#NULL!	602	4	21	3	2	2		1	6000	500	1	1	2	2	1	1		1		2	88	8		2	2	88
B807268003	B8072680	2013	2	1	2	B807	2	5	68	4	4	1	#NULL!	6849.56	4116.74	#NULL!	#NULL!	4386.2	6624.59	#NULL!	#NULL!	#NULL!	#NULL!	602	4	21	3	2	2		1	6000	500	2	88	3	2	1	1		1		2	88	8		2	2	88
B807268004	B8072680	2013	2	1	2	B807	1	2	25	3	4	1	#NULL!	6849.56	14097.6	#NULL!	#NULL!	7723.09	7392.15	#NULL!	#NULL!	#NULL!	#NULL!	602	4	21	3	2	2		1	6000	500	2	88	3	2	1	1		1		2	88	8		2	1	5
B807271401	B8072714	2013	2	1	2	B807	1	41	#NULL!	4	4	3	5	6849.56	15777.3	10685	#NULL!	15279.5	11219.5	#NULL!	12744.7	#NULL!	#NULL!	602	1	10	3	2	2		1	4000	333.333	2	88	1	2	1	1		1		2	88	8		3	2	88
B807281601	B8072816	2013	2	1	2	B807	1	47	#NULL!	3	3	4	2	6849.56	14044.7	12496.7	#NULL!	#NULL!	#NULL!	#NULL!	#NULL!	#NULL!	#NULL!	602	3	21	3	2	2		2	400	400	1	1	1	2	1	1		1		2	88	8		3	2	88
B807281602	B8072816	2013	2	1	2	B807	2	46	#NULL!	3	3	4	3	6849.56	9227.93	8741.35	27279.4	18867.9	10579.8	36582.5	17350.5	25133.4	36700.4	602	3	21	3	2	2		2	400	400	1	1	2	2	1	1		1		2	88	8		3	2	88
B807281603	B8072816	2013	2	1	2	B807	1	8	#NULL!	3	3	1	#NULL!	6849.56	5591.97	#NULL!	#NULL!	5591.97	7105.07	#NULL!	#NULL!	#NULL!	#NULL!	602	3	21	3	2	2		2	400	400	2	88	3	2	1	1		1		2	88	8		2	2	88
B807286701	B8072867	2013	2	1	2	B807	2	67	#NULL!	4	3	3	7	6849.56	3941.43	#NULL!	#NULL!	3941.16	4901.68	#NULL!	#NULL!	#NULL!	#NULL!	602	1	10	3	1	2		1	2000	166.667	1	3	1	1	1	1		1		2	88	8		3	1	14
B808174501	B8081745	2013	2	1	1	B808	1	64	#NULL!	1	1	3	7	7961.92	4440.07	16340.4	26572.8	4575.18	6211.88	37497.2	17308.9	27254.3	39294.6	613	2	29	3	1	1		2	57	57	1	4	1	1	2	1		1		2	88	8		3	2	88
B808174502	B8081745	2013	2	1	1	B808	2	88	#NULL!	2	1	1	7	7961.92	7096.29	#NULL!	#NULL!	7032.59	5697.7	#NULL!	#NULL!	#NULL!	#NULL!	613	2	29	3	1	1		2	57	57	1	3	6	2	2	1		1		2	88	8		5	1	14
B808181302	B8081813	2013	2	1	1	B808	1	68	#NULL!	1	1	3	5	7961.92	7373.36	16340.4	#NULL!	7699.15	12423.8	#NULL!	17308.9	#NULL!	#NULL!	613	2	22	1	1	1		2	89	89	1	99	1	2	1	1		1		2	88	8		3	2	88
B808191501	B8081915	2013	2	1	1	B808	1	54	#NULL!	3	4	#NULL!	#NULL!	7961.92	17353.7	#NULL!	#NULL!	20205.8	13149.8	#NULL!	#NULL!	#NULL!	#NULL!	613	2	11	3	1	1		2	410	410	1	1	1	2	1	1		1		2	88	8		#NULL!	#NULL!	#NULL!
B808191502	B8081915	2013	2	1	1	B808	2	49	#NULL!	3	4	2	3	7961.92	10726.5	19359.6	#NULL!	11733.8	8198.65	#NULL!	20168.2	#NULL!	#NULL!	613	2	11	3	1	1		2	410	410	1	1	2	2	1	1		1		2	88	8		4	2	88
B808200002	B8082000	2013	2	1	1	B808	2	32	#NULL!	4	4	#NULL!	#NULL!	7961.92	13886	#NULL!	35101.1	14629.8	18268.4	#NULL!	#NULL!	37753.7	#NULL!	613	4	21	3	1	1		1	6684	557	1	1	2	2	1	1		1		2	88	8		9	9	99
B808200003	B8082000	2013	2	1	1	B808	1	2	35	4	4	#NULL!	#NULL!	7961.92	#NULL!	#NULL!	#NULL!	8977.31	#NULL!	#NULL!	#NULL!	#NULL!	#NULL!	613	4	21	3	1	1		1	6684	557	2	88	3	2	1	1		1		2	88	8		#NULL!	#NULL!	#NULL!
B808203401	B8082034	2013	2	1	1	B808	1	69	#NULL!	3	3	4	5	7961.92	7373.36	#NULL!	#NULL!	3849.58	12423.8	#NULL!	#NULL!	#NULL!	#NULL!	613	2	11	3	3	1		1	3000	250	1	1	1	1	1	1		1		2	88	8		3	2	88
B808203402	B8082034	2013	2	1	1	B808	2	64	#NULL!	3	3	#NULL!	#NULL!	7961.92	#NULL!	#NULL!	#NULL!	4051.8	#NULL!	#NULL!	#NULL!	#NULL!	#NULL!	613	2	11	3	3	1		1	3000	250	1	1	2	1	1	1		1		2	88	8		#NULL!	#NULL!	#NULL!
B808235701	B8082357	2013	2	1	1	B808	2	25	#NULL!	4	4	4	1	7961.92	10545.5	#NULL!	13247.7	9820.29	12223.9	#NULL!	#NULL!	16044	#NULL!	613	1	10	3	2	4		1	3500	291.667	2	88	1	2	1	1		1		2	88	8		2	2	88
B808261201	B8082612	2013	2	1	1	B808	1	65	#NULL!	3	3	1	7	7961.92	5530.02	16340.4	39859.3	5774.36	9317.82	37497.2	17308.9	40881.5	39294.6	613	3	21	3	1	5		2	311	311	1	1	2	2	1	1		1		2	88	8		3	2	88
B808261202	B8082612	2013	2	1	1	B808	2	62	#NULL!	3	3	1	3	7961.92	5308.69	#NULL!	#NULL!	6077.7	8546.55	#NULL!	#NULL!	#NULL!	#NULL!	613	3	21	3	1	5		2	311	311	1	1	1	2	1	1		1		2	88	8		3	2	88
B808271401	B8082714	2013	2	1	1	B808	1	61	#NULL!	2	2	4	5	7961.92	4440.07	8170.21	#NULL!	4575.18	6211.88	#NULL!	8654.47	#NULL!	#NULL!	613	1	10	3	2	1		1	1200	100	1	3	1	1	2	1		1		2	88	8		3	1	3
B808273101	B8082731	2013	2	1	1	B808	2	52	#NULL!	1	2	4	6	7961.92	9784.56	8736.5	14315.7	10015.3	6813.67	20414.9	8767.79	13970.1	21530.6	613	1	10	3	2	1		1	1300	108.333	1	4	1	2	1	1		1		2	88	8		3	2	88
B808274801	B8082748	2013	2	1	1	B808	1	64	#NULL!	1	1	2	7	7961.92	4440.07	#NULL!	#NULL!	4575.18	6211.88	#NULL!	#NULL!	#NULL!	#NULL!	613	1	10	3	1	1		2	20	20	2	88	1	1	2	1		1		2	88	8		4	2	88
B808290101	B8082901	2013	2	1	1	B808	1	61	#NULL!	4	4	4	1	7961.92	4440.07	8170.21	#NULL!	4575.18	6211.88	#NULL!	8654.47	#NULL!	#NULL!	613	2	11	3	2	1		1	5000	416.667	1	1	1	2	1	1		1		2	88	8		3	2	88
B808290102	B8082901	2013	2	1	1	B808	2	60	#NULL!	4	4	3	5	7961.92	3539.12	8905.45	#NULL!	4051.8	5697.7	#NULL!	9128.54	#NULL!	#NULL!	613	2	11	3	2	1		1	5000	416.667	1	1	2	2	1	1		1		2	88	8		3	2	88
B808296901	B8082969	2013	2	1	1	B808	2	57	#NULL!	1	1	1	6	7961.92	5244.09	8588.09	#NULL!	6513.79	6828.78	#NULL!	9368.2	#NULL!	#NULL!	613	2	19	3	1	1		2	70	70	1	4	1	1	1	1		1		2	88	8		5	1	14
B808296902	B8082969	2013	2	1	1	B808	2	68	#NULL!	1	1	1	7	7961.92	4581.51	8905.45	#NULL!	4581.2	5697.7	#NULL!	9128.54	#NULL!	#NULL!	613	2	19	3	1	1		2	70	70	2	88	10	9	9	1		1		1	99	9		3	2	88
B808302002	B8083020	2013	2	1	1	B808	2	64	#NULL!	1	1	1	7	7961.92	10617.4	17810.9	#NULL!	12155.4	17093.1	#NULL!	18257.1	#NULL!	#NULL!	613	3	23	3	3	1		2	25	25	1	3	1	2	1	1		1		2	88	8		3	2	88
B808308801	B8083088	2013	2	1	1	B808	2	76	#NULL!	4	2	1	7	7961.92	7096.29	8905.45	#NULL!	7032.59	5697.7	#NULL!	9128.54	#NULL!	#NULL!	613	1	10	3	2	5		1	1500	125	1	3	1	1	2	1		1		2	88	8		2	2	88
B809169402	B8091694	2013	2	1	2	B809	2	55	#NULL!	2	2	1	5	7078.27	4662.07	7634.94	#NULL!	5790.86	6070.89	#NULL!	8328.47	#NULL!	#NULL!	602	2	23	3	3	2		1	2120	176.667	1	1	1	2	1	1		1		2	88	8		4	2	88
B809169403	B8091694	2013	2	1	2	B809	2	29	#NULL!	1	2	4	1	7078.27	9375.11	#NULL!	#NULL!	8730.39	10867.3	#NULL!	#NULL!	#NULL!	#NULL!	602	2	23	3	3	2		1	2120	176.667	2	88	3	2	1	1		1		2	88	8		2	2	88
B809171101	B8091711	2013	2	1	2	B809	1	57	#NULL!	3	3	3	5	7078.27	17337.8	11668.6	16657.8	16919.7	10763	30913.8	14488.8	19270.1	38765.3	602	3	21	3	3	2		1	5000	416.667	1	1	1	2	1	1		1		2	88	8		3	1	7
B809171102	B8091711	2013	2	1	2	B809	2	52	#NULL!	3	3	3	3	7078.27	8698.63	7766.88	#NULL!	8903.72	6057.46	#NULL!	7794.7	#NULL!	#NULL!	602	3	21	3	3	2		1	5000	416.667	1	1	2	2	1	1		1		2	88	8		3	2	88
B809171103	B8091711	2013	2	1	2	B809	2	26	#NULL!	3	3	4	2	7078.27	9375.11	#NULL!	17666.1	8730.39	10867.3	#NULL!	#NULL!	21395	#NULL!	602	3	21	3	3	2		1	5000	416.667	2	88	3	2	1	1		1		2	88	8		3	2	88
B809174502	B8091745	2013	2	1	2	B809	2	48	#NULL!	2	2	3	7	7078.27	14304.1	18066.5	#NULL!	18867.9	18370	#NULL!	17929.8	#NULL!	#NULL!	602	3	21	3	2	2		2	200	200	1	1	2	2	1	1		1		2	88	8		3	1	14
B809174503	B8091745	2013	2	1	2	B809	2	20	#NULL!	1	2	4	7	7078.27	20358	#NULL!	#NULL!	#NULL!	#NULL!	#NULL!	#NULL!	#NULL!	#NULL!	602	3	21	3	2	2		2	200	200	2	88	3	2	1	1		1		2	88	8		3	2	88
B809176201	B8091762	2013	2	1	2	B809	1	65	#NULL!	1	1	3	7	7078.27	3277.51	7263.44	23623.7	3422.33	5522.46	33335.6	7693.96	24229.5	34933.5	602	3	27	3	2	2		2	50	50	1	1	1	2	1	1		1		2	88	8		2	1	7
B809176202	B8091762	2013	2	1	2	B809	2	59	#NULL!	1	1	3	7	7078.27	4662.07	7634.94	#NULL!	5790.86	6070.89	#NULL!	8328.47	#NULL!	#NULL!	602	3	27	3	2	2		2	50	50	1	1	2	2	1	1		1		2	88	8		3	1	14
B809176203	B8091762	2013	2	1	2	B809	2	5	64	1	1	1	#NULL!	7078.27	4254.2	#NULL!	#NULL!	4532.66	5134.34	#NULL!	#NULL!	#NULL!	#NULL!	602	3	27	3	2	2		2	50	50	2	88	5	2	1	1		1		2	88	8		3	1	7
B809188101	B8091881	2013	2	1	2	B809	1	40	#NULL!	3	3	#NULL!	#NULL!	7078.27	#NULL!	#NULL!	#NULL!	15789.7	#NULL!	#NULL!	#NULL!	#NULL!	#NULL!	602	4	21	3	2	2		1	5500	458.333	1	1	1	1	1	1		1		2	88	8		#NULL!	#NULL!	#NULL!
B809188102	B8091881	2013	2	1	2	B809	2	40	#NULL!	3	3	4	2	7078.27	17727.3	17626.4	29872.7	8555.87	9054.65	37536.6	16848.6	26733.4	39167.8	602	4	21	3	2	2		1	5500	458.333	1	1	2	2	1	1		1		2	88	8		3	2	88
B809188103	B8091881	2013	2	1	2	B809	2	9	#NULL!	3	3	1	#NULL!	7078.27	4254.2	#NULL!	#NULL!	4532.66	6845.79	#NULL!	#NULL!	#NULL!	#NULL!	602	4	21	3	2	2		1	5500	458.333	2	88	3	2	1	1		1		2	88	8		2	2	88
B809188104	B8091881	2013	2	1	2	B809	1	9	#NULL!	3	3	1	#NULL!	7078.27	5778.69	#NULL!	#NULL!	5778.69	6526.49	#NULL!	#NULL!	#NULL!	#NULL!	602	4	21	3	2	2		1	5500	458.333	2	88	3	5	1	1		1		2	88	8		2	1	2
B809189801	B8091898	2013	2	1	2	B809	1	72	#NULL!	2	1	3	7	7078.27	3139.52	7263.44	#NULL!	3203.8	5522.46	#NULL!	7693.96	#NULL!	#NULL!	602	2	11	3	2	2		2	65	65	1	1	1	2	2	1		1		2	88	8		3	2	88
B809189802	B8091898	2013	2	1	2	B809	2	66	#NULL!	1	1	3	7	7078.27	4073.03	7917.09	34016.7	4072.75	5065.35	49331.6	8115.41	33270.9	50838.2	602	2	11	3	2	2		2	65	65	1	1	2	2	2	1		1		2	88	8		3	1	14
B809194901	B8091949	2013	2	1	2	B809	1	66	#NULL!	2	2	2	4	7078.27	4916.27	7263.44	#NULL!	5133.5	8283.68	#NULL!	7693.96	#NULL!	#NULL!	602	3	21	3	2	2		2	170	170	1	1	1	2	2	1		1		2	88	8		3	2	88
B809194902	B8091949	2013	2	1	2	B809	2	63	#NULL!	2	2	2	7	7078.27	4719.5	7917.09	#NULL!	5403.16	7598.02	#NULL!	8115.41	#NULL!	#NULL!	602	3	21	3	2	2		2	170	170	1	1	2	2	2	1		1		2	88	8		4	1	7
B809215302	B8092153	2013	2	1	2	B809	2	44	#NULL!	3	3	3	2	7078.27	9422.82	8813.21	#NULL!	8555.87	6790.98	#NULL!	8424.28	#NULL!	#NULL!	602	3	23	3	1	2		1	4900	408.333	1	1	1	2	1	1		1		2	88	8		3	1	2
B809215303	B8092153	2013	2	1	2	B809	2	16	#NULL!	3	3	2	7	7078.27	15440.6	#NULL!	24153.8	15032.4	8953	#NULL!	#NULL!	28014.6	#NULL!	602	3	23	3	1	2		1	4900	408.333	2	88	3	2	1	1		1		2	88	8		3	2	88
B809215304	B8092153	2013	2	1	2	B809	2	12	#NULL!	3	3	1	#NULL!	7078.27	9608.89	#NULL!	#NULL!	7289.56	6449.6	#NULL!	#NULL!	#NULL!	#NULL!	602	3	23	3	1	2		1	4900	408.333	2	88	3	2	1	1		1		2	88	8		3	1	1
B809218701	B8092187	2013	2	1	2	B809	1	54	#NULL!	1	1	3	7	7078.27	16990.2	11071.4	40754.8	20205.8	11690.4	32944.1	13832.8	30331.5	39158.3	602	4	21	3	3	2		2	100	100	1	1	2	1	9	1		1		1	99	9		3	2	88
B809218702	B8092187	2013	2	1	2	B809	2	57	#NULL!	1	1	1	5	7078.27	4662.07	7634.94	#NULL!	5790.86	6070.89	#NULL!	8328.47	#NULL!	#NULL!	602	4	21	3	3	2		2	100	100	1	1	1	1	1	1		1		2	88	8		3	2	88
B809218703	B8092187	2013	2	1	2	B809	2	35	#NULL!	1	1	4	7	7078.27	9984.6	#NULL!	#NULL!	11635.9	6668.94	#NULL!	#NULL!	#NULL!	#NULL!	602	4	21	3	3	2		2	100	100	2	88	3	1	9	1		1		2	88	8		2	1	3
B809218705	B8092187	2013	2	1	2	B809	2	16	#NULL!	1	1	2	7	7078.27	15440.6	#NULL!	12076.9	15032.4	8953	#NULL!	#NULL!	18676.4	#NULL!	602	4	21	3	3	2		2	100	100	2	88	3	1	2	1		1		2	88	8		1	1	7
B809234002	B8092340	2013	2	1	2	B809	2	57	#NULL!	2	2	2	5	7078.27	6216.1	15269.9	#NULL!	#NULL!	#NULL!	#NULL!	#NULL!	#NULL!	#NULL!	602	4	21	3	2	2		2	290	290	1	1	1	2	1	1		1		2	88	8		3	2	88
B809234003	B8092340	2013	2	1	2	B809	2	34	#NULL!	2	2	4	7	7078.27	8229.9	#NULL!	#NULL!	#NULL!	#NULL!	#NULL!	#NULL!	#NULL!	#NULL!	602	4	21	3	2	2		2	290	290	2	88	3	2	1	1		1		2	88	8		3	1	14
B809234004	B8092340	2013	2	1	2	B809	2	32	#NULL!	2	2	#NULL!	#NULL!	7078.27	8229.9	#NULL!	#NULL!	#NULL!	#NULL!	#NULL!	#NULL!	#NULL!	#NULL!	602	4	21	3	2	2		2	290	290	2	88	3	2	1	1		1		2	88	8		#NULL!	#NULL!	#NULL!
B809242501	B8092425	2013	2	1	2	B809	1	43	#NULL!	#NULL!	#NULL!	#NULL!	#NULL!	7078.27	17784.3	11041.8	24592.8	15789.7	18978.1	16597.1	13170.2	29901.9	20714.8	602	#NULL!	#NULL!	#NULL!	#NULL!	#NULL!		#NULL!	#NULL!	#NULL!	#NULL!	#NULL!	#NULL!	#NULL!	#NULL!	#NULL!		#NULL!		#NULL!	#NULL!	#NULL!		#NULL!	#NULL!	#NULL!
B809242502	B8092425	2013	2	1	2	B809	2	28	#NULL!	#NULL!	#NULL!	#NULL!	#NULL!	7078.27	#NULL!	#NULL!	#NULL!	8730.39	#NULL!	#NULL!	#NULL!	#NULL!	#NULL!	602	#NULL!	#NULL!	#NULL!	#NULL!	#NULL!		#NULL!	#NULL!	#NULL!	#NULL!	#NULL!	#NULL!	#NULL!	#NULL!	#NULL!		#NULL!		#NULL!	#NULL!	#NULL!		#NULL!	#NULL!	#NULL!
B809242503	B8092425	2013	2	1	2	B809	1	2	25	#NULL!	#NULL!	#NULL!	#NULL!	7078.27	#NULL!	#NULL!	#NULL!	7980.96	#NULL!	#NULL!	#NULL!	#NULL!	#NULL!	602	#NULL!	#NULL!	#NULL!	#NULL!	#NULL!		#NULL!	#NULL!	#NULL!	#NULL!	#NULL!	#NULL!	#NULL!	#NULL!	#NULL!		#NULL!		#NULL!	#NULL!	#NULL!		#NULL!	#NULL!	#NULL!
B809256101	B8092561	2013	2	1	2	B809	1	64	#NULL!	3	3	3	7	7078.27	3947.29	14526.9	17717.8	4067.41	5522.46	33335.6	15387.9	18172.1	34933.5	602	3	21	3	2	2		1	4452	371	1	1	1	1	1	1		1		2	88	8		3	2	88
B809256102	B8092561	2013	2	1	2	B809	2	60	#NULL!	4	3	1	7	7078.27	3146.34	#NULL!	#NULL!	3602.11	5065.35	#NULL!	#NULL!	#NULL!	#NULL!	602	3	21	3	2	2		1	4452	371	1	1	2	1	1	1		1		2	88	8		2	2	88
B809256103	B8092561	2013	2	1	2	B809	1	22	#NULL!	3	3	3	7	7078.27	18471.5	#NULL!	17039	22123.2	18436.8	#NULL!	#NULL!	21473.6	#NULL!	602	3	21	3	2	2		1	4452	371	2	88	3	1	1	1		1		2	88	8		1	2	88
B809257801	B8092578	2013	2	1	2	B809	2	61	#NULL!	3	3	3	1	7078.27	9439.01	7917.09	#NULL!	#NULL!	#NULL!	#NULL!	#NULL!	#NULL!	#NULL!	602	3	23	3	3	2		1	3650	304.167	1	4	1	2	1	1		1		2	88	8		2	2	88
B809262901	B8092629	2013	2	1	2	B809	1	54	#NULL!	3	4	3	2	7078.27	16990.2	11071.4	#NULL!	20205.8	17535.6	#NULL!	13832.8	#NULL!	#NULL!	602	3	21	3	3	2		1	6500	541.667	1	1	1	2	2	1		1		2	88	8		3	2	88
B809262902	B8092629	2013	2	1	2	B809	2	53	#NULL!	4	4	3	7	7078.27	8698.63	7766.88	19090.3	13355.6	9086.19	36298.3	7794.7	37259	38282.1	602	3	21	3	3	2		1	6500	541.667	1	1	2	2	1	1		1		2	88	8		3	2	88
B809262903	B8092629	2013	2	1	2	B809	2	28	#NULL!	4	4	4	2	7078.27	9375.11	#NULL!	17666.1	#NULL!	#NULL!	#NULL!	#NULL!	#NULL!	#NULL!	602	3	21	3	3	2		1	6500	541.667	2	88	3	2	9	1		1		2	88	8		3	2	88
B809274801	B8092748	2013	2	1	2	B809	1	40	#NULL!	2	3	4	2	7078.27	16304.1	11041.8	#NULL!	15789.7	11594.1	#NULL!	13170.2	#NULL!	#NULL!	602	4	21	3	2	2		1	4200	350	1	1	1	2	2	1		1		2	88	8		3	2	88
B809274802	B8092748	2013	2	1	2	B809	2	41	#NULL!	2	3	4	3	7078.27	9422.82	8813.21	#NULL!	8555.87	6790.98	#NULL!	8424.28	#NULL!	#NULL!	602	4	21	3	2	2		1	4200	350	1	1	2	2	1	1		1		2	88	8		2	2	88
B809274803	B8092748	2013	2	1	2	B809	1	11	#NULL!	2	3	1	#NULL!	7078.27	12633.1	#NULL!	12098.9	10202	5694.04	#NULL!	#NULL!	23561	#NULL!	602	4	21	3	2	2		1	4200	350	2	88	3	2	1	1		1		2	88	8		1	2	88
B809274804	B8092748	2013	2	1	2	B809	2	7	#NULL!	2	3	1	#NULL!	7078.27	4254.2	#NULL!	#NULL!	4532.66	5134.34	#NULL!	#NULL!	#NULL!	#NULL!	602	4	21	3	2	2		1	4200	350	2	88	3	2	1	1		1		2	88	8		1	1	14
B809286701	B8092867	2013	2	1	2	B809	1	38	#NULL!	2	3	4	5	7078.27	17266.1	#NULL!	#NULL!	15309.6	11937.6	#NULL!	#NULL!	#NULL!	#NULL!	602	4	21	3	2	2		1	4000	333.333	1	1	1	2	1	1		1		2	88	8		2	2	88
B809286702	B8092867	2013	2	1	2	B809	2	38	#NULL!	2	3	3	7	7078.27	9984.6	#NULL!	21263.3	11635.9	6668.94	#NULL!	#NULL!	19309.9	#NULL!	602	4	21	3	2	2		1	4000	333.333	1	1	2	2	1	1		1		2	88	8		3	2	88
B809286703	B8092867	2013	2	1	2	B809	1	8	#NULL!	2	3	1	#NULL!	7078.27	5778.69	#NULL!	#NULL!	5778.69	4894.87	#NULL!	#NULL!	#NULL!	#NULL!	602	4	21	3	2	2		1	4000	333.333	2	88	3	2	1	1		1		2	88	8		3	2	88
B809286704	B8092867	2013	2	1	2	B809	1	6	78	2	3	1	#NULL!	7078.27	5778.69	#NULL!	#NULL!	5778.69	4894.87	#NULL!	#NULL!	#NULL!	#NULL!	602	4	21	3	2	2		1	4000	333.333	2	88	3	2	1	1		1		2	88	8		2	2	88
B810169401	B8101694	2013	2	1	1	B810	2	73	#NULL!	3	1	1	6	6728.18	3486.29	7525.51	#NULL!	3558.59	4814.82	#NULL!	7714.03	#NULL!	#NULL!	613	1	10	3	1	1		2	75	75	1	1	1	1	2	1		1		2	88	8		4	2	88
B810177901	B8101779	2013	2	1	1	B810	1	70	#NULL!	4	3	3	1	6728.18	4476.36	6904.19	33682.9	4568.02	7873.98	31686.8	7313.42	34546.7	33205.7	613	3	21	3	1	1		1	4400	366.667	1	1	1	1	1	1		1		2	88	8		3	2	88
B810177902	B8101779	2013	2	1	1	B810	2	67	#NULL!	4	3	2	7	6728.18	5807.38	7525.51	#NULL!	5806.98	7222.22	#NULL!	7714.03	#NULL!	#NULL!	613	3	21	3	1	1		1	4400	366.667	1	1	2	1	1	1		1		1	99	9		4	2	88
B810189801	B8101898	2013	2	1	1	B810	1	67	#NULL!	2	2	3	7	6728.18	6230.82	13808.4	#NULL!	3253.07	10498.6	#NULL!	14626.8	#NULL!	#NULL!	613	2	11	3	3	1		2	110	110	1	1	2	2	1	1		1		2	88	8		3	1	4
B810189802	B8101898	2013	2	1	1	B810	2	60	#NULL!	2	2	#NULL!	#NULL!	6728.18	#NULL!	#NULL!	#NULL!	3423.95	#NULL!	#NULL!	#NULL!	#NULL!	#NULL!	613	2	11	3	3	1		2	110	110	1	1	1	2	1	1		1		2	88	8		#NULL!	#NULL!	#NULL!
B810194901	B8101949	2013	2	1	1	B810	2	71	#NULL!	2	1	1	7	6728.18	3486.29	7525.51	#NULL!	3558.59	4814.82	#NULL!	7714.03	#NULL!	#NULL!	613	1	10	3	2	1		1	780	65	1	4	1	2	1	2	일본	1		2	88	8		2	1	6
B810196601	B8101966	2013	2	1	1	B810	2	72	#NULL!	2	1	1	7	6728.18	3486.29	7525.51	#NULL!	3558.59	4814.82	#NULL!	7714.03	#NULL!	#NULL!	613	1	10	1	1	1		2	37	37	1	3	1	3	2	1		1		2	88	8		3	2	88
B810198301	B8101983	2013	2	1	1	B810	1	72	#NULL!	3	2	3	7	6728.18	2984.24	6904.19	11227.6	3045.34	5249.32	15843.4	7313.42	11515.6	16602.8	613	1	10	3	2	1		1	1290	107.5	1	1	1	2	2	1		1		2	88	8		3	2	88
B810200001	B8102000	2013	2	1	1	B810	1	61	#NULL!	2	2	1	7	6728.18	3752.06	6904.19	#NULL!	7732.47	10498.6	#NULL!	14626.8	#NULL!	#NULL!	613	2	11	3	2	1		1	2506	208.833	1	1	1	2	1	1		1		1	3	1	6	3	2	88
B810200002	B8102000	2013	2	1	1	B810	2	61	#NULL!	3	2	#NULL!	#NULL!	6728.18	2990.72	7525.51	#NULL!	#NULL!	#NULL!	#NULL!	#NULL!	#NULL!	#NULL!	613	2	11	3	2	1		1	2506	208.833	1	1	2	2	1	1		1		2	88	8		#NULL!	#NULL!	#NULL!
B810205101	B8102051	2013	2	1	1	B810	1	37	#NULL!	4	4	4	3	6728.18	17266.1	#NULL!	#NULL!	14552.4	11347.2	#NULL!	#NULL!	#NULL!	#NULL!	613	4	21	3	1	1		2	600	600	1	1	1	1	1	1		1		2	88	8		3	2	88
B810205102	B8102051	2013	2	1	1	B810	2	36	#NULL!	4	4	4	3	6728.18	9490.77	#NULL!	20211.6	11060.4	6339.1	#NULL!	#NULL!	18354.9	#NULL!	613	4	21	3	1	1		2	600	600	1	1	2	1	1	1		1		2	88	8		4	2	88
B810205103	B8102051	2013	2	1	1	B810	2	6	83	4	4	1	#NULL!	6728.18	4043.79	#NULL!	#NULL!	4308.47	4880.4	#NULL!	#NULL!	#NULL!	#NULL!	613	4	21	3	1	1		2	600	600	2	88	3	1	1	1		1		2	88	8		2	2	88
B810205104	B8102051	2013	2	1	1	B810	2	3	47	4	4	1	#NULL!	6728.18	12845.8	#NULL!	#NULL!	12845.8	5205.12	#NULL!	#NULL!	#NULL!	#NULL!	613	4	21	3	1	1		2	600	600	2	88	3	1	1	1		1		2	88	8		2	2	88
B810210201	B8102102	2013	2	1	1	B810	2	78	#NULL!	2	1	1	6	6728.18	11993.4	15051	#NULL!	11885.7	9629.63	#NULL!	15428.1	#NULL!	#NULL!	613	2	29	3	1	1		2	59	59	1	1	1	2	2	2	북한	1		2	88	8		2	1	14
B810240801	B8102408	2013	2	1	1	B810	1	50	#NULL!	2	3	3	7	6728.18	16149.9	10523.8	#NULL!	20109.5	11112.2	#NULL!	13148.6	#NULL!	#NULL!	613	3	21	3	2	1		1	3680	306.667	1	1	1	2	1	1		1		2	88	8		3	1	4
B810240802	B8102408	2013	2	1	1	B810	2	48	#NULL!	2	3	3	6	6728.18	9064.41	8586.45	20097	9915.6	6928.23	35934.2	8521.5	18516	36050	613	3	21	3	2	1		1	3680	306.667	1	1	2	2	1	1		1		2	88	8		4	2	88
B810240803	B8102408	2013	2	1	1	B810	2	23	#NULL!	2	3	4	7	6728.18	20358	#NULL!	13069.9	23630.8	10469.8	#NULL!	#NULL!	13548.1	#NULL!	613	3	21	3	2	1		1	3680	306.667	2	88	3	2	1	1		1		2	88	8		3	2	88
B810249301	B8102493	2013	2	1	1	B810	2	44	#NULL!	1	2	3	3	6728.18	8956.77	8377.31	#NULL!	8132.7	6455.11	#NULL!	8007.62	#NULL!	#NULL!	613	5	39	1	1	1		2	207	207	1	1	1	4	1	1		1		2	88	8		3	2	88
B810249303	B8102493	2013	2	1	1	B810	1	14	#NULL!	1	2	1	#NULL!	6728.18	12008.3	#NULL!	#NULL!	9697.38	5412.41	#NULL!	#NULL!	#NULL!	#NULL!	613	5	39	1	1	1		2	207	207	2	88	3	4	1	1		1		2	88	8		2	2	88
B810249304	B8102493	2013	2	1	1	B810	1	11	#NULL!	1	2	1	#NULL!	6728.18	12008.3	#NULL!	#NULL!	9697.38	5412.41	#NULL!	#NULL!	#NULL!	#NULL!	613	5	39	1	1	1		2	207	207	2	88	3	4	1	1		1		2	88	8		2	2	88
B810249305	B8102493	2013	2	1	1	B810	2	8	#NULL!	1	2	1	#NULL!	6728.18	4043.79	#NULL!	#NULL!	4308.47	4880.4	#NULL!	#NULL!	#NULL!	#NULL!	613	5	39	1	1	1		2	207	207	2	88	3	4	1	1		1		2	88	8		2	2	88
B810249306	B8102493	2013	2	1	1	B810	2	71	#NULL!	3	2	1	7	6728.18	3486.29	7525.51	#NULL!	3558.59	4814.82	#NULL!	7714.03	#NULL!	#NULL!	613	5	39	1	1	1		2	207	207	1	3	6	4	2	1		1		2	88	8		5	1	14
B810256101	B8102561	2013	2	1	1	B810	1	45	#NULL!	2	3	3	2	6728.18	13795.9	12275.3	16087.6	12379.2	12624.4	20226.5	15133.5	24245.5	23888.9	613	3	22	2	1	1		2	300	300	1	4	1	2	2	1		1		2	88	8		2	2	88
B810256102	B8102561	2013	2	1	1	B810	1	15	#NULL!	3	3	1	7	6728.18	18684.3	#NULL!	27366.8	25461	10738	#NULL!	#NULL!	14284.3	#NULL!	613	3	22	2	1	1		2	300	300	2	88	3	2	2	1		1		2	88	8		4	2	88
B810256103	B8102561	2013	2	1	1	B810	2	13	#NULL!	2	3	1	#NULL!	6728.18	9133.64	#NULL!	#NULL!	6929.02	6130.61	#NULL!	#NULL!	#NULL!	#NULL!	613	3	22	2	1	1		2	300	300	2	88	3	2	2	1		1		2	88	8		2	2	88
B810268001	B8102680	2013	2	1	1	B810	2	69	#NULL!	1	1	1	6	6728.18	11614.8	#NULL!	#NULL!	9678.29	18188.9	#NULL!	#NULL!	#NULL!	#NULL!	613	5	32	3	1	1		2	14	14	1	3	6	2	2	2	일본	1		1	99	1	2	4	2	88
B810268005	B8102680	2013	2	1	1	B810	1	13	#NULL!	1	1	#NULL!	#NULL!	6728.18	#NULL!	#NULL!	#NULL!	18351.7	#NULL!	#NULL!	#NULL!	#NULL!	#NULL!	613	5	32	3	1	1		2	14	14	2	88	3	2	2	1		1		2	88	8		#NULL!	#NULL!	#NULL!
B810269701	B8102697	2013	2	1	1	B810	2	63	#NULL!	1	1	1	7	6728.18	2990.72	7525.51	16167.1	3423.95	4814.82	23445.8	7714.03	15812.7	24161.9	613	1	10	3	2	1		2	40	40	1	3	1	2	2	1		1		1	1	1	6	5	1	14
B810276501	B8102765	2013	2	1	1	B810	1	66	#NULL!	2	2	2	1	6728.18	3115.41	6904.19	#NULL!	3253.07	5249.32	#NULL!	7313.42	#NULL!	#NULL!	613	2	11	3	2	1		2	140	140	1	1	1	1	2	1		1		2	88	8		3	2	88
B810276502	B8102765	2013	2	1	1	B810	2	63	#NULL!	2	2	3	6	6728.18	2990.72	7525.51	#NULL!	3423.95	4814.82	#NULL!	7714.03	#NULL!	#NULL!	613	2	11	3	2	1		2	140	140	1	1	2	2	1	1		1		2	88	8		2	2	88
B811169401	B8111694	2013	2	1	1	B811	1	65	#NULL!	2	2	#NULL!	#NULL!	7732.39	#NULL!	#NULL!	#NULL!	3738.6	#NULL!	#NULL!	#NULL!	#NULL!	#NULL!	613	2	11	3	2	5		2	121	121	1	1	2	1	1	1		1		1	1	1	4	#NULL!	#NULL!	#NULL!
B811169402	B8111694	2013	2	1	1	B811	2	63	#NULL!	2	2	3	3	7732.39	6874.19	17297.4	#NULL!	3934.99	11066.9	#NULL!	17730.8	#NULL!	#NULL!	613	2	11	3	2	5		2	121	121	1	1	1	1	1	1		1		2	88	8		3	2	88
B811176201	B8111762	2013	2	1	1	B811	1	63	#NULL!	3	3	2	5	7732.39	6468.1	#NULL!	38710.2	4443.28	9049.2	#NULL!	#NULL!	39702.9	#NULL!	613	3	21	3	2	5		1	4440	370	1	1	1	1	2	1		1		1	1	1	5	2	2	88
B811176202	B8111762	2013	2	1	1	B811	2	62	#NULL!	4	3	4	7	7732.39	5155.64	17297.4	#NULL!	3934.99	8300.17	#NULL!	17730.8	#NULL!	#NULL!	613	3	21	3	2	5		1	4440	370	1	1	2	1	2	1		1		2	88	8		2	2	88
B811176203	B8111762	2013	2	1	1	B811	1	28	#NULL!	2	3	#NULL!	#NULL!	7732.39	#NULL!	#NULL!	#NULL!	9635.38	#NULL!	#NULL!	#NULL!	#NULL!	#NULL!	613	3	21	3	2	5		1	4440	370	2	88	3	1	1	1		1		2	88	8		#NULL!	#NULL!	#NULL!
B811177901	B8111779	2013	2	1	1	B811	1	48	#NULL!	1	1	3	3	7732.39	15854.9	14107.4	#NULL!	14226.9	14508.6	#NULL!	17392.3	#NULL!	#NULL!	613	4	21	3	2	5		9	0	0	1	1	1	1	1	1		1		2	88	8		2	2	88
B811177902	B8111779	2013	2	1	1	B811	2	45	#NULL!	1	1	4	3	7732.39	10417.3	9868.01	46193.1	11395.5	7962.29	41297.5	9793.36	28372.8	41430.6	613	4	21	3	2	5		9	0	0	1	1	2	1	1	1		1		2	88	8		2	2	88
B811177903	B8111779	2013	2	1	1	B811	2	19	#NULL!	1	1	3	1	7732.39	16867.5	#NULL!	#NULL!	16421.6	9780.37	#NULL!	#NULL!	#NULL!	#NULL!	613	4	21	3	2	5		9	0	0	2	88	3	1	1	1		1		2	88	8		3	2	88
B811177904	B8111779	2013	2	1	1	B811	2	18	#NULL!	1	1	2	7	7732.39	16867.5	#NULL!	13192.9	16421.6	9780.37	#NULL!	#NULL!	20402.4	#NULL!	613	4	21	3	2	5		9	0	0	2	88	3	1	1	1		1		2	88	8		2	2	88
B811188101	B8111881	2013	2	1	1	B811	1	65	#NULL!	4	3	1	7	7732.39	4773.86	#NULL!	#NULL!	4984.8	8043.73	#NULL!	#NULL!	#NULL!	#NULL!	613	4	21	3	3	4		1	4660	388.333	1	1	1	2	1	1		1		2	88	8		4	1	14
B811188102	B8111881	2013	2	1	1	B811	2	60	#NULL!	3	3	1	7	7732.39	4582.79	17297.4	#NULL!	5246.65	7377.93	#NULL!	17730.8	#NULL!	#NULL!	613	4	21	3	3	4		1	4660	388.333	1	1	2	2	1	1		1		2	88	8		4	2	88
B811188104	B8111881	2013	2	1	1	B811	1	33	#NULL!	2	3	4	7	7732.39	25591.4	#NULL!	48710	31989.2	19149.5	#NULL!	#NULL!	58177	#NULL!	613	4	21	3	3	4		1	4660	388.333	2	88	3	2	1	1		1		1	1	1	4	4	1	14
B811200001	B8112000	2013	2	1	1	B811	2	54	#NULL!	4	4	3	1	7732.39	9502.49	8484.64	#NULL!	9726.53	6617.24	#NULL!	8515.03	#NULL!	#NULL!	613	2	23	2	1	3		2	445	445	1	3	1	2	1	1		1		2	88	8		4	2	88
B811200002	B8112000	2013	2	1	1	B811	1	26	#NULL!	3	4	4	5	7732.39	10122.9	#NULL!	#NULL!	9635.38	20341.9	#NULL!	#NULL!	#NULL!	#NULL!	613	2	23	2	1	3		2	445	445	2	88	3	2	1	1		1		2	88	8		4	1	14
B811210201	B8112102	2013	2	1	1	B811	1	49	#NULL!	2	3	#NULL!	#NULL!	7732.39	#NULL!	#NULL!	#NULL!	18331	#NULL!	#NULL!	#NULL!	#NULL!	#NULL!	613	3	21	3	2	3		2	350	350	1	1	1	1	1	1		1		2	88	8		#NULL!	#NULL!	#NULL!
B811210202	B8112102	2013	2	1	1	B811	2	41	#NULL!	3	3	#NULL!	#NULL!	7732.39	17727.3	19255.3	#NULL!	14019.8	18442.7	#NULL!	18405.6	#NULL!	#NULL!	613	3	21	3	2	3		2	350	350	1	1	2	1	1	1		1		2	88	8		9	9	99
B811223802	B8112238	2013	2	1	1	B811	2	58	#NULL!	1	1	1	7	7732.39	15278.7	8340.5	38327.9	#NULL!	#NULL!	18551.2	#NULL!	#NULL!	#NULL!	613	3	23	3	2	1		2	40	40	1	3	6	2	1	1		1		2	88	8		3	2	88
B811235701	B8112357	2013	2	1	1	B811	2	61	#NULL!	1	1	1	7	7732.39	3437.1	8648.72	#NULL!	3934.99	5533.44	#NULL!	8865.38	#NULL!	#NULL!	613	1	10	3	2	1		1	100	8.33333	1	3	1	1	2	1		1		2	88	8		5	1	14
B811240801	B8112408	2013	2	1	1	B811	1	61	#NULL!	1	2	2	7	7732.39	4312.07	7934.67	#NULL!	4443.28	6032.8	#NULL!	8404.97	#NULL!	#NULL!	613	2	11	3	1	1		1	1350	112.5	1	1	2	2	1	1		1		2	88	8		3	2	88
B811240802	B8112408	2013	2	1	1	B811	2	57	#NULL!	1	2	1	6	7732.39	5092.91	8340.5	#NULL!	6326	6631.92	#NULL!	9098.13	#NULL!	#NULL!	613	2	11	3	1	1		1	1350	112.5	1	1	1	2	1	1		1		2	88	8		3	2	88
B811252701	B8112527	2013	2	1	1	B811	1	56	#NULL!	1	2	#NULL!	#NULL!	7732.39	17337.8	#NULL!	#NULL!	18048.5	11757.7	#NULL!	#NULL!	#NULL!	#NULL!	613	2	22	3	2	1		1	1700	141.667	1	4	1	2	1	1		1		2	88	8		9	9	99
B811252702	B8112527	2013	2	1	1	B811	1	25	#NULL!	1	2	3	7	7732.39	10122.9	#NULL!	22437.7	9635.38	20341.9	#NULL!	#NULL!	27367.5	#NULL!	613	2	22	3	2	1		1	1700	141.667	2	88	3	2	1	1		1		2	88	8		4	2	88
B811259501	B8112595	2013	2	1	1	B811	1	57	#NULL!	2	2	2	5	7732.39	17337.8	12746.9	48325.7	#NULL!	#NULL!	33770.6	#NULL!	#NULL!	#NULL!	613	4	21	3	2	1		1	2840	236.667	1	1	2	2	1	1		1		2	88	8		3	2	88
B811259502	B8112595	2013	2	1	1	B811	2	58	#NULL!	2	2	1	5	7732.39	6790.54	8340.5	#NULL!	#NULL!	#NULL!	#NULL!	#NULL!	#NULL!	#NULL!	613	4	21	3	2	1		1	2840	236.667	1	1	1	2	1	1		1		2	88	8		3	2	88
B811259504	B8112595	2013	2	1	1	B811	2	25	#NULL!	1	2	2	2	7732.39	13655.3	#NULL!	#NULL!	20080.7	19216.4	#NULL!	#NULL!	#NULL!	#NULL!	613	4	21	3	2	1		1	2840	236.667	2	88	3	2	1	1		1		2	88	8		2	2	88
B811262901	B8112629	2013	2	1	1	B811	2	76	#NULL!	3	1	1	7	7732.39	6891.72	8648.72	#NULL!	6829.85	5533.44	#NULL!	8865.38	#NULL!	#NULL!	613	1	10	3	2	1		2	49	49	1	3	1	2	2	1		1		2	88	8		3	2	88
B811268002	B8112680	2013	2	1	1	B811	2	62	#NULL!	3	3	1	7	7732.39	10311.3	17297.4	49544.3	11805	16600.3	53890.4	17730.8	54518.3	55536.2	613	3	21	3	2	1		1	3530	294.167	1	1	2	2	2	1		1		2	88	8		4	1	7
B811285001	B8112850	2013	2	1	1	B811	2	73	#NULL!	1	1	1	7	7732.39	4006.63	#NULL!	18580.1	4089.72	5533.44	#NULL!	#NULL!	18172.8	#NULL!	613	1	10	1	1	1		1	36	3	1	4	1	3	2	1		1		2	88	8		3	2	88
B811286701	B8112867	2013	2	1	1	B811	1	48	#NULL!	1	1	4	7	7732.39	15854.9	14107.4	#NULL!	14226.9	14508.6	#NULL!	17392.3	#NULL!	#NULL!	613	1	10	1	1	1		2	50	50	2	88	1	3	2	1		1		2	88	8		5	2	88
B812174501	B8121745	2013	2	1	2	B812	1	44	#NULL!	3	3	#NULL!	#NULL!	5981.64	13778.1	9331.07	20782.6	13343.4	9797.86	14025.7	11129.8	25269.2	17505.4	602	4	21	3	2	2		1	5200	433.333	1	1	1	2	1	1		1		2	88	8		#NULL!	#NULL!	#NULL!
B812174502	B8121745	2013	2	1	2	B812	2	36	#NULL!	3	3	3	7	5981.64	8437.69	#NULL!	#NULL!	9833.18	5635.73	#NULL!	#NULL!	#NULL!	#NULL!	602	4	21	3	2	2		1	5200	433.333	1	1	2	2	1	1		1		2	88	8		2	2	88
B812174503	B8121745	2013	2	1	2	B812	2	7	#NULL!	3	3	1	#NULL!	5981.64	3595.1	#NULL!	#NULL!	3830.41	4338.88	#NULL!	#NULL!	#NULL!	#NULL!	602	4	21	3	2	2		1	5200	433.333	2	88	3	2	1	1		1		2	88	8		1	2	88
B812174504	B8121745	2013	2	1	2	B812	1	8	#NULL!	3	3	1	#NULL!	5981.64	4883.4	#NULL!	#NULL!	4883.4	4136.51	#NULL!	#NULL!	#NULL!	#NULL!	602	4	21	3	2	2		1	5200	433.333	2	88	3	2	1	1		1		2	88	8		1	2	88
B812179601	B8121796	2013	2	1	2	B812	2	58	#NULL!	3	3	1	7	5981.64	3939.78	6452.06	9883.25	4893.68	5130.33	14350.9	7038.15	10014.3	15390.2	602	1	10	3	2	2		2	220	220	1	1	1	2	1	1		1		2	88	8		4	1	14
B812203401	B8122034	2013	2	1	2	B812	1	66	#NULL!	1	1	3	6	5981.64	2769.73	6138.12	#NULL!	2892.11	4666.86	#NULL!	6501.94	#NULL!	#NULL!	602	2	11	3	1	2		2	49	49	1	1	1	2	2	1		1		2	88	8		3	2	88
B812203402	B8122034	2013	2	1	2	B812	2	64	#NULL!	1	1	1	7	5981.64	2658.88	6690.5	#NULL!	3044.04	4280.57	#NULL!	6858.1	#NULL!	#NULL!	602	2	11	3	1	2		2	49	49	1	1	2	2	2	1		1		2	88	8		3	1	7
B812208501	B8122085	2013	2	1	2	B812	2	82	#NULL!	1	1	#NULL!	#NULL!	5981.64	10662.6	#NULL!	#NULL!	5283.45	8561.15	#NULL!	#NULL!	#NULL!	#NULL!	602	2	23	1	1	2		2	27	27	1	3	6	4	2	1		1		2	88	8		9	9	99
B812208502	B8122085	2013	2	1	2	B812	1	56	#NULL!	1	1	#NULL!	#NULL!	5981.64	#NULL!	#NULL!	#NULL!	14298.4	#NULL!	#NULL!	#NULL!	#NULL!	#NULL!	602	2	23	1	1	2		2	27	27	2	88	1	4	2	1		1		1	99	9		#NULL!	#NULL!	#NULL!
B812211901	B8122119	2013	2	1	2	B812	1	31	#NULL!	2	3	3	5	5981.64	25591.4	#NULL!	#NULL!	31989.2	13043.1	#NULL!	#NULL!	#NULL!	#NULL!	602	2	11	3	1	2		1	2900	241.667	1	1	1	2	1	1		1		2	88	8		3	2	88
B812211902	B8122119	2013	2	1	2	B812	2	31	#NULL!	2	3	3	7	5981.64	5216.13	#NULL!	26370.8	5495.52	7194.98	#NULL!	#NULL!	28363.6	#NULL!	602	2	11	3	1	2		1	2900	241.667	1	1	2	2	1	1		1		2	88	8		2	2	88
B812213601	B8122136	2013	2	1	2	B812	1	63	#NULL!	1	1	2	6	5981.64	3335.74	6138.12	#NULL!	3437.25	4666.86	#NULL!	6501.94	#NULL!	#NULL!	602	1	10	3	1	2		2	60	60	1	4	1	2	1	1		1		1	1	1	6	3	1	7
B812220401	B8122204	2013	2	1	2	B812	2	50	#NULL!	1	1	3	7	5981.64	7350.95	6563.56	10755.1	7524.27	5118.98	15337.3	6587.07	10495.5	16175.6	602	1	10	1	1	2		2	75	75	1	4	1	4	1	1		1		2	88	8		4	2	88
B812234001	B8122340	2013	2	1	2	B812	1	63	#NULL!	4	4	2	6	5981.64	3335.74	#NULL!	#NULL!	3437.25	4666.86	#NULL!	#NULL!	#NULL!	#NULL!	602	2	11	3	2	2		2	369	369	1	1	1	2	1	1		1		2	88	8		3	2	88
B812234002	B8122340	2013	2	1	2	B812	2	56	#NULL!	3	4	1	3	5981.64	3939.78	12904.1	#NULL!	4893.68	5130.33	#NULL!	14076.3	#NULL!	#NULL!	602	2	11	3	2	2		2	369	369	1	1	2	2	1	1		1		2	88	8		3	2	88
B812235701	B8122357	2013	2	1	2	B812	1	62	#NULL!	1	2	3	5	5981.64	5003.61	#NULL!	29945.5	3437.25	6222.49	#NULL!	#NULL!	30713.5	#NULL!	602	4	39	2	2	2		1	1900	158.333	1	1	2	2	1	1		1		1	1	1	4	3	2	88
B812235702	B8122357	2013	2	1	2	B812	2	59	#NULL!	1	2	2	3	5981.64	5909.67	12904.1	#NULL!	4893.68	6840.44	#NULL!	14076.3	#NULL!	#NULL!	602	4	39	2	2	2		1	1900	158.333	1	1	1	2	1	1		1		2	88	8		3	2	88
B812235703	B8122357	2013	2	1	2	B812	2	33	#NULL!	1	2	#NULL!	#NULL!	5981.64	#NULL!	#NULL!	#NULL!	5495.52	#NULL!	#NULL!	#NULL!	#NULL!	#NULL!	602	4	39	2	2	2		1	1900	158.333	1	1	3	2	1	1		1		2	88	8		#NULL!	#NULL!	#NULL!
B812235704	B8122357	2013	2	1	2	B812	2	6	74	1	2	1	#NULL!	5981.64	3595.1	#NULL!	#NULL!	3830.41	5785.17	#NULL!	#NULL!	#NULL!	#NULL!	602	4	39	2	2	2		1	1900	158.333	2	88	5	2	1	1		1		2	88	8		2	2	88
B812242501	B8122425	2013	2	1	2	B812	1	43	#NULL!	3	4	3	5	5981.64	13778.1	9331.07	#NULL!	13343.4	9797.86	#NULL!	11129.8	#NULL!	#NULL!	602	3	21	3	2	2		1	6020	501.667	1	1	2	1	1	1		1		2	88	8		3	2	88
B812242502	B8122425	2013	2	1	2	B812	2	40	#NULL!	3	4	4	1	5981.64	7962.95	7447.78	25244.5	7230.31	5738.86	31721.1	7119.11	16943.7	33099.6	602	3	21	3	2	2		1	6020	501.667	1	1	1	1	2	1		1		2	88	8		3	2	88
B812242503	B8122425	2013	2	1	2	B812	1	11	#NULL!	4	4	1	#NULL!	5981.64	10675.8	#NULL!	10224.4	8621.38	4811.86	#NULL!	#NULL!	9955.34	#NULL!	602	3	21	3	2	2		1	6020	501.667	2	88	3	1	1	1		1		2	88	8		2	2	88
B812244201	B8122442	2013	2	1	2	B812	1	73	#NULL!	2	1	2	7	5981.64	2653.11	6138.12	#NULL!	2707.44	4666.86	#NULL!	6501.94	#NULL!	#NULL!	602	1	10	3	2	2		1	624	52	1	1	1	2	2	1		1		2	88	8		1	2	88
B812252701	B8122527	2013	2	1	2	B812	1	70	#NULL!	3	2	3	3	5981.64	2653.11	#NULL!	#NULL!	2707.44	4666.86	#NULL!	#NULL!	#NULL!	#NULL!	602	3	25	3	2	2		2	209	209	1	1	1	1	1	1		1		2	88	8		2	2	88
B812252702	B8122527	2013	2	1	2	B812	2	65	#NULL!	3	2	2	3	5981.64	3442	#NULL!	#NULL!	3441.76	4280.57	#NULL!	#NULL!	#NULL!	#NULL!	602	3	25	3	2	2		2	209	209	1	1	2	1	1	1		1		2	88	8		3	2	88
B812257801	B8122578	2013	2	1	2	B812	1	64	#NULL!	1	1	3	6	5981.64	3335.74	6138.12	29945.5	3437.25	6222.49	42256.4	6501.94	40951.3	44281.9	602	4	39	3	2	2		2	90	90	1	1	1	2	1	1		1		2	88	8		2	2	88
B812257802	B8122578	2013	2	1	2	B812	2	64	#NULL!	1	1	1	7	5981.64	2658.88	6690.5	#NULL!	3044.04	5707.43	#NULL!	6858.1	#NULL!	#NULL!	602	4	39	3	2	2		2	90	90	1	1	2	2	1	1		1		2	88	8		2	2	88
B812257803	B8122578	2013	2	1	2	B812	2	43	#NULL!	1	1	3	2	5981.64	7962.95	7447.78	#NULL!	7230.31	7651.81	#NULL!	7119.11	#NULL!	#NULL!	602	4	39	3	2	2		2	90	90	1	4	3	2	1	1		1		2	88	8		2	2	88
B812257804	B8122578	2013	2	1	2	B812	2	14	#NULL!	1	1	#NULL!	#NULL!	5981.64	#NULL!	#NULL!	#NULL!	6160.19	#NULL!	#NULL!	#NULL!	#NULL!	#NULL!	602	4	39	3	2	2		2	90	90	2	88	5	2	1	1		1		2	88	8		#NULL!	#NULL!	#NULL!
B812261202	B8122612	2013	2	1	2	B812	2	56	#NULL!	2	3	1	7	5981.64	7879.56	12904.1	#NULL!	6524.91	10260.7	#NULL!	14076.3	#NULL!	#NULL!	602	5	39	3	2	2		1	4480	373.333	1	1	2	2	1	1		1		2	88	8		2	2	88
B812261203	B8122612	2013	2	1	2	B812	2	31	#NULL!	2	3	#NULL!	#NULL!	5981.64	#NULL!	#NULL!	#NULL!	7327.37	#NULL!	#NULL!	#NULL!	#NULL!	#NULL!	602	5	39	3	2	2		1	4480	373.333	1	1	3	2	1	1		1		2	88	8		#NULL!	#NULL!	#NULL!
B812261204	B8122612	2013	2	1	2	B812	2	29	#NULL!	2	3	4	7	5981.64	15845.3	#NULL!	#NULL!	9837.05	18367.2	#NULL!	#NULL!	#NULL!	#NULL!	602	5	39	3	2	2		1	4480	373.333	1	1	3	2	1	1		1		2	88	8		3	2	88
B812264601	B8122646	2013	2	1	2	B812	1	71	#NULL!	2	1	3	7	5981.64	2653.11	6138.12	#NULL!	2707.44	4666.86	#NULL!	6501.94	#NULL!	#NULL!	602	2	11	3	2	2		2	64	64	1	1	1	2	2	2	북한	1		2	88	8		4	2	88
B812264602	B8122646	2013	2	1	2	B812	2	69	#NULL!	1	1	1	7	5981.64	3442	6690.5	28746.5	3441.76	4280.57	41688.7	6858.1	28116.3	42961.8	602	2	11	3	2	2		2	64	64	1	1	2	2	2	1		1		2	88	8		3	2	88
B812268001	B8122680	2013	2	1	2	B812	1	69	#NULL!	3	3	3	7	5981.64	2769.73	#NULL!	#NULL!	2892.11	4666.86	#NULL!	#NULL!	#NULL!	#NULL!	602	2	11	3	2	2		1	3000	250	1	1	1	2	1	2	중국	1		2	88	8		3	2	88
B812268002	B8122680	2013	2	1	2	B812	2	61	#NULL!	3	3	3	7	5981.64	2658.88	13381	28746.5	3044.04	4280.57	41688.7	13716.2	28116.3	42961.8	602	2	11	3	2	2		1	3000	250	1	1	2	2	1	1		1		2	88	8		2	2	88
C801179601	C8011796	2013	3	1	1	C801	1	59	#NULL!	1	1	3	7	10663.3	16564.2	#NULL!	48325.7	17596.1	19088.5	#NULL!	#NULL!	56620.3	#NULL!	614	3	21	3	2	1		2	120	120	1	1	1	1	1	1		1		2	88	8		3	2	88
C801179602	C8011796	2013	3	1	1	C801	2	58	#NULL!	1	1	3	7	10663.3	13497.5	19329.2	#NULL!	13680.9	14097.5	#NULL!	23610.5	#NULL!	#NULL!	614	3	21	3	2	1		2	120	120	1	1	2	1	1	1		1		2	88	8		3	2	88
C801189802	C8011898	2013	3	1	1	C801	2	68	#NULL!	2	1	1	7	10663.3	10209.4	19572.5	#NULL!	12107.2	15683.3	#NULL!	23741.9	#NULL!	#NULL!	614	2	11	3	2	1		2	87	87	1	1	2	2	1	1		1		2	88	8		3	2	88
C801193203	C8011932	2013	3	1	1	C801	2	52	#NULL!	4	4	3	7	10663.3	17909.9	19335.5	#NULL!	18748.7	18654.4	#NULL!	23749.5	#NULL!	#NULL!	614	3	21	3	2	1		1	10300	858.333	1	1	1	2	1	1		1		2	88	8		3	2	88
C801203401	C8012034	2013	3	1	1	C801	1	66	#NULL!	3	3	#NULL!	#NULL!	10663.3	#NULL!	#NULL!	#NULL!	9658.28	#NULL!	#NULL!	#NULL!	#NULL!	#NULL!	614	3	21	3	2	1		2	310	310	1	1	1	2	1	1		1		2	88	8		#NULL!	#NULL!	#NULL!
C801203402	C8012034	2013	3	1	1	C801	2	61	#NULL!	3	3	3	7	10663.3	16158	19572.5	#NULL!	9761.06	18188.9	#NULL!	23741.9	#NULL!	#NULL!	614	3	21	3	2	1		2	310	310	1	1	2	2	1	1		1		2	88	8		3	2	88
C801223801	C8012238	2013	3	1	1	C801	2	73	#NULL!	2	1	2	7	10663.3	11824.5	19572.5	#NULL!	10056	18188.9	#NULL!	23741.9	#NULL!	#NULL!	614	4	32	3	2	1		2	100	100	1	3	1	1	1	1		1		2	88	8		3	2	88
C801223804	C8012238	2013	3	1	1	C801	2	12	#NULL!	1	1	#NULL!	#NULL!	10663.3	#NULL!	#NULL!	#NULL!	13682.7	#NULL!	#NULL!	#NULL!	#NULL!	#NULL!	614	4	32	3	2	1		2	100	100	2	88	5	1	1	1		1		2	88	8		#NULL!	#NULL!	#NULL!
C801266301	C8012663	2013	3	1	1	C801	1	33	#NULL!	2	3	3	1	10663.3	10537.6	#NULL!	#NULL!	#NULL!	#NULL!	#NULL!	#NULL!	#NULL!	#NULL!	614	4	21	3	1	4		2	310	310	1	1	2	1	1	1		1		2	88	8		2	2	88
C801266302	C8012663	2013	3	1	1	C801	2	33	#NULL!	2	3	3	7	10663.3	11729.7	#NULL!	48175.2	17263.6	17574.2	#NULL!	#NULL!	51959.9	#NULL!	614	4	21	3	1	4		2	310	310	1	1	1	1	1	1		1		2	88	8		2	2	88
C801266303	C8012663	2013	3	1	1	C801	2	6	81	2	3	1	#NULL!	10663.3	8218.35	#NULL!	#NULL!	7178.17	10598	#NULL!	#NULL!	#NULL!	#NULL!	614	4	21	3	1	4		2	310	310	2	88	3	4	1	1		1		2	88	8		3	2	88
[truncated: 6,019 more rows]
[truncated: 621 more columns]
